# Supplementary material for: Differential Proteomic Analysis Reveals the Effect of Calcium on Malus baccata Borkh. Leaves under Temperature Stress
Source: Int J Mol Sci. 2017 Aug 11;18(8):1755. doi: 10.3390/ijms18081755 (PMC5578145; doi:10.3390/ijms18081755)
Supplement: Supplementary file 1 [file ijms-18-01755-s001.zip › S Table 1.xlsx]

## Sheet: protein summary
N	Unused	Total	%Cov	%Cov(50)	%Cov(95)	Accession	Name	Species	Peptides(95%)			114:113	PVal 114:113	EF 114:113	LowerCI 114:113	UpperCI 114:113	115:113	PVal 115:113	EF 115:113	LowerCI 115:113	UpperCI 115:113	116:113	PVal 116:113	EF 116:113	LowerCI 116:113	UpperCI 116:113	117:113	PVal 117:113	EF 117:113	LowerCI 117:113	UpperCI 117:113	118:113	PVal 118:113	EF 118:113	LowerCI 118:113	UpperCI 118:113	Gene Ontology	Gene Names	Pathway	Interactions	Protein Families	Subcellular Location	Function	Disease	Tissue Specificity	Keywords	Modifications	Natural Variants	Glycosylations
1	98.23	98.23	90.55	88.57	83.3	gi|379062287	ribulose-1,5-bisphosphate carboxylase/oxygenase large subunit, partial (chloroplast) [Malus baccata]	Malus baccata	319			2.01372	0.0152746	1.28233	1.57036	2.58226	0.660694	0.304698	1.14815	0.586138	0.758578	0.855067	0.612365	1.1695	0.724436	1	0.751623	0.894082	1.1695	0.630957	0.879022	0.465586	0.138351	1.38038	0.380189	0.642688
1	0	98.23	90.55	88.57	83.3	gi|379062285	ribulose-1,5-bisphosphate carboxylase/oxygenase large subunit, partial (chloroplast) [Malus halliana]	Malus halliana	319
1	0	98.23	90.55	88.57	83.3	gi|379062283	ribulose-1,5-bisphosphate carboxylase/oxygenase large subunit, partial (chloroplast) [Malus sp. 515-94C]	Malus sp. 515-94C	319
1	0	98.23	90.55	88.57	83.3	gi|379062281	ribulose-1,5-bisphosphate carboxylase/oxygenase large subunit, partial (chloroplast) [Malus mandshurica]	Malus mandshurica	319
1	0	98.23	90.55	88.57	83.3	gi|379062279	ribulose-1,5-bisphosphate carboxylase/oxygenase large subunit, partial (chloroplast) [Malus sieboldii]	Malus sieboldii	319
1	0	98.23	90.55	88.57	83.3	gi|379062277	ribulose-1,5-bisphosphate carboxylase/oxygenase large subunit, partial (chloroplast) [Malus angustifolia]	Malus angustifolia	319
1	0	98.23	90.55	88.57	83.3	gi|379062275	ribulose-1,5-bisphosphate carboxylase/oxygenase large subunit, partial (chloroplast) [Malus baccata]	Malus baccata	319
1	0	98.23	90.55	88.57	83.3	gi|379062273	ribulose-1,5-bisphosphate carboxylase/oxygenase large subunit, partial (chloroplast) [Malus brevipes]	Malus brevipes	319
1	0	98.23	90.55	88.57	83.3	gi|379062271	ribulose-1,5-bisphosphate carboxylase/oxygenase large subunit, partial (chloroplast) [Malus prattii]	Malus prattii	319
1	0	98.23	90.55	88.57	83.3	gi|379062269	ribulose-1,5-bisphosphate carboxylase/oxygenase large subunit, partial (chloroplast) [Malus prunifolia]	Malus prunifolia	319
1	0	98.23	90.55	88.57	83.3	gi|379062267	ribulose-1,5-bisphosphate carboxylase/oxygenase large subunit, partial (chloroplast) [Malus sargentii]	Malus sargentii	319
1	0	98.23	90.55	88.57	83.3	gi|379062265	ribulose-1,5-bisphosphate carboxylase/oxygenase large subunit, partial (chloroplast) [Malus sargentii]	Malus sargentii	319
1	0	98.23	90.55	88.57	83.3	gi|379062263	ribulose-1,5-bisphosphate carboxylase/oxygenase large subunit, partial (chloroplast) [Malus sikkimensis]	Malus sikkimensis	319
1	0	98.23	90.55	88.57	83.3	gi|379062261	ribulose-1,5-bisphosphate carboxylase/oxygenase large subunit, partial (chloroplast) [Malus spectabilis]	Malus spectabilis	319
1	0	98.23	90.55	88.57	83.3	gi|379062259	ribulose-1,5-bisphosphate carboxylase/oxygenase large subunit, partial (chloroplast) [Malus toringoides]	Malus toringoides	319
1	0	98.23	90.55	88.57	83.3	gi|379062257	ribulose-1,5-bisphosphate carboxylase/oxygenase large subunit, partial (chloroplast) [Malus hupehensis]	Malus hupehensis	319
1	0	98.23	90.55	88.57	83.3	gi|379062211	ribulose-1,5-bisphosphate carboxylase/oxygenase large subunit, partial (chloroplast) [Heteromeles arbutifolia]	Heteromeles arbutifolia	319
1	0	98.22	87.25	84.84	79.56	gi|379062209	ribulose-1,5-bisphosphate carboxylase/oxygenase large subunit, partial (chloroplast) [Docynia indica]	Docynia indica	317
1	0	98.22	87.25	84.84	79.56	gi|379062207	ribulose-1,5-bisphosphate carboxylase/oxygenase large subunit, partial (chloroplast) [Docynia indica]	Docynia indica	317
2	66.2	65.64	47.14	39.2	33.6	gi|462398593	hypothetical protein PRUPE_ppa000146mg [Prunus persica]	Prunus persica	63			0.990832	0.86782	1.25892	0.787046	1.24738	0.801678	0.369531	1.28233	0.420727	1.02802	0.870964	0.513272	1.28233	0.625173	1.11686	0.787046	0.462038	1.34276	0.47863	1.05682	0.630957	0.270345	1.40605	0.207014	0.887156
3	64.77	64.84	30.98	23.4	20.16	gi|462415344	hypothetical protein PRUPE_ppa000130mg [Prunus persica]	Prunus persica	38			0.751623	0.0511112	1.18032	0.619441	0.887156	0.648634	0.0287106	1.2942	0.420727	0.83946	0.83946	0.0689539	1.1272	0.731139	0.946237	0.809096	0.0838524	1.14815	0.679204	0.928966	0.809096	0.111643	1.14815	0.685488	0.928966
4	64.51	64.46	53.96	47.23	41.91	gi|462406120	hypothetical protein PRUPE_ppa001062mg [Prunus persica]	Prunus persica	54			1.48594	0.00136246	1.28233	1.15878	1.95885	0.990832	0.668027	1.11686	0.879022	1.10662	1.30617	0.0932776	1.22462	1.0666	1.61436	1.48594	0.0060017	1.2942	1.14815	2.01372	1.34276	0.0031597	1.23595	1.08643	1.72187
5	61.56	61.06	66.45	57.85	50.25	gi|462403952	hypothetical protein PRUPE_ppa003093mg [Prunus persica]	Prunus persica	44			1.11686	0.590436	1.22462	0.912011	1.38038	1.1272	0.581454	1.22462	0.92045	1.39316	1.23595	0.589374	1.25892	0.981748	1.7378	0.679204	0.372678	1.41906	0.448745	0.963829	0.698232	0.95478	1.41906	0.515229	0.990832
6	58.88	58.83	76.92	74.22	71.73	gi|558698339	ribulose bisphosphate carboxylase/oxygenase activase 2 [Pyrus x bretschneideri]	Pyrus x bretschneideri	142			1.10662	0.843541	1.19124	0.928966	1.34276	0.691831	0.409995	1.30617	0.190546	0.903649	1.33045	0.48759	1.19124	1.11686	1.90546	0.879022	0.352162	1.15878	0.679204	1.01859	0.765597	0.238332	1.22462	0.319154	0.937562
7	58.75	60.11	80.08	78.46	71.75	gi|511943681	ATP synthase CF1 beta subunit [Prinsepia utilis]	Prinsepia utilis	150			0.903649	0.982063	1.14815	0.737904	1.03753	0.691831	0.745652	1.25892	0.452898	0.870964	0.963829	0.709561	1.20226	0.801678	1.15878	0.83946	0.886531	1.20226	0.625173	1.00925	0.847227	0.789321	1.23595	0.630957	1.04713
7	0	60.11	80.08	78.46	71.75	gi|501418830	ATP synthase CF1 beta subunit [Prinsepia utilis]	Prinsepia utilis	150
7	0	60.11	80.08	78.46	71.75	gi|313183829	ATP synthase CF1 beta subunit [Prunus persica]	Prunus persica	150
7	0	60.11	80.08	78.46	71.75	gi|309321441	ATP synthase CF1 beta subunit [Prunus persica]	Prunus persica	150
8	53.38	53.08	56.8	50.64	46.92	gi|462409482	hypothetical protein PRUPE_ppa002222mg [Prunus persica]	Prunus persica	43			1.39316	0.543755	1.2942	1.07647	3.22107	1.13763	0.666191	1.28233	0.887156	1.69044	1.57036	0.287174	1.35519	1.15878	3.87258	1.13763	0.646224	1.27057	0.895365	1.49969	1.0666	0.852434	1.27057	0.83946	1.39316
9	52.96	52.93	66.59	59.96	56.64	gi|381393062	glyceraldehyde-3-phosphate dehydrogenase B [Pyrus x bretschneideri]	Pyrus x bretschneideri	72			1.15878	0.505142	1.13763	1.01859	1.38038	0.83946	0.903741	1.15878	0.691831	0.972747	1.14815	0.605647	1.1272	1.01859	1.36773	1.07647	0.738919	1.13763	0.946237	1.25892	0.879022	0.78669	1.15878	0.731139	1.01859
10	52.81	52.84	48.19	41.41	38.07	gi|470109508	PREDICTED: glycine dehydrogenase [decarboxylating], mitochondrial-like [Fragaria vesca subsp. vesca]	4.29104e+06	64			1.02802	0.591585	1.14815	0.895365	1.20226	0.539511	0.0527476	1.45881	0.363078	0.787046	1.15878	0.896194	1.14815	1.00925	1.40605	0.519996	0.0813474	1.49969	0.328095	0.77983	0.564937	0.103875	1.39316	0.334195	0.787046
11	52.06	53.58	63.83	56.38	51.99	gi|462416702	hypothetical protein PRUPE_ppa001865mg [Prunus persica]	Prunus persica	68			1.09648	0.868012	1.18032	0.928966	1.36773	0.580764	0.156059	1.39316	0.288403	0.809096	0.990832	0.982809	1.18032	0.847227	1.1695	0.972747	0.95045	1.18032	0.824138	1.14815	0.751623	0.411116	1.27057	0.549541	0.954993
12	49.17	50.28	44.34	39.96	30.68	gi|462411072	hypothetical protein PRUPE_ppa000855mg [Prunus persica]	Prunus persica	32			1.48594	0.214373	1.43219	1.03753	3.37287	1.43219	0.247592	1.41906	1.00925	3.0761	1.7378	0.107473	1.43219	1.21339	5.70164	1.1695	0.596539	1.35519	0.862979	2.33346	1.20226	0.629537	1.34276	0.895365	2.93765
13	47.62	47.68	60.39	55.88	54.31	gi|404481694	ATP1 (mitochondrion) [Malus domestica]	Malus domestica	46			1.45881	0.136401	1.28233	1.13763	1.88799	1.23595	0.232865	1.1695	1.05682	1.59956	1.03753	0.978557	1.15878	0.895365	1.18032	1.21339	0.448427	1.22462	0.990832	1.55597	1.08643	0.69617	1.18032	0.92045	1.28233
13	0	47.68	60.39	55.88	54.31	gi|401661928	atp1 (mitochondrion) [Malus domestica]	Malus domestica	46
14	45.76	45.83	37.84	31.66	26.73	gi|392055980	plasma membrane H+-ATPase [Malus baccata var. xiaojinensis]	Malus baccata var. xiaojinensis	25			0.847227	0.53825	1.23595	0.672977	1.04713	0.724436	0.303311	1.35519	0.501187	0.981748	0.625173	0.210919	1.19124	0.469894	0.744732	0.751623	0.417965	1.31826	0.539511	0.990832	0.809096	0.494616	1.28233	0.608135	1.03753
15	45.59	45.33	44.99	35.19	29.29	gi|304442678	cytosolic aconitase [Pyrus pyrifolia]	Pyrus pyrifolia	28			0.963829	0.976337	1.24738	0.758578	1.20226	1.10662	0.813241	1.20226	0.92045	1.45881	0.801678	0.346552	1.23595	0.496592	0.990832	1.07647	0.915206	1.21339	0.887156	1.36773	1.21339	0.618474	1.22462	0.990832	1.67494
16	45.46	45.42	36.68	31.5	23.42	gi|462409547	hypothetical protein PRUPE_ppa000910mg [Prunus persica]	Prunus persica	25			0.83946	0.583186	1.40605	0.549541	1.18032	0.879022	0.657241	1.44544	0.570164	1.27057	0.642688	0.34353	1.35519	0.340408	0.870964	0.824138	0.73849	1.2942	0.544503	1.0666	0.698232	0.465885	1.2942	0.436516	0.903649
17	45.1	45.35	46.86	40.34	37.49	gi|462406638	hypothetical protein PRUPE_ppa001235mg [Prunus persica]	Prunus persica	34			1.08643	0.796727	1.30617	0.831764	1.43219	0.765597	0.510091	1.33045	0.534564	1.01859	1.61436	0.232301	1.43219	1.1272	2.33346	0.831764	0.771339	1.2942	0.642688	1.07647	0.870964	0.688628	1.31826	0.660694	1.14815
18	44.28	44.7	44.44	39.22	33.22	gi|485451127	lipoxygenase [Malus domestica]	Malus domestica	37			1.1272	0.329962	1.34276	0.83946	1.6293	0.981748	0.944087	1.39316	0.751623	1.36773	0.937562	0.897768	1.36773	0.698232	1.28233	0.981748	0.393992	1.34276	0.751623	1.31826	0.685488	0.359198	1.35519	0.328095	0.928966
19	42.8	42.49	41.16	36.89	26.57	gi|388540218	translation elongation factor 2 [Prunus persica]	Prunus persica	27			1.05682	0.682671	1.07647	0.981748	1.13763	1.00925	0.992571	1.08643	0.928966	1.09648	1.07647	0.785765	1.0666	1.00925	1.14815	1.10662	0.608434	1.0666	1.03753	1.18032	1.08643	0.677662	1.09648	0.990832	1.18032
20	42.77	42.94	63.14	57.09	50.66	gi|462397104	hypothetical protein PRUPE_ppa004110mg [Prunus persica]	Prunus persica	31			1.41906	0.211032	1.27057	1.11686	3.0761	1.22462	0.61839	1.22462	1	1.94089	1.40605	0.126937	1.27057	1.10662	2.70396	1.34276	0.198776	1.25892	1.0666	2.63027	1.59956	0.0412282	1.2942	1.23595	3.76704
20	0	42.94	61.28	55.41	49.17	gi|24637539	heat shock protein 60 [Prunus dulcis]	Prunus dulcis	31
21	42.56	42.61	71.04	68.33	63.75	gi|462409830	hypothetical protein PRUPE_ppa005031mg [Prunus persica]	Prunus persica	60			1.34276	0.125468	1.34276	1	1.70608	0.613762	0.489169	1.31826	0.515229	0.809096	1.39316	0.894344	1.36773	1.01859	1.77011	0.862979	0.560902	1.18032	0.731139	1.01859	0.990832	0.195515	1.18032	0.83946	1.1695
22	42.47	42.47	65.86	63.44	63.44	gi|470129332	PREDICTED: oxygen-evolving enhancer protein 1, chloroplastic-like [Fragaria vesca subsp. vesca]	Fragaria vesca subsp. vesca	43			1.7378	0.0472856	1.35519	1.28233	2.18776	0.787046	0.926508	1.23595	0.685488	0.972747	1.44544	0.17644	1.27057	1.13763	1.8197	1.01859	0.606818	1.09648	0.928966	1.1272	0.903649	0.930813	1.10662	0.801678	1
23	41.48	41.59	67.31	61.51	55.13	gi|462400695	hypothetical protein PRUPE_ppa004306mg [Prunus persica]	Prunus persica	50			1.33045	0.00911137	1.21339	1.09648	1.77011	1	0.293732	1.14815	0.870964	1.13763	1.02802	0.83861	1.1272	0.912011	1.19124	0.92045	0.0833455	1.1272	0.824138	1.03753	0.570164	0.0184066	1.40605	0.428549	0.801678
24	40.52	41.64	84.84	80.97	68.39	gi|55667968	NADP sorbitol-6-phosphate dehydrogenase [Malus domestica]	Malus domestica	37			1.24738	0.372309	1.18032	1.05682	1.78649	0.654636	0.638075	1.38038	0.383707	0.903649	1.09648	0.716996	1.1695	0.937562	1.41906	0.981748	0.869212	1.21339	0.847227	1.19124	0.83946	0.477988	1.21339	0.648634	1.01859
24	0	41.64	84.84	80.97	68.39	gi|445618	NADP sorbitol phosphate dehydrogenase		37
24	0	41.64	84.84	80.97	68.39	gi|3688805	NADP-dependent sorbitol 6-phosphate dehydrogenase [Malus domestica]	Malus domestica	37
24	0	41.64	84.84	80.97	68.39	gi|347349310	sorbitol-6-phosphate dehydrogenase 2 [Malus domestica]	Malus domestica	37
24	0	41.64	84.84	80.97	68.39	gi|257687871	unnamed protein product [Malus domestica]	Malus domestica	37
24	0	41.64	84.84	80.97	68.39	gi|257687867	unnamed protein product [Malus domestica]	Malus domestica	37
24	0	41.64	84.84	80.97	68.39	gi|219927586	unnamed protein product [Malus domestica]	Malus domestica	37
24	0	41.64	84.84	80.97	68.39	gi|219927582	unnamed protein product [Malus domestica]	Malus domestica	37
24	0	41.64	84.84	80.97	68.39	gi|217951	NADP-dependent D-sorbitol-6-phosphate dehydrogenase [Malus domestica]	Malus domestica	37
24	0	41.64	84.84	80.97	68.39	gi|134153	RecName: Full=NADP-dependent D-sorbitol-6-phosphate dehydrogenase; AltName: Full=Aldose-6-phosphate reductase [NADPH]; AltName: Full=NADP-S6PDH	MALDO	37
25	40.46	40.5	50.08	43.98	36.92	gi|131573315	vacuolar H+-ATPase [Malus domestica]	Malus domestica	24			1.02802	0.876723	1.48594	0.691831	1.52757	1.01859	0.947363	1.43219	0.711214	1.45881	1.13763	0.701876	1.45881	0.77983	1.65959	1.1695	0.702106	1.48594	0.787046	1.7378	1.2942	0.486571	1.28233	1.00925	1.65959
26	40.41	40.38	73.27	67.97	54.38	gi|296511919	unnamed protein product [Malus domestica]	Malus domestica	29			1.49969	0.253197	1.34276	1.11686	1.92309	0.963829	0.858833	1.20226	0.731139	1.15878	1.78649	0.267149	1.44544	1.23595	2.93765	1.24738	0.628134	1.23595	1.00925	1.55597	1.11686	0.485204	1.18032	0.946237	1.33045
26	0	40.38	73.27	67.97	54.38	gi|296511737	unnamed protein product [Malus domestica]	Malus domestica	29
26	0	40.38	73.27	67.97	54.38	gi|225380882	monodehydroascorbate reductase [Malus domestica]	Malus domestica	29
27	40.01	40.74	41.78	33.16	31.74	gi|462396213	hypothetical protein PRUPE_ppa025698mg, partial [Prunus persica]	Prunus persica	32			0.981748	0.883971	1.15878	0.847227	1.13763	0.737904	0.0525038	1.23595	0.559758	0.912011	0.946237	0.902529	1.15878	0.809096	1.09648	0.937562	0.714048	1.15878	0.809096	1.08643	0.981748	0.680429	1.1695	0.83946	1.14815
28	39.77	43.81	59.35	57.53	56.08	gi|470127183	PREDICTED: ATP synthase subunit beta, mitochondrial-like [Fragaria vesca subsp. vesca]	Fragaria vesca subsp. vesca	59			1.01859	0.585763	1.39316	0.731139	1.43219	1.24738	0.601836	1.40605	0.887156	1.78649	1.02802	0.974931	1.39316	0.737904	1.44544	1.05682	0.913203	1.39316	0.758578	1.48594	0.77983	0.535419	1.39316	0.544503	1.08643
29	39.53	39.62	79.67	65.31	65.31	gi|462407326	hypothetical protein PRUPE_ppa007390mg [Prunus persica]	Prunus persica	47			1.01859	0.801906	1.34276	0.758578	1.38038	1.03753	0.947895	1.35519	0.765597	1.39316	0.515229	0.647978	1.6293	0.237684	0.83946	0.772681	0.506821	1.35519	0.496592	1.04713	0.685488	0.543607	1.38038	0.432514	0.946237
30	39.39	41.94	53.38	47.23	37.54	gi|6969976	high molecular weight heat shock protein [Malus domestica]	Malus domestica	48			2.48886	0.182441	1.92309	1.2942	6.98232	1.77011	0.34691	1.64437	1.07647	4.20727	2.0893	0.363608	1.80302	1.15878	5.80764	1.57036	0.950154	1.58489	0.990832	2.91072	1.23595	0.832572	1.49969	0.824138	2.55859
30	0	41.94	53.38	47.23	37.54	gi|257344501	unnamed protein product [Malus domestica]	Malus domestica	48
30	0	41.94	53.38	47.23	37.54	gi|257307291	unnamed protein product [Malus domestica]	Malus domestica	48
30	0	41.94	53.38	47.23	37.54	gi|219774015	unnamed protein product [Malus domestica]	Malus domestica	48
30	0	41.94	53.38	47.23	37.54	gi|219766619	unnamed protein product [Malus domestica]	Malus domestica	48
30	0	41.94	52.15	47.23	37.54	gi|325961435	HSP70 [Malus hupehensis]	Malus hupehensis	48
31	39.21	39.3	58.32	55.1	46.69	gi|4165550	apgm [Malus domestica]	Malus domestica	29			1.36773	0.0904808	1.24738	1.09648	2.0893	1.6293	0.00540763	1.33045	1.22462	2.83139	1.21339	0.593054	1.19124	1.01859	1.51356	1.25892	0.360504	1.21339	1.03753	1.75388	1.45881	0.0434914	1.27057	1.14815	2.22844
31	0	39.3	58.32	55.1	46.69	gi|257353854	unnamed protein product [Malus domestica]	Malus domestica	29
31	0	39.3	58.32	55.1	46.69	gi|219727418	unnamed protein product [Malus domestica]	Malus domestica	29
32	39.09	39.43	72.06	67.65	62.01	gi|462407823	hypothetical protein PRUPE_ppa006512mg [Prunus persica]	Prunus persica	47			1.27057	0.208431	1.18032	1.07647	1.65959	0.903649	0.724325	1.1695	0.77983	1.05682	1.38038	0.12871	1.23595	1.11686	1.85353	1.24738	0.397559	1.20226	1.03753	1.58489	1.20226	0.291872	1.1695	1.02802	1.47231
33	38.51	38.5	71.54	63.98	62.22	gi|462397193	hypothetical protein PRUPE_ppa006746mg [Prunus persica]	Prunus persica	82			1.25892	0.982164	1.1695	1.07647	1.40605	0.77983	0.165402	1.19124	0.685488	0.928966	1.10662	0.374749	1.13763	0.972747	1.23595	0.954993	0.251058	1.1272	0.83946	1.07647	0.519996	0.00642793	1.28233	0.448745	0.666807
34	38.17	38.22	47.15	42.28	38.86	gi|357528262	granule-bound starch synthase GBSS2 [Malus domestica]	Malus domestica	24			0.698232	0.863597	1.51356	0.428549	1.05682	0.554626	0.44723	1.67494	0.229087	0.928966	1.99526	0.160861	1.27057	1.57036	3.63078	0.895365	0.906699	1.36773	0.630957	1.22462	0.465586	0.261571	1.67494	0.128233	0.77983
34	0	38.22	47.15	42.28	38.86	gi|182636946	granule bound starch synthase Ib precursor [Malus domestica]	Malus domestica	24
35	37.64	37.32	72.76	65.45	51.83	gi|471922711	catalase 2 [Eriobotrya japonica]	Eriobotrya japonica	44			1.05682	0.803669	1.30617	0.809096	1.35519	0.831764	0.930517	1.39316	0.539511	1.15878	0.630957	0.45192	1.51356	0.328095	0.954993	0.717794	0.221017	1.33045	0.469894	0.954993	1.22462	0.593407	1.24738	0.981748	1.72187
35	0	37.32	72.76	65.45	51.83	gi|442736203	catalase [Eriobotrya japonica]	Eriobotrya japonica	44
35	0	37.32	72.76	65.45	51.83	gi|442736201	catalase [Eriobotrya japonica]	Eriobotrya japonica	44
35	0	37.32	72.76	65.45	51.83	gi|442736199	catalase [Eriobotrya japonica]	Eriobotrya japonica	44
35	0	37.32	72.76	65.45	51.83	gi|442736195	catalase [Eriobotrya japonica]	Eriobotrya japonica	44
36	37.35	37.57	45.19	39.79	34.66	gi|462406088	hypothetical protein PRUPE_ppa001690mg [Prunus persica]	Prunus persica	29			1.35519	0.716276	1.25892	1.07647	1.80302	1.08643	0.933253	1.18032	0.92045	1.30617	1.57036	0.433974	1.35519	1.15878	2.42103	0.946237	0.723384	1.18032	0.809096	1.11686	0.990832	0.925903	1.15878	0.847227	1.14815
37	37.34	38.15	33.78	30.89	26.96	gi|462422295	hypothetical protein PRUPE_ppa000892mg [Prunus persica]	Prunus persica	30			1.07647	0.68756	1.45881	0.737904	1.59956	1.19124	0.863274	1.48594	0.801678	1.78649	0.704693	0.148588	1.51356	0.343558	1.0666	0.816582	0.474908	1.48594	0.505825	1.21339	0.77983	0.255503	1.48594	0.42462	1.15878
38	36.47	36.41	40.84	31.63	28.08	gi|60652317	plastid alpha-amylase [Malus domestica]	Malus domestica	21			1.18032	0.898146	1.23595	0.954993	1.6293	1.02802	0.286137	1.19124	0.862979	1.23595	0.83946	0.167369	1.19124	0.704693	1	1	0.428555	1.1695	0.855067	1.1695	0.972747	0.256126	1.2942	0.816582	1.25892
38	0	36.41	40.84	31.63	28.08	gi|257725407	unnamed protein product [Malus domestica]	Malus domestica	21
38	0	36.41	40.84	31.63	28.08	gi|257683498	unnamed protein product [Malus domestica]	Malus domestica	21
38	0	36.41	40.84	31.63	28.08	gi|257682808	unnamed protein product [Malus domestica]	Malus domestica	21
38	0	36.41	40.84	31.63	28.08	gi|257677852	unnamed protein product [Malus domestica]	Malus domestica	21
38	0	36.41	40.84	31.63	28.08	gi|219983872	unnamed protein product [Malus domestica]	Malus domestica	21
38	0	36.41	40.84	31.63	28.08	gi|219980872	unnamed protein product [Malus domestica]	Malus domestica	21
38	0	36.41	40.84	31.63	28.08	gi|219979830	unnamed protein product [Malus domestica]	Malus domestica	21
38	0	36.41	40.84	31.63	28.08	gi|219897436	unnamed protein product [Malus domestica]	Malus domestica	21
39	36.41	37.31	40.4	36.18	27.51	gi|470137394	PREDICTED: cell division cycle protein 48 homolog [Fragaria vesca subsp. vesca]	Fragaria vesca subsp. vesca	22			1.72187	0.473687	1.5417	1.11686	3.94457	1.33045	0.529949	1.34276	0.990832	1.78649	1.85353	0.358788	1.58489	1.1695	3.49945	1.80302	0.328731	1.57036	1.14815	4.13048	1.65959	0.334618	1.48594	1.11686	3.04789
40	36.21	36.21	30.65	26.98	24.85	gi|129770485	starch branching enzyme II-1 [Malus domestica]	Malus domestica	20			0.554626	0.0237668	1.61436	0.369828	0.895365	0.549541	0.04518	1.58489	0.316228	0.870964	0.586138	0.0677581	1.51356	0.394457	0.887156	0.428549	0.0120542	1.80302	0.231207	0.772681	0.636796	0.0405403	1.36773	0.363078	0.870964
41	36.06	44.49	70.41	63.31	48.13	gi|568246716	ATP synthase CF1 alpha subunit [Pyrus spinosa]	Pyrus spinosa	76			0.928966	0.942005	1.22462	0.765597	1.13763	0.625173	0.799843	1.43219	0.387258	0.895365	0.946237	0.991198	1.23595	0.765597	1.1695	0.816582	0.981899	1.24738	0.625173	1.01859	0.636796	0.805929	1.36773	0.331131	0.870964
41	0	44.49	70.41	63.31	48.13	gi|565666450	ATP synthase CF1 alpha subunit [Pyrus spinosa]	Pyrus spinosa	76
41	0	44.49	70.41	63.31	48.13	gi|346683279	ATP synthase CF1 alpha subunit [Pyrus pyrifolia]	Pyrus pyrifolia	76
41	0	44.49	70.41	63.31	48.13	gi|345433546	ATP synthase CF1 alpha subunit [Pyrus pyrifolia]	Pyrus pyrifolia	76
42	35.64	35.69	53.88	46.51	39.15	gi|295684201	ADP glucose pyrophosphorylase small subunit 1-like protein [Malus domestica]	Malus domestica	22			1.18032	0.37844	1.48594	0.794328	1.7378	0.862979	0.553875	1.44544	0.60256	1.24738	1.22462	0.458066	1.31826	0.928966	1.61436	1.27057	0.355224	1.24738	1.01859	1.57036	1.18032	0.504705	1.55597	0.758578	1.8197
43	35.56	36	38.83	30.93	27.66	gi|462397203	hypothetical protein PRUPE_ppa001973mg [Prunus persica]	Prunus persica	25			1.6293	0.110924	1.39316	1.1695	2.93765	1.21339	0.40146	1.21339	1	1.67494	1.67494	0.0624928	1.40605	1.19124	3.40408	1.34276	0.250076	1.25892	1.0666	2.1677	1.49969	0.236294	1.34276	1.11686	2.88403
44	34.66	34.7	44.78	34.91	31.19	gi|462403979	hypothetical protein PRUPE_ppa002220mg [Prunus persica]	Prunus persica	24			0.816582	0.372391	1.78649	0.448745	1.45881	0.972747	0.591072	1.69044	0.57544	1.64437	0.758578	0.405488	1.55597	0.457088	1.18032	0.49204	0.202308	1.75388	0.220801	0.862979	0.544503	0.213805	1.5417	0.263027	0.83946
45	34.54	34.71	42.08	36.09	31.1	gi|462411142	hypothetical protein PRUPE_ppa002202mg [Prunus persica]	Prunus persica	23			1.05682	0.930286	1.13763	0.928966	1.20226	0.862979	0.672713	1.19124	0.691831	1.02802	1.72187	0.126258	1.33045	1.2942	2.58226	1.43219	0.426755	1.25892	1.13763	1.95885	1.10662	0.859439	1.14815	0.963829	1.28233
45	0	34.71	42.51	36.46	31.41	gi|462411141	hypothetical protein PRUPE_ppa002202mg [Prunus persica]	Prunus persica	23
46	34	34.12	57.17	47.61	46.36	gi|470148904	PREDICTED: glutamate--glyoxylate aminotransferase 2-like [Fragaria vesca subsp. vesca]	Fragaria vesca subsp. vesca	35			0.816582	0.578645	1.15878	0.666807	0.946237	0.580764	0.256398	1.36773	0.376704	0.794328	0.887156	0.725001	1.18032	0.731139	1.04713	0.772681	0.594504	1.18032	0.619441	0.912011	0.794328	0.682149	1.19124	0.642688	0.946237
47	32.88	32.93	46.73	42.13	38.26	gi|462411605	hypothetical protein PRUPE_ppa006399mg [Prunus persica]	Prunus persica	17			0.92045	0.949157	1.21339	0.765597	1.11686	0.887156	0.543172	1.21339	0.724436	1.07647	0.816582	0.360345	1.23595	0.660694	1.00925	0.92045	0.903699	1.21339	0.751623	1.11686	0.895365	0.543324	1.24738	0.711214	1.11686
47	0	32.93	46.73	42.13	38.26	gi|283049402	DEAD-box RNA helicase-like protein [Prunus persica]	Prunus persica	17
47	0	32.93	46.73	42.13	38.26	gi|283049400	DEAD-box RNA helicase-like protein [Prunus persica]	Prunus persica	17
48	32.39	32.33	64.92	51.61	43.15	gi|462399402	hypothetical protein PRUPE_ppa004622mg [Prunus persica]	Prunus persica	33			2.0893	0.263097	1.77011	1.18032	3.94457	1.23595	0.681619	1.34276	0.92045	1.80302	1.18032	0.736301	1.35519	0.870964	1.64437	1.19124	0.731071	1.31826	0.903649	1.61436	1.59956	0.758427	1.57036	1.01859	3.25087
48	0	32.33	64.53	51.3	42.89	gi|462399401	hypothetical protein PRUPE_ppa004622mg [Prunus persica]	Prunus persica	33
49	32.06	32.77	62.6	59.42	49.87	gi|470141751	PREDICTED: actin-7-like [Fragaria vesca subsp. vesca]	Fragaria vesca subsp. vesca	28			1.03753	0.606175	1.08643	0.954993	1.1272	1.02802	0.844136	1.07647	0.954993	1.10662	0.981748	0.830147	1.07647	0.912011	1.05682	1	0.603711	1.07647	0.928966	1.07647	0.972747	0.593923	1.08643	0.895365	1.05682
49	0	32.77	65.01	61.71	51.79	gi|355329944	actin, partial [Malus domestica]	Malus domestica	28
49	0	32.77	62.6	59.42	49.87	gi|294718136	actin 2 [Pyrus x bretschneideri]	Pyrus x bretschneideri	28
49	0	32.77	62.6	59.42	49.87	gi|294718134	actin 2 [Pyrus x bretschneideri]	Pyrus x bretschneideri	28
50	32.04	32.43	48.36	40.95	33.72	gi|462418975	hypothetical protein PRUPE_ppa003053mg [Prunus persica]	Prunus persica	20			0.469894	0.33166	1.77011	0.346737	0.831764	0.972747	0.624704	1.23595	0.787046	1.20226	0.855067	0.719455	1.22462	0.704693	1.04713	1.10662	0.983989	1.22462	0.903649	1.49969	1.49969	0.189287	1.30617	1.14815	2.1677
51	31.59	31.65	56.31	51.21	43.45	gi|315440250	NADP-dependent isocitric acid dehydrogenase [Pyrus pyrifolia]	Pyrus pyrifolia	21			1.05682	0.907578	1.14815	0.92045	1.2942	1.01859	0.958257	1.15878	0.879022	1.21339	0.847227	0.62521	1.19124	0.672977	1.00925	0.809096	0.501035	1.19124	0.630957	0.963829	1.10662	0.402523	1.1695	0.946237	1.31826
52	31.34	31.39	50.8	48.14	43.62	gi|225380888	GDP-D-mannose-3',5'-epimerase [Malus domestica]	Malus domestica	18			1.18032	0.0934006	1.19124	0.990832	1.52757	1.09648	0.335928	1.14815	0.954993	1.2942	1.30617	0.0145673	1.22462	1.0666	1.78649	1.13763	0.373801	1.1695	0.972747	1.43219	1.11686	0.725613	1.1695	0.954993	1.35519
52	0	27.81	45.48	42.82	40.16	gi|462401012	hypothetical protein PRUPE_ppa007264mg [Prunus persica]	Prunus persica	17
52	0	27.81	45.48	42.82	40.16	gi|218117843	GDP-D-mannose-3',5'-epimerase [Prunus persica]	Prunus persica	17
53	31.21	32.28	69.5	67.16	58.94	gi|381393064	glyceraldehyde-3-phosphate dehydrogenase C1 [Pyrus x bretschneideri]	Pyrus x bretschneideri	31
54	31.02	32.01	57.27	49.66	39.37	gi|353259713	elongation factor 1-alpha [Rosa multiflora]	Rosa multiflora	28			0.928966	0.939262	1.47231	0.591562	1.36773	0.554626	0.541647	1.77011	0.152757	0.981748	1.0666	0.940516	1.36773	0.77983	1.64437	1.08643	0.974774	1.34276	0.809096	1.65959	0.972747	0.897678	1.48594	0.597035	1.44544
54	0	31.43	61.52	48.99	41.16	gi|209922600	elongation factor 1-alpha [Prunus persica]	Prunus persica	32
54	0	30.73	61.52	48.1	41.16	gi|462419065	hypothetical protein PRUPE_ppa005702mg [Prunus persica]	Prunus persica	31
55	30.83	30.9	46.3	35.52	34.67	gi|568246727	photosystem II CP43 chlorophyll apoprotein [Pyrus spinosa]	Pyrus spinosa	33			0.564937	0.00777048	1.23595	0.420727	0.698232	0.288403	0.000161378	1.77011	0.16293	0.510505	0.210863	1.95217e-05	1.97697	0.0685488	0.416869	0.47863	0.00373562	1.30617	0.349945	0.625173	0.346737	0.000430872	1.52757	0.207014	0.529663
55	0	30.9	46.3	35.52	34.67	gi|565666461	photosystem II CP43 chlorophyll apoprotein [Pyrus spinosa]	Pyrus spinosa	33
55	0	30.9	46.3	35.52	34.67	gi|346683290	photosystem II CP43 chlorophyll apoprotein [Pyrus pyrifolia]	Pyrus pyrifolia	33
55	0	30.9	46.3	35.52	34.67	gi|345433557	photosystem II CP43 chlorophyll apoprotein [Pyrus pyrifolia]	Pyrus pyrifolia	33
55	0	30.9	45.88	35.52	34.67	gi|511943670	photosystem II CP43 chlorophyll apoprotein [Prinsepia utilis]	Prinsepia utilis	33
55	0	30.9	45.88	35.52	34.67	gi|501418819	photosystem II CP43 chlorophyll apoprotein [Prinsepia utilis]	Prinsepia utilis	33
55	0	30.9	45.88	35.52	34.67	gi|428697281	photosystem II CP43 chlorophyll apoprotein (chloroplast) [Fragaria virginiana]	Fragaria virginiana	33
55	0	30.9	45.88	35.52	34.67	gi|428697195	photosystem II CP43 chlorophyll apoprotein (chloroplast) [Fragaria chiloensis]	Fragaria chiloensis	33
55	0	30.9	45.88	35.52	34.67	gi|408830316	photosystem II CP43 chlorophyll apoprotein [Fragaria mandshurica]	Fragaria mandshurica	33
55	0	30.9	45.88	35.52	34.67	gi|408830241	photosystem II CP43 chlorophyll apoprotein (chloroplast) [Fragaria vesca subsp. bracteata]	Fragaria vesca subsp. bracteata	33
55	0	30.9	45.88	35.52	34.67	gi|407080529	photosystem II CP43 chlorophyll apoprotein (chloroplast) [Fragaria chiloensis]	Fragaria chiloensis	33
55	0	30.9	45.88	35.52	34.67	gi|378554778	photosystem II CP43 chlorophyll apoprotein [Fragaria mandshurica]	Fragaria mandshurica	33
55	0	30.9	45.88	35.52	34.67	gi|378554703	photosystem II CP43 chlorophyll apoprotein (chloroplast) [Fragaria vesca subsp. bracteata]	Fragaria vesca subsp. bracteata	33
55	0	30.9	45.88	35.52	34.67	gi|377829871	psbC gene product (chloroplast) [Pentactina rupicola]	Pentactina rupicola	33
55	0	30.9	45.88	35.52	34.67	gi|371532619	PS II 43 kDa protein (chloroplast) [Pentactina rupicola]	Pentactina rupicola	33
55	0	30.9	45.88	35.52	34.67	gi|357198820	photosystem II CP43 chlorophyll apoprotein (chloroplast) [Fragaria virginiana]	Fragaria virginiana	33
55	0	30.9	45.88	35.52	34.67	gi|357198734	photosystem II CP43 chlorophyll apoprotein (chloroplast) [Fragaria chiloensis]	Fragaria chiloensis	33
55	0	30.9	45.88	35.52	34.67	gi|313183818	photosystem II CP43 chlorophyll apoprotein [Prunus persica]	Prunus persica	33
55	0	30.9	45.88	35.52	34.67	gi|309321430	photosystem II CP43 chlorophyll apoprotein [Prunus persica]	Prunus persica	33
55	0	30.9	45.03	35.52	34.67	gi|325126861	photosystem II CP43 chlorophyll apoprotein [Fragaria vesca subsp. vesca]	Fragaria vesca subsp. vesca	33
55	0	30.9	45.03	35.52	34.67	gi|324022773	photosystem II CP43 chlorophyll apoprotein [Fragaria vesca subsp. vesca]	Fragaria vesca subsp. vesca	33
56	30.77	30.84	73.74	73.74	63.13	gi|403160	ribulose 1,5-bisphosphate carboxylase small subunit [Malus domestica x Pyrus communis]	Malus domestica x Pyrus communis	71			1.61436	0.117863	1.33045	1.21339	2.18776	0.501187	0.562861	1.34276	0.301995	0.672977	0.642688	0.950677	1.40605	0.465586	0.903649	0.586138	0.995138	1.43219	0.420727	0.83946	0.390841	0.58649	1.65959	0.212814	0.648634
56	0	30	74.32	74.32	61.75	gi|464595	RecName: Full=Ribulose bisphosphate carboxylase small chain, chloroplastic; Short=RuBisCO small subunit; Flags: Precursor	MALSP	72
56	0	30	74.32	74.32	61.75	gi|19581	ribulose bisphosphate carboxylase [Malus sp.]	Malus sp.	72
57	30.64	30.66	44.61	42.92	40.17	gi|388891235	citrate synthase [Malus baccata]	Malus baccata	17			1.41906	0.297291	1.40605	1.00925	2.35505	0.625173	0.617513	1.6293	0.331131	1.01859	1.14815	0.610064	1.34276	0.855067	1.92309	0.816582	0.918645	1.40605	0.510505	1.14815	1.19124	0.276108	1.36773	0.870964	1.69044
58	30.56	30.63	44.51	33.52	31.85	gi|462418840	hypothetical protein PRUPE_ppa002083mg [Prunus persica]	Prunus persica	27			1.55597	0.302178	1.38038	1.1272	2.1677	1.1695	0.903552	1.19124	0.981748	1.45881	1.7378	0.223531	1.41906	1.22462	2.77971	1.7378	0.29886	1.44544	1.20226	2.96483	1.65959	0.455626	1.44544	1.14815	3.22107
59	30.14	30.29	63.15	56.25	51.08	gi|462419972	hypothetical protein PRUPE_ppa005369mg [Prunus persica]	Prunus persica	28			1.40605	0.0737301	1.30617	1.07647	2.26987	1	0.864359	1.18032	0.847227	1.1695	1.14815	0.481218	1.22462	0.937562	1.48594	0.937562	0.890411	1.18032	0.794328	1.10662	1.1272	0.170069	1.20226	0.937562	1.52757
60	29.89	30.19	25.07	22.62	20.27	gi|462417372	hypothetical protein PRUPE_ppa000728mg [Prunus persica]	Prunus persica	18			1	0.294915	1.25892	0.794328	1.27057	0.731139	0.985979	1.34276	0.313329	0.981748	0.801678	0.985429	1.2942	0.510505	1.03753	1.25892	0.217064	1.28233	0.981748	2.05116	1.18032	0.364022	1.27057	0.928966	1.83654
61	29.58	29.59	57.6	55.39	50.74	gi|470128485	PREDICTED: phosphoribulokinase, chloroplastic-like [Fragaria vesca subsp. vesca]	Fragaria vesca subsp. vesca	37			0.928966	0.901869	2.0893	0.444631	1.94089	0.862979	0.790014	2.10863	0.413047	1.8197	1.34276	0.577966	2.0893	0.642688	2.80543	0.912011	0.862346	2.0893	0.436516	1.90546	1.20226	0.706818	2.0893	0.57544	2.51189
62	29.13	29.14	49.9	47.23	42.71	gi|462400765	hypothetical protein PRUPE_ppa004884mg [Prunus persica]	Prunus persica	28			1.1272	0.841016	1.2942	0.870964	1.87068	1.20226	0.742262	1.30617	0.92045	1.78649	1.39316	0.162315	1.34276	1.03753	2.31206	1.18032	0.342589	1.33045	0.887156	1.78649	0.57544	0.475723	1.52757	0.194089	0.879022
62	0	29.14	51.79	51.57	46.64	gi|205326619	beta-tubulin [Prunus salicina var. cordata]	Prunus salicina var. cordata	28
63	28.96	29.06	50.95	43.13	40.05	gi|462395247	hypothetical protein PRUPE_ppa006210mg [Prunus persica]	Prunus persica	19			1.35519	0.919128	1.36773	0.990832	2.33346	1.47231	0.806227	1.39316	1.05682	2.26987	1.14815	0.801059	1.28233	0.895365	1.75388	1.20226	0.943964	1.31826	0.912011	2.22844	1.08643	0.893883	1.27057	0.855067	1.5417
64	28.45	28.99	57.43	52.7	40.77	gi|462397586	hypothetical protein PRUPE_ppa005779mg [Prunus persica]	Prunus persica	23			1.77011	0.597751	1.49969	1.18032	2.99226	1.33045	0.551855	1.27057	1.04713	1.70608	1.41906	0.786129	1.36773	1.03753	2.24905	1.15878	0.73608	1.25892	0.92045	1.45881	1	0.892568	1.23595	0.809096	1.27057
65	28.28	28.98	64.8	62.29	59.78	gi|462397785	hypothetical protein PRUPE_ppa007696mg [Prunus persica]	Prunus persica	26			1.55597	0.14713	1.33045	1.1695	2.26987	1.43219	0.261355	1.27057	1.1272	2.22844	1.27057	0.76428	1.23595	1.02802	1.72187	1.24738	0.448134	1.23595	1.00925	1.72187	1.34276	0.35173	1.24738	1.07647	2.01372
66	28.13	28.14	60.19	53.72	43.04	gi|462401247	hypothetical protein PRUPE_ppa009029mg [Prunus persica]	Prunus persica	25			1.04713	0.303583	1.15878	0.903649	1.21339	1.05682	0.521722	1.13763	0.928966	1.24738	1.43219	0.0050769	1.20226	1.19124	1.87068	1.25892	0.0361048	1.18032	1.0666	1.57036	0.879022	0.95722	1.13763	0.711214	1
67	28.02	34.02	41.98	34.18	28.49	gi|57639078	ER-binding protein [Malus pumila]	Malus pumila	24			0.862979	0.974562	1.15878	0.744732	1	1.25892	0.0456626	1.21339	1.03753	1.49969	1.03753	0.389863	1.14815	0.903649	1.20226	0.816582	0.451824	1.18032	0.679204	0.963829	0.591562	0.00349335	1.36773	0.401791	0.809096
68	27.9	29.21	45.16	41.18	30.93	gi|462399633	hypothetical protein PRUPE_ppa004145mg [Prunus persica]	Prunus persica	17			0.981748	0.94292	1.07647	0.912011	1.05682	0.981748	0.69928	1.09648	0.895365	1.07647	1.02802	0.207873	1.08643	0.946237	1.11686	1.02802	0.24014	1.09648	0.937562	1.1272	1.02802	0.394586	1.08643	0.946237	1.1272
69	27.76	28	69.58	61.6	53.12	gi|462408129	hypothetical protein PRUPE_ppa006653mg [Prunus persica]	Prunus persica	30			0.879022	0.903858	1.48594	0.648634	1.30617	0.580764	0.747369	1.6293	0.346737	0.946237	0.92045	0.82023	1.39316	0.679204	1.28233	0.972747	0.921828	1.38038	0.731139	1.34276	1.2942	0.939039	1.44544	0.895365	2.22844
70	27.56	27.58	42.29	34.98	28.78	gi|462416999	hypothetical protein PRUPE_ppa002825mg [Prunus persica]	Prunus persica	19			0.801678	0.526558	1.36773	0.444631	1.09648	0.642688	0.380998	1.31826	0.283139	0.847227	0.954993	0.872315	1.44544	0.704693	1.38038	0.711214	0.691323	1.44544	0.316228	1.02802	0.870964	0.975919	1.39316	0.559758	1.21339
71	27.4	27.48	71.25	61.25	56.56	gi|568246744	cytochrome f [Pyrus spinosa]	Pyrus spinosa	28			1.0666	0.948305	1.14815	0.928966	1.28233	0.529663	0.0248232	1.41906	0.272898	0.751623	0.895365	0.211686	1.1272	0.787046	1.00925	0.672977	0.0492281	1.22462	0.529663	0.824138	0.847227	0.367395	1.1272	0.744732	0.954993
71	0	27.48	71.25	61.25	56.56	gi|565666478	cytochrome f [Pyrus spinosa]	Pyrus spinosa	28
71	0	27.48	71.25	61.25	56.56	gi|346683307	cytochrome f [Pyrus pyrifolia]	Pyrus pyrifolia	28
71	0	27.48	71.25	61.25	56.56	gi|345433574	cytochrome f [Pyrus pyrifolia]	Pyrus pyrifolia	28
72	27.36	27.35	58.01	52.49	44.62	gi|462399885	hypothetical protein PRUPE_ppa007131mg [Prunus persica]	Prunus persica	24			1.51356	0.689993	1.75388	0.862979	3.90841	0.83946	0.984653	1.97697	0.343558	1.65959	1.08643	0.881249	2.03236	0.534564	2.18776	1.44544	0.68521	1.85353	0.77983	3.53183	0.619441	0.828115	1.61436	0.131826	1
73	27.33	27.42	59.27	51.4	47.47	gi|462396001	hypothetical protein PRUPE_ppa007769mg [Prunus persica]	Prunus persica	27			1.38038	0.128651	1.23595	1.11686	1.7378	0.981748	0.791074	1.18032	0.83946	1.15878	1.23595	0.508375	1.20226	1.02802	1.52757	1.28233	0.469892	1.18032	1.08643	1.6293	1.1695	0.431687	1.19124	0.981748	1.43219
73	0	27.42	59.27	51.4	47.47	gi|462396000	hypothetical protein PRUPE_ppa007769mg [Prunus persica]	Prunus persica	27
74	27.15	27.4	58.24	53.02	41.21	gi|462397627	hypothetical protein PRUPE_ppa007547mg [Prunus persica]	Prunus persica	35			1.38038	0.744073	1.22462	1.1272	2.03236	1	0.751723	1.20226	0.831764	1.20226	1.52757	0.543343	1.22462	1.24738	2.63027	1.07647	0.98691	1.1695	0.92045	1.39316	0.963829	0.959499	1.19124	0.801678	1.14815
75	27.07	27.17	54.82	54.82	48.8	gi|78216493	cytosolic malate dehydrogenase [Malus domestica]	Malus domestica	19			1.70608	0.0959652	1.43219	1.19124	2.26987	1.24738	0.94505	1.20226	1.03753	1.49969	0.912011	0.89265	1.18032	0.772681	1.07647	1.41906	0.362473	1.35519	1.04713	1.78649	1.20226	0.684384	1.21339	0.990832	1.43219
76	26.55	26.6	37.27	34.16	32.09	gi|562749915	glycosyltransferase UGT71A15 [Malus domestica]	Malus domestica	17			0.801678	0.863356	1.27057	0.613762	1.01859	0.801678	0.605701	1.23595	0.654636	0.990832	0.794328	0.371577	1.27057	0.619441	1.00925	0.981748	0.665516	1.24738	0.77983	1.22462	0.413047	0.0808845	1.55597	0.296483	0.642688
76	0	26.6	37.27	34.16	32.09	gi|269819300	glycosyltransferase [Malus domestica]	Malus domestica	17
76	0	26.6	37.27	34.16	32.09	gi|269819296	glycosyltransferase [Pyrus communis]	Pyrus communis	17
76	0	26.6	37.27	34.16	32.09	gi|165909411	glycosyltransferase UGT88A1 [Malus pumila]	Malus pumila	17
77	26.54	26.67	35.94	29.09	25.73	gi|462402851	hypothetical protein PRUPE_ppa002111mg [Prunus persica]	Prunus persica	20			2.18776	0.0700401	1.58489	1.38038	3.63078	1.97697	0.164533	1.41906	1.39316	2.67917	1.99526	0.178098	1.52757	1.30617	2.80543	1.01859	0.900052	1.24738	0.816582	1.2942	1.11686	0.854841	1.24738	0.895365	1.38038
78	26.33	26.33	86.38	72.3	65.73	gi|110083901	dehydroascorbate reductase [Malus domestica]	Malus domestica	18			2.51189	0.000373377	1.75388	1.43219	3.94457	2.35505	0.000899619	1.64437	1.43219	3.37287	1.94089	0.017022	1.52757	1.27057	2.93765	1.64437	0.0494915	1.44544	1.13763	2.31206	1.22462	0.209319	1.21339	1.00925	1.47231
79	26.23	26.29	62.58	53.99	51.23	gi|462419607	hypothetical protein PRUPE_ppa008581mg [Prunus persica]	Prunus persica	19			1.19124	0.533602	1.33045	0.895365	1.69044	0.912011	0.606246	1.52757	0.580764	1.39316	0.981748	0.945545	1.41906	0.685488	1.39316	0.912011	0.608558	1.23595	0.717794	1.1272	0.903649	0.768322	1.47231	0.586138	1.33045
80	26.18	29.55	45.98	40.17	31.62	gi|462400624	hypothetical protein PRUPE_ppa003328mg [Prunus persica]	Prunus persica	29			1.00925	0.787696	1.11686	0.903649	1.1272	1.03753	0.967012	1.11686	0.928966	1.15878	1.1272	0.563324	1.11686	1.00925	1.28233	1	0.769139	1.1272	0.887156	1.1272	1.07647	0.77352	1.08643	0.990832	1.19124
81	26.14	26.21	38.98	35.92	33.47	gi|462395206	hypothetical protein PRUPE_ppa004819mg [Prunus persica]	Prunus persica	14			1.35519	0.145024	1.25892	1.07647	2.18776	0.895365	0.701864	1.27057	0.679204	1.13763	1.08643	0.567007	1.20226	0.903649	1.34276	1.20226	0.219683	1.21339	0.990832	1.8197	1.28233	0.15535	1.22462	1.04713	1.92309
81	0	26.21	38.98	35.92	33.47	gi|462395205	hypothetical protein PRUPE_ppa004819mg [Prunus persica]	Prunus persica	14
81	0	24.22	36.73	32.86	30.41	gi|470108902	PREDICTED: V-type proton ATPase subunit B2-like [Fragaria vesca subsp. vesca]	Fragaria vesca subsp. vesca	13
82	25.9	38.11	61.29	58.81	52.36	gi|381393060	glyceraldehyde-3-phosphate dehydrogenase A [Pyrus x bretschneideri]	Pyrus x bretschneideri	67			0.972747	0.912671	1.10662	0.870964	1.07647	0.331131	0.103774	1.8197	0.253513	0.60256	0.963829	0.736148	1.1272	0.855067	1.08643	0.77983	0.708877	1.18032	0.636796	0.92045	0.349945	0.0656309	1.69044	0.224906	0.591562
83	25.75	25.83	73.2	66	56	gi|145581388	ascorbate peroxidase [Malus domestica]	Malus domestica	16			1.0666	0.78727	1.27057	0.83946	1.49969	0.816582	0.654569	1.25892	0.613762	1.02802	1.18032	0.868279	1.24738	0.946237	1.99526	1.02802	0.855149	1.27057	0.809096	1.43219	0.758578	0.592819	1.30617	0.519996	0.990832
84	25.54	25.57	39.81	36.57	35.19	gi|470106719	PREDICTED: tubulin alpha-1 chain-like [Fragaria vesca subsp. vesca]	Fragaria vesca subsp. vesca	15			0.912011	0.892403	1.39316	0.60256	1.27057	1	0.97739	1.41906	0.704693	1.41906	1.59956	0.426106	1.34276	1.19124	3.63078	0.963829	0.981842	1.47231	0.580764	1.41906	0.698232	0.745916	1.48594	0.265461	1.03753
84	0	24.78	39.02	35.92	34.59	gi|470127791	PREDICTED: tubulin alpha-1 chain-like [Fragaria vesca subsp. vesca]	Fragaria vesca subsp. vesca	15
84	0	24.78	36.59	33.48	32.15	gi|470103758	PREDICTED: tubulin alpha-3 chain-like [Fragaria vesca subsp. vesca]	Fragaria vesca subsp. vesca	14
84	0	24.78	36.67	33.56	32.22	gi|464849	RecName: Full=Tubulin alpha chain	PRUDU	14
84	0	24.78	39.02	35.92	34.59	gi|462420301	hypothetical protein PRUPE_ppa005617mg [Prunus persica]	Prunus persica	15
84	0	24.78	36.67	33.56	32.22	gi|462395240	hypothetical protein PRUPE_ppa005633mg [Prunus persica]	Prunus persica	14
84	0	24.78	40	36.82	35.45	gi|353259709	alpha-tubulin [Rosa multiflora]	Rosa multiflora	15
84	0	24.78	36.67	33.56	32.22	gi|20413	alpha-tubulin [Prunus dulcis]	Prunus dulcis	14
84	0	24.78	39.02	35.92	34.59	gi|15029368	alpha tubulin subunit [Rosa hybrid cultivar]	Rosa hybrid cultivar	15
85	25.36	25.45	46.56	43.89	38.93	gi|55375985	14-3-3 family protein [Malus domestica]	Malus domestica	17			0.870964	0.729737	1.19124	0.636796	1.03753	0.816582	0.685826	1.23595	0.597035	1.00925	0.787046	0.436523	1.22462	0.515229	0.963829	1.08643	0.995584	1.1695	0.928966	1.2942	0.847227	0.47887	1.18032	0.660694	1
85	0	25.45	46.56	43.89	38.93	gi|227471990	unnamed protein product [Malus domestica]	Malus domestica	17
85	0	23.34	44.11	39.92	34.98	gi|470136735	PREDICTED: 14-3-3-like protein-like [Fragaria vesca subsp. vesca]	Fragaria vesca subsp. vesca	16
86	25.22	26.38	40.96	37.23	34.04	gi|462407312	hypothetical protein PRUPE_ppa007263mg [Prunus persica]	Prunus persica	22			0.717794	0.0854778	1.18032	0.487529	0.847227	0.824138	0.129275	1.15878	0.660694	0.954993	0.510505	0.0047038	1.31826	0.18197	0.672977	0.580764	0.0199297	1.27057	0.293765	0.737904	0.483059	0.00732956	1.38038	0.165959	0.666807
87	25.07	25.61	32.55	27.58	21.83	gi|462399797	hypothetical protein PRUPE_ppa001783mg [Prunus persica]	Prunus persica	22			0.855067	0.737187	1.38038	0.619441	1.18032	0.946237	0.897832	1.38038	0.685488	1.30617	0.92045	0.873938	1.38038	0.666807	1.27057	0.824138	0.694109	1.38038	0.597035	1.13763	1.0666	0.845706	1.43219	0.744732	1.52757
88	25.03	25.06	48.34	44.48	35.08	gi|462405014	hypothetical protein PRUPE_ppa007588mg [Prunus persica]	Prunus persica	16			0.751623	0.205032	1.28233	0.440555	0.963829	0.809096	0.501993	1.24738	0.501187	1.00925	0.912011	0.797931	1.23595	0.724436	1.1272	0.711214	0.31948	1.2942	0.457088	0.92045	1.15878	0.474238	1.22462	0.946237	1.64437
88	0	23.16	44.78	41.48	32.14	gi|470126624	PREDICTED: alpha-1,4-glucan-protein synthase [UDP-forming]-like [Fragaria vesca subsp. vesca]	UDP-forming	15
89	24.91	25.17	59.66	49.47	37.15	gi|6136112	RecName: Full=UTP--glucose-1-phosphate uridylyltransferase; AltName: Full=UDP-glucose pyrophosphorylase; Short=UDPGP; Short=UGPase	PYRPY	15			1.67494	0.231913	1.44544	1.15878	2.93765	0.765597	0.335792	1.40605	0.469894	1.07647	1.13763	0.841648	1.40605	0.809096	1.72187	1.22462	0.632819	1.43219	0.855067	1.87068	1.20226	0.967999	1.40605	0.855067	1.83654
89	0	25.17	59.66	49.47	37.15	gi|3107931	UDP-glucose pyrophosphorylase [Pyrus pyrifolia]	Pyrus pyrifolia	15
90	24.85	24.94	34.51	29.21	25.2	gi|470127512	PREDICTED: glucose-6-phosphate isomerase 1, chloroplastic-like [Fragaria vesca subsp. vesca]	Fragaria vesca subsp. vesca	16			0.630957	0.0797421	1.41906	0.349945	0.895365	0.724436	0.193077	1.38038	0.519996	1	0.758578	0.134047	1.33045	0.524808	1.00925	0.660694	0.101761	1.40605	0.277971	0.928966	0.436516	0.00393634	1.69044	0.169044	0.737904
91	24.8	24.89	48	43.29	31.06	gi|462411581	hypothetical protein PRUPE_ppa006145mg [Prunus persica]	Prunus persica	12			0.879022	0.526438	1.24738	0.679204	1.09648	0.870964	0.562541	1.24738	0.654636	1.08643	0.765597	0.19028	1.27057	0.544503	0.972747	1.13763	0.663416	1.19124	0.954993	1.52757	0.912011	0.548728	1.24738	0.724436	1.13763
91	0	24.89	48	43.29	31.06	gi|3914449	RecName: Full=26S protease regulatory subunit 7; AltName: Full=26S proteasome AAA-ATPase subunit RPT1; AltName: Full=26S proteasome subunit 7; AltName: Full=Regulatory particle triple-A ATPase subunit 1	PRUPE	12
91	0	24.89	48	43.29	31.06	gi|3172331	26S proteasome subunit 7 [Prunus persica]	Prunus persica	12
91	0	24.89	48	43.29	31.06	gi|296525486	unnamed protein product [Prunus persica]	Prunus persica	12
91	0	24.89	48	43.29	31.06	gi|257744886	unnamed protein product [Prunus persica]	Prunus persica	12
91	0	24.89	48	43.29	31.06	gi|257738182	unnamed protein product [Prunus persica]	Prunus persica	12
91	0	24.89	48	43.29	31.06	gi|257732126	unnamed protein product [Prunus persica]	Prunus persica	12
91	0	24.89	48	43.29	31.06	gi|257723771	unnamed protein product [Prunus persica]	Prunus persica	12
91	0	24.89	48	43.29	31.06	gi|257709095	unnamed protein product [Prunus persica]	Prunus persica	12
91	0	24.89	48	43.29	31.06	gi|257653985	unnamed protein product [Prunus persica]	Prunus persica	12
91	0	24.89	48	43.29	31.06	gi|257650551	unnamed protein product [Prunus persica]	Prunus persica	12
91	0	24.89	48	43.29	31.06	gi|257634308	unnamed protein product [Prunus persica]	Prunus persica	12
91	0	24.89	48	43.29	31.06	gi|257339144	unnamed protein product [Prunus persica]	Prunus persica	12
91	0	24.89	48	43.29	31.06	gi|257335954	unnamed protein product [Prunus persica]	Prunus persica	12
91	0	24.89	48	43.29	31.06	gi|257330419	unnamed protein product [Prunus persica]	Prunus persica	12
91	0	24.89	48	43.29	31.06	gi|257299345	unnamed protein product [Prunus persica]	Prunus persica	12
91	0	24.89	48	43.29	31.06	gi|257295779	unnamed protein product [Prunus persica]	Prunus persica	12
91	0	24.89	48	43.29	31.06	gi|257288238	unnamed protein product [Prunus persica]	Prunus persica	12
91	0	24.89	48	43.29	31.06	gi|219937163	unnamed protein product [Prunus persica]	Prunus persica	12
91	0	24.89	48	43.29	31.06	gi|219917603	unnamed protein product [Prunus persica]	Prunus persica	12
91	0	24.89	48	43.29	31.06	gi|219897162	unnamed protein product [Prunus persica]	Prunus persica	12
91	0	24.89	48	43.29	31.06	gi|219893898	unnamed protein product [Prunus persica]	Prunus persica	12
91	0	24.89	48	43.29	31.06	gi|219893152	unnamed protein product [Prunus persica]	Prunus persica	12
91	0	24.89	48	43.29	31.06	gi|219804730	unnamed protein product [Prunus persica]	Prunus persica	12
91	0	24.89	48	43.29	31.06	gi|219799955	unnamed protein product [Prunus persica]	Prunus persica	12
91	0	24.89	48	43.29	31.06	gi|219789345	unnamed protein product [Prunus persica]	Prunus persica	12
91	0	24.89	48	43.29	31.06	gi|219788494	unnamed protein product [Prunus persica]	Prunus persica	12
91	0	24.89	48	43.29	31.06	gi|219776948	unnamed protein product [Prunus persica]	Prunus persica	12
91	0	24.89	48	43.29	31.06	gi|219765072	unnamed protein product [Prunus persica]	Prunus persica	12
91	0	24.89	48	43.29	31.06	gi|219748310	unnamed protein product [Prunus persica]	Prunus persica	12
91	0	24.89	48	43.29	31.06	gi|219732854	unnamed protein product [Prunus persica]	Prunus persica	12
92	24.63	25.16	51.19	40.78	27.77	gi|462395228	hypothetical protein PRUPE_ppa005432mg [Prunus persica]	Prunus persica	13			0.954993	0.800586	1.31826	0.691831	1.25892	1.18032	0.43461	1.33045	0.887156	1.67494	1.41906	0.271714	1.31826	1.07647	2.12814	1.14815	0.618632	1.22462	0.937562	1.5417	0.870964	0.839603	1.31826	0.60256	1.14815
93	24.48	27.33	53.94	44.78	41.22	gi|462419952	hypothetical protein PRUPE_ppa006845mg [Prunus persica]	Prunus persica	18			1.33045	0.443494	1.21339	1.09648	1.78649	0.981748	0.623822	1.23595	0.787046	1.21339	1.52757	0.415268	1.2942	1.18032	2.14783	1.23595	0.574646	1.22462	1.00925	1.6293	1.01859	0.816018	1.22462	0.831764	1.24738
94	24.34	24.47	62.66	53.26	41.51	gi|462402977	hypothetical protein PRUPE_ppa007071mg [Prunus persica]	Prunus persica	24			0.92045	0.729279	1.13763	0.772681	1.04713	0.717794	0.226795	1.20226	0.37325	0.862979	0.963829	0.994089	1.14815	0.824138	1.10662	0.591562	0.154739	1.2942	0.161436	0.765597	0.613762	0.22206	1.24738	0.233346	0.765597
95	24.16	24.2	86.16	84.28	80.5	gi|60460767	Mal d 1.03B01 [Malus domestica]	Malus domestica	24
95	0	24.2	86.16	84.28	80.5	gi|60280843	major allergen Mal d 1.03B [Malus domestica]	Malus domestica	24
95	0	22.15	77.36	75.47	71.7	gi|27922941	major allergen Mal d 1 [Malus domestica]	Malus domestica	23
96	23.92	24.09	30.37	27.06	23	gi|462413183	hypothetical protein PRUPE_ppa001643mg [Prunus persica]	Prunus persica	15			0.887156	0.727508	1.20226	0.679204	1.0666	0.937562	0.948942	1.18032	0.758578	1.10662	0.758578	0.419461	1.22462	0.505825	0.928966	1.0666	0.663105	1.19124	0.895365	1.33045	0.946237	0.861506	1.20226	0.794328	1.13763
97	23.77	23.78	48.3	37.86	36.65	gi|462419640	hypothetical protein PRUPE_ppa006438mg [Prunus persica]	Prunus persica	18			1.0666	0.718404	1.13763	0.937562	1.27057	0.862979	0.512839	1.1695	0.544503	1.00925	1.22462	0.443391	1.1272	1.08643	1.7378	0.981748	0.969898	1.1695	0.809096	1.14815	1.02802	0.884264	1.1695	0.879022	1.20226
98	23.68	23.73	39.92	34.53	26.35	gi|382929248	carotenoid cleavage dioxygenase 1, partial [Eriobotrya japonica]	Eriobotrya japonica	17			0.946237	0.620917	1.07647	0.879022	1.01859	0.963829	0.470514	1.08643	0.887156	1.04713	1.00925	0.999797	1.09648	0.92045	1.10662	0.981748	0.797134	1.07647	0.912011	1.05682	0.928966	0.422906	1.09648	0.847227	1.01859
99	23.48	23.73	38.35	34.23	32.99	gi|462419546	hypothetical protein PRUPE_ppa004934mg [Prunus persica]	Prunus persica	16			0.990832	0.803666	1.04713	0.946237	1.03753	0.990832	0.876242	1.04713	0.946237	1.03753	1	0.916083	1.05682	0.946237	1.05682	1.00925	0.879252	1.05682	0.954993	1.0666	0.954993	0.737425	1.0666	0.895365	1.01859
100	23.44	23.51	25.25	18.22	16.34	gi|462399521	hypothetical protein PRUPE_ppa000765mg [Prunus persica]	Prunus persica	18			0.981748	0.814188	1.43219	0.704693	1.40605	2.96483	0.16529	1.83654	1.61436	5.29664	2.53513	0.282945	1.77011	1.43219	5.19996	1.92309	0.253115	1.65959	1.15878	3.04789	0.457088	0.899156	1.75388	0.30761	0.801678
101	23.4	24.47	29.37	21.85	15.14	gi|462418213	hypothetical protein PRUPE_ppa000841mg [Prunus persica]	Prunus persica	14			0.591562	0.0325751	1.38038	0.42462	0.816582	0.724436	0.124954	1.2942	0.534564	0.937562	0.704693	0.150473	1.30617	0.524808	0.92045	0.390841	0.0128013	1.75388	0.267917	0.685488	0.496592	0.0224011	1.52757	0.363078	0.758578
102	23.38	23.65	22.08	18.02	17.18	gi|71034459	starch branching enzyme I [Malus domestica]	Malus domestica	14			0.887156	0.414205	1.22462	0.685488	1.08643	0.711214	0.0861733	1.24738	0.346737	0.887156	0.981748	0.66122	1.28233	0.831764	1.25892	1.0666	0.998252	1.19124	0.895365	1.40605	1.07647	0.78472	1.21339	0.887156	1.38038
103	23.34	23.37	50.13	40.97	34.35	gi|462409744	hypothetical protein PRUPE_ppa006836mg [Prunus persica]	Prunus persica	30			0.895365	0.564075	1.13763	0.758578	1.01859	0.549541	0.111046	1.33045	0.214783	0.731139	0.963829	0.746931	1.22462	0.787046	1.18032	0.787046	0.320312	1.19124	0.57544	0.937562	0.711214	0.24704	1.18032	0.49204	0.83946
104	23.33	23.41	28.02	22.03	18.08	gi|462422250	hypothetical protein PRUPE_ppa001189mg [Prunus persica]	Prunus persica	17			0.801678	0.196133	1.24738	0.630957	1	0.801678	0.358146	1.22462	0.630957	0.981748	0.824138	0.349818	1.30617	0.619441	1.07647	0.862979	0.268101	1.2942	0.654636	1.11686	0.83946	0.239783	1.24738	0.654636	1.04713
105	23.26	23.3	57.82	53.69	50.15	gi|315440256	mitochondrial NAD-dependent malic acid dehydrogenase [Pyrus pyrifolia]	Pyrus pyrifolia	16			1.28233	0.330311	1.38038	0.928966	2.14783	1.27057	0.363464	1.36773	0.928966	2.0893	0.77983	0.56772	1.40605	0.519996	1.09648	0.758578	0.839756	1.45881	0.496592	1.10662	1.04713	0.925838	1.36773	0.765597	1.44544
106	23.1	23.33	29.62	19.09	15.11	gi|462400602	hypothetical protein PRUPE_ppa000779mg [Prunus persica]	Prunus persica	17			1	0.809988	1.09648	0.912011	1.09648	1.04713	0.568694	1.07647	0.972747	1.1272	1.07647	0.400796	1.07647	1	1.15878	1.0666	0.380758	1.07647	0.990832	1.14815	1.02802	0.832216	1.11686	0.92045	1.14815
107	22.9	22.99	51.86	42.36	36.36	gi|462405700	hypothetical protein PRUPE_ppa004942mg [Prunus persica]	Prunus persica	30			1.2942	0.974986	1.2942	1	1.7378	0.679204	0.116496	1.33045	0.534564	0.903649	1.25892	0.50954	1.25892	1	1.72187	1.24738	0.508138	1.34276	0.928966	1.65959	0.654636	0.0488735	1.31826	0.469894	0.862979
108	22.83	23.36	38.98	37.4	29.92	gi|568246756	photosystem II CP47 chlorophyll apoprotein [Pyrus spinosa]	Pyrus spinosa	27			0.794328	0.0594694	1.1695	0.666807	0.928966	0.505825	0.00248767	1.34276	0.337287	0.679204	0.505825	0.00185098	1.35519	0.328095	0.685488	0.586138	0.0128318	1.28233	0.428549	0.751623	0.49204	0.00746875	1.39316	0.310456	0.685488
108	0	23.36	38.98	37.4	29.92	gi|565666490	photosystem II CP47 chlorophyll apoprotein [Pyrus spinosa]	Pyrus spinosa	27
108	0	23.36	38.98	37.4	29.92	gi|511943699	photosystem II CP47 chlorophyll apoprotein [Prinsepia utilis]	Prinsepia utilis	27
108	0	23.36	38.98	37.4	29.92	gi|501418848	photosystem II CP47 chlorophyll apoprotein [Prinsepia utilis]	Prinsepia utilis	27
108	0	23.36	38.98	37.4	29.92	gi|377829900	psbB gene product (chloroplast) [Pentactina rupicola]	Pentactina rupicola	27
108	0	23.36	38.98	37.4	29.92	gi|371532648	PS II CP47 chlorophyll apoprotein (chloroplast) [Pentactina rupicola]	Pentactina rupicola	27
108	0	23.36	38.98	37.4	29.92	gi|346683319	photosystem II CP47 chlorophyll apoprotein [Pyrus pyrifolia]	Pyrus pyrifolia	27
108	0	23.36	38.98	37.4	29.92	gi|345433586	photosystem II CP47 chlorophyll apoprotein [Pyrus pyrifolia]	Pyrus pyrifolia	27
108	0	23.36	38.98	37.4	29.92	gi|313183848	photosystem II CP47 chlorophyll apoprotein [Prunus persica]	Prunus persica	27
108	0	23.36	38.98	37.4	29.92	gi|309321460	photosystem II CP47 chlorophyll apoprotein [Prunus persica]	Prunus persica	27
109	22.75	22.91	37.07	36.1	36.1	gi|470133649	PREDICTED: fructose-1,6-bisphosphatase, chloroplastic-like [Fragaria vesca subsp. vesca]	Fragaria vesca subsp. vesca	21			1.02802	0.852327	1.39316	0.737904	1.43219	0.879022	0.710385	1.64437	0.534564	1.44544	0.928966	0.931006	1.38038	0.672977	1.28233	0.937562	0.877312	1.38038	0.679204	1.2942	0.855067	0.791879	1.38038	0.619441	1.18032
109	0	22.91	37.07	36.1	36.1	gi|158427470	chloroplast fructose-1,6-bisphosphatase I [Fragaria x ananassa]	Fragaria x ananassa	21
110	22.59	23.47	30.76	26.55	21.64	gi|462413200	hypothetical protein PRUPE_ppa001317mg [Prunus persica]	Prunus persica	20			1.00925	0.94306	1.0666	0.946237	1.07647	1	0.921515	1.07647	0.928966	1.07647	1.03753	0.565981	1.05682	0.981748	1.09648	0.981748	0.92242	1.05682	0.928966	1.03753	1.02802	0.77548	1.0666	0.963829	1.09648
111	22.49	24.78	71.71	67.79	55.18	gi|462401070	hypothetical protein PRUPE_ppa007744mg [Prunus persica]	Prunus persica	24			1.0666	0.92896	1.24738	0.855067	1.33045	0.420727	0.129817	1.7378	0.194089	0.731139	1.20226	0.545647	1.22462	0.981748	1.55597	0.794328	0.613326	1.2942	0.580764	1.02802	0.529663	0.333444	1.57036	0.353183	0.831764
112	22.37	22.42	25.41	18.79	15.37	gi|462404046	hypothetical protein PRUPE_ppa001354mg [Prunus persica]	Prunus persica	14			0.946237	0.723679	1.25892	0.751623	1.19124	0.972747	0.866971	1.31826	0.737904	1.28233	1.11686	0.319036	1.24738	0.895365	1.39316	0.981748	0.971646	1.24738	0.787046	1.22462	1.09648	0.353331	1.27057	0.862979	1.39316
113	22.27	22.41	35.76	27.1	23.34	gi|462422600	hypothetical protein PRUPE_ppa001590mg [Prunus persica]	Prunus persica	18			1.23595	0.501419	1.2942	0.954993	1.85353	1.08643	0.757932	1.24738	0.870964	1.41906	1.41906	0.324948	1.25892	1.1272	2.96483	1.34276	0.539966	1.27057	1.05682	2.35505	1.36773	0.385187	1.22462	1.11686	2.53513
114	22.26	22.37	37.45	29.55	20.85	gi|462405675	hypothetical protein PRUPE_ppa004728mg [Prunus persica]	Prunus persica	12			0.972747	0.901439	1.05682	0.92045	1.02802	0.981748	0.392861	1.05682	0.928966	1.03753	1	0.714724	1.0666	0.937562	1.0666	0.972747	0.912878	1.0666	0.912011	1.03753	1	0.936713	1.05682	0.946237	1.05682
115	22.02	22.14	46.2	40	27.61	gi|462414669	hypothetical protein PRUPE_ppa007797mg [Prunus persica]	Prunus persica	11			0.981748	0.996879	1.33045	0.744732	1.30617	0.524808	0.316456	1.5417	0.138038	0.809096	1.25892	0.638087	1.28233	0.981748	1.83654	0.887156	0.727438	1.43219	0.60256	1.27057	0.831764	0.579445	1.36773	0.549541	1.13763
116	21.95	21.99	41.04	32.73	25.19	gi|470141622	PREDICTED: ADP,ATP carrier protein 1, mitochondrial-like [Fragaria vesca subsp. vesca]	Fragaria vesca subsp. vesca	14			0.831764	0.44688	1.28233	0.60256	1.0666	0.895365	0.917081	1.33045	0.672977	1.19124	0.47863	0.148223	1.75388	0.197697	0.83946	0.816582	0.454345	1.31826	0.597035	1.07647	0.862979	0.50401	1.19124	0.591562	1.02802
117	21.9	21.97	59.38	51.69	34.46	gi|2981475	putative cinnamyl alcohol dehydrogenase [Malus domestica]	Malus domestica	11			1.44544	0.007891	1.31826	1.09648	2.51189	1.47231	0.00728588	1.30617	1.1272	2.53513	1.24738	0.255815	1.25892	0.990832	2.0893	1	0.667864	1.21339	0.824138	1.21339	1.13763	0.169528	1.22462	0.928966	1.44544
117	0	21.97	59.38	51.69	34.46	gi|257354128	unnamed protein product [Malus domestica]	Malus domestica	11
117	0	21.97	59.38	51.69	34.46	gi|227286047	unnamed protein product [Malus domestica]	Malus domestica	11
117	0	21.97	59.38	51.69	34.46	gi|219784957	unnamed protein product [Malus domestica]	Malus domestica	11
118	21.77	22.13	72.2	64.88	54.63	gi|470121694	PREDICTED: photosystem I reaction center subunit II, chloroplastic-like [Fragaria vesca subsp. vesca]	Fragaria vesca subsp. vesca	29			1.58489	0.34173	1.38038	1.14815	2.208	1.1695	0.991217	1.20226	0.972747	1.40605	1.21339	0.973326	1.23595	0.981748	1.47231	1.49969	0.485523	1.35519	1.10662	1.97697	0.972747	0.830222	1.1695	0.794328	1.13763
119	21.73	22.3	16.56	9.231	5.963	gi|462418872	hypothetical protein PRUPE_ppa000034mg [Prunus persica]	Prunus persica	15			0.981748	0.527132	1.34276	0.744732	1.31826	1.38038	0.284493	1.35519	1.01859	2.12814	1.27057	0.441987	1.31826	0.963829	1.77011	1.0666	0.686994	1.31826	0.809096	1.48594	1.10662	0.741681	1.33045	0.831764	1.48594
120	21.49	21.53	42.5	38.61	30	gi|462397640	hypothetical protein PRUPE_ppa007643mg [Prunus persica]	Prunus persica	16			1.38038	0.463225	1.36773	1.00925	2.91072	0.772681	0.975978	1.35519	0.325087	1.04713	1.10662	0.916696	1.30617	0.847227	1.78649	1.19124	0.675542	1.33045	0.895365	1.97697	1.21339	0.744383	1.30617	0.928966	2.48886
121	21.44	21.5	20.31	14.06	10.84	gi|525327309	alpha-mannosidase [Pyrus x bretschneideri]	Pyrus x bretschneideri	13			1.57036	0.0865314	1.41906	1.10662	2.75423	1.40605	0.192869	1.35519	1.03753	1.94089	1.69044	0.0916018	1.44544	1.1695	2.88403	1.57036	0.123563	1.41906	1.10662	2.75423	1.47231	0.161166	1.40605	1.04713	2.35505
122	21.41	22.54	22.77	14.11	10.09	gi|462423975	hypothetical protein PRUPE_ppa000209mg [Prunus persica]	Prunus persica	16			1.30617	0.907836	2.10863	0.619441	3.19154	1.11686	0.914239	2.01372	0.554626	2.46604	2.26987	0.344231	2.63027	0.862979	7.51623	1.78649	0.584247	2.44343	0.731139	5.91562	3.40408	0.0863186	2.91072	1.1695	12.8233
123	21.11	21.15	57.91	50.85	42.94	gi|462396775	hypothetical protein PRUPE_ppa007813mg [Prunus persica]	Prunus persica	25			1.22462	0.635983	1.2942	0.946237	1.72187	0.772681	0.79542	1.34276	0.457088	1.03753	1.21339	0.508993	1.19124	1.01859	1.61436	1.07647	0.769877	1.21339	0.887156	1.38038	1.03753	0.49505	1.36773	0.758578	1.40605
124	21.07	21.35	67.93	57.59	50	gi|462397256	hypothetical protein PRUPE_ppa009496mg [Prunus persica]	Prunus persica	25			1.03753	0.936069	1.13763	0.912011	1.18032	1.05682	0.504099	1.20226	0.879022	1.27057	1.01859	0.969731	1.11686	0.912011	1.13763	1.00925	0.569149	1.18032	0.855067	1.19124	1.02802	0.92759	1.11686	0.92045	1.14815
125	21.07	21.15	50.17	43.38	32.58	gi|462399737	hypothetical protein PRUPE_ppa003434mg [Prunus persica]	Prunus persica	22			1.05682	0.952693	1.36773	0.772681	1.47231	0.744732	0.757985	1.48594	0.474242	1.10662	1.03753	0.906755	1.36773	0.758578	1.38038	1.39316	0.634982	1.41906	0.981748	2.05116	1.23595	0.872785	1.28233	0.963829	1.99526
126	21.02	21.1	47.06	45.59	38.82	gi|462395764	hypothetical protein PRUPE_ppa008222mg [Prunus persica]	Prunus persica	12			0.928966	0.509666	1.19124	0.758578	1.10662	0.654636	0.0507403	1.35519	0.353183	0.887156	1.09648	0.603859	1.18032	0.928966	1.31826	0.862979	0.513547	1.20226	0.698232	1.03753	0.660694	0.0600039	1.2942	0.47863	0.855067
127	20.96	21.09	44.26	37.3	26.43	gi|470136808	PREDICTED: 6-phosphogluconate dehydrogenase, decarboxylating 3-like [Fragaria vesca subsp. vesca]	Fragaria vesca subsp. vesca	12			1.04713	0.920697	1.1695	0.895365	1.21339	0.972747	0.435386	1.27057	0.765597	1.23595	1.00925	0.532231	1.27057	0.794328	1.28233	1.04713	0.837325	1.22462	0.855067	1.28233	1.14815	0.71864	1.21339	0.946237	1.39316
128	20.89	20.93	42.79	34.75	30.73	gi|462400891	hypothetical protein PRUPE_ppa006192mg [Prunus persica]	Prunus persica	12			1.01859	0.669235	1.10662	0.92045	1.1272	0.990832	0.790219	1.08643	0.912011	1.07647	1.04713	0.322231	1.07647	0.972747	1.1272	1.03753	0.388945	1.10662	0.937562	1.14815	1.04713	0.311362	1.09648	0.954993	1.14815
128	0	18.92	45.52	36.56	31.37	gi|470133049	PREDICTED: 26S protease regulatory subunit 6A homolog A-like [Fragaria vesca subsp. vesca]	Fragaria vesca subsp. vesca	12
129	20.85	21	52.16	46.32	44.16	gi|462422678	hypothetical protein PRUPE_ppa005421mg [Prunus persica]	Prunus persica	17			1.72187	0.36008	1.44544	1.19124	2.83139	1.00925	0.707395	1.27057	0.794328	1.27057	0.847227	0.318748	1.25892	0.679204	1.0666	1.72187	0.250961	1.44544	1.19124	2.42103	1.52757	0.314834	1.43219	1.0666	2.44343
130	20.76	20.9	22.92	17.44	8.584	gi|462403768	hypothetical protein PRUPE_ppa000563mg [Prunus persica]	Prunus persica	10			0.946237	0.768341	1.1272	0.83946	1.0666	0.946237	0.804555	1.13763	0.831764	1.07647	0.972747	0.93423	1.13763	0.855067	1.10662	0.954993	0.999911	1.11686	0.855067	1.0666	1.02802	0.59102	1.1695	0.879022	1.20226
131	20.68	20.77	39.45	35.64	33.22	gi|470117571	PREDICTED: transcription factor Pur-alpha 1-like [Fragaria vesca subsp. vesca]	Fragaria vesca subsp. vesca	12			1.08643	0.690878	1.1695	0.928966	1.27057	1.13763	0.599961	1.1695	0.972747	1.33045	1.13763	0.679125	1.14815	0.990832	1.30617	1.13763	0.637986	1.14815	0.990832	1.30617	1.1272	0.751664	1.14815	0.981748	1.2942
132	20.64	20.68	37.07	31.98	27.9	gi|462417914	hypothetical protein PRUPE_ppa004802mg [Prunus persica]	Prunus persica	17			0.862979	0.81726	1.57036	0.539511	1.35519	0.554626	0.976383	1.97697	0.242103	1.09648	0.30761	0.191468	2.42103	0.159956	0.744732	0.698232	0.462844	1.58489	0.428549	1.10662	0.928966	0.961473	1.55597	0.597035	1.44544
133	20.57	21.95	30.98	24.9	21.44	gi|462403982	hypothetical protein PRUPE_ppa002062mg [Prunus persica]	Prunus persica	14			0.92045	0.454388	1.28233	0.717794	1.18032	1.01859	0.694822	1.22462	0.831764	1.25892	0.855067	0.312963	1.45881	0.586138	1.24738	1.03753	0.675694	1.25892	0.824138	1.30617	0.963829	0.518958	1.45881	0.660694	1.40605
134	20.51	20.56	52.94	51.31	46.41	gi|462401259	hypothetical protein PRUPE_ppa009109mg [Prunus persica]	Prunus persica	17			1.22462	0.672078	1.39316	0.879022	2.33346	0.809096	0.884355	1.41906	0.448745	1.14815	1.22462	0.809293	1.33045	0.92045	2.44343	0.963829	0.942256	1.5417	0.698232	1.48594	0.608135	0.787509	1.51356	0.301995	0.92045
135	20.44	20.62	38.67	30.94	26.89	gi|462406304	hypothetical protein PRUPE_ppa003869mg [Prunus persica]	Prunus persica	15			0.937562	0.763628	1.36773	0.648634	1.28233	0.666807	0.328807	1.33045	0.246604	0.887156	0.831764	0.535435	1.39316	0.534564	1.15878	0.824138	0.528291	1.31826	0.570164	1.08643	0.870964	0.936356	1.35519	0.591562	1.18032
136	20.4	20.94	33.6	30.03	18.67	gi|532759680	polyphenol oxidase [Malus domestica]	Malus domestica	14			0.744732	0.260396	1.31826	0.534564	0.981748	1.44544	0.90473	1.2942	1.11686	2.05116	1.22462	0.693026	1.21339	1.00925	1.48594	1.35519	0.697107	1.2942	1.04713	1.85353	0.928966	0.45385	1.25892	0.691831	1.1695
136	0	20.94	31.64	28.03	17.87	gi|384563685	polyphenol oxidase V [Malus domestica]	Malus domestica	14
137	20.4	20.49	47.58	37.44	35.75	gi|462419631	hypothetical protein PRUPE_ppa006376mg [Prunus persica]	Prunus persica	17			1.13763	0.755041	1.25892	0.903649	1.43219	1.1272	0.537267	1.83654	0.613762	2.07014	0.887156	0.98518	1.51356	0.586138	1.34276	1.30617	0.451449	1.30617	1	1.70608	1.00925	0.932023	1.24738	0.809096	1.25892
138	20.36	21.76	27.51	21.22	15.14	gi|485451141	lipoxygenase [Malus domestica]	Malus domestica	13			1.14815	0.542676	1.45881	0.787046	1.69044	1.03753	0.766195	1.45881	0.711214	1.5417	1.80302	0.341769	1.59956	1.1272	3.34195	0.737904	0.572501	1.49969	0.376704	1.10662	0.554626	0.854612	1.6293	0.346737	0.903649
138	0	21.76	27.51	21.22	15.14	gi|485451138	lipoxygenase [Malus domestica]	Malus domestica	13
139	20.35	20.41	41.02	31.69	27.82	gi|464896188	phosphoglucose isomerase [Prunus persica]	Prunus persica	16			1.08643	0.60062	1.30617	0.831764	1.48594	1.02802	0.524429	1.34276	0.765597	1.35519	1.45881	0.452951	1.24738	1.1695	2.42103	1.23595	0.782897	1.25892	0.981748	1.87068	1.35519	0.66856	1.33045	1.01859	2.12814
139	0	20.41	41.02	31.69	27.82	gi|462418743	hypothetical protein PRUPE_ppa003512mg [Prunus persica]	Prunus persica	16
140	20.31	20.37	24.11	20.03	18.8	gi|568246730	photosystem I P700 apoprotein A2 [Pyrus spinosa]	Pyrus spinosa	14			0.452898	0.0126965	1.47231	0.272898	0.666807	0.47863	0.00168112	1.45881	0.277971	0.698232	0.356451	0.00251824	1.65959	0.165959	0.591562	0.570164	0.00360278	1.28233	0.452898	0.731139	0.461318	0.00406705	1.41906	0.285759	0.654636
140	0	20.37	24.11	20.03	18.8	gi|565666464	photosystem I P700 apoprotein A2 [Pyrus spinosa]	Pyrus spinosa	14
140	0	20.37	24.11	20.03	18.8	gi|511943673	photosystem I P700 apoprotein A2 [Prinsepia utilis]	Prinsepia utilis	14
140	0	20.37	24.11	20.03	18.8	gi|501418822	photosystem I P700 apoprotein A2 [Prinsepia utilis]	Prinsepia utilis	14
140	0	20.37	24.11	20.03	18.8	gi|346683293	photosystem I P700 apoprotein A2 [Pyrus pyrifolia]	Pyrus pyrifolia	14
140	0	20.37	24.11	20.03	18.8	gi|345433560	photosystem I P700 apoprotein A2 [Pyrus pyrifolia]	Pyrus pyrifolia	14
140	0	20.37	24.11	20.03	18.8	gi|313183821	photosystem I P700 apoprotein A2 [Prunus persica]	Prunus persica	14
140	0	20.37	24.11	20.03	18.8	gi|309321433	photosystem I P700 apoprotein A2 [Prunus persica]	Prunus persica	14
140	0	20.37	23.71	20.03	18.8	gi|377829874	psaB gene product (chloroplast) [Pentactina rupicola]	Pentactina rupicola	14
140	0	20.37	23.71	20.03	18.8	gi|371532622	photosystem I P700 apoprotein A2 (chloroplast) [Pentactina rupicola]	Pentactina rupicola	14
141	20.22	20.42	37.38	26.92	20.56	gi|302399067	TCP domain class transcription factor [Malus domestica]	Malus domestica	10			1.21339	0.606502	1.33045	0.912011	2.05116	1.20226	0.354062	1.2942	0.928966	1.64437	1.39316	0.329591	1.35519	1.02802	2.70396	1.36773	0.240416	1.31826	1.03753	2.53513	1.2942	0.558204	1.33045	0.972747	2.18776
142	20.21	20.27	25.78	17.8	14.36	gi|462422372	hypothetical protein PRUPE_ppa000429mg [Prunus persica]	Prunus persica	19			0.704693	0.806216	1.43219	0.387258	1.00925	0.963829	0.897395	1.38038	0.711214	1.33045	1.08643	0.955462	1.38038	0.787046	1.61436	1.18032	0.948486	1.33045	0.887156	2.12814	1.15878	0.776916	1.36773	0.847227	1.75388
143	20.17	20.39	38.64	26.39	17.69	gi|462418842	hypothetical protein PRUPE_ppa001964mg [Prunus persica]	Prunus persica	14			1.22462	0.876676	1.24738	0.981748	1.72187	0.544503	0.286473	1.55597	0.226986	0.847227	1.09648	0.698342	1.22462	0.895365	1.38038	1.2942	0.465463	1.25892	1.02802	1.92309	1.18032	0.488015	1.22462	0.963829	1.45881
144	20.1	20.32	21.92	14.54	7.769	gi|470144889	PREDICTED: LOW QUALITY PROTEIN: tripeptidyl-peptidase 2-like [Fragaria vesca subsp. vesca]	Fragaria vesca subsp. vesca	11			1	0.978212	1.22462	0.816582	1.22462	0.831764	0.422017	1.1695	0.711214	0.972747	0.928966	0.686487	1.10662	0.83946	1.02802	0.870964	0.387858	1.22462	0.711214	1.0666	0.862979	0.469448	1.14815	0.751623	0.990832
145	19.94	20.3	41.63	29.42	22.07	gi|462402774	hypothetical protein PRUPE_ppa002733mg [Prunus persica]	Prunus persica	14			0.92045	0.404772	1.27057	0.679204	1.1695	0.698232	0.167215	1.36773	0.369828	0.954993	0.772681	0.18025	1.28233	0.515229	0.990832	0.847227	0.344106	1.27057	0.619441	1.07647	0.772681	0.284613	1.28233	0.496592	0.990832
146	19.9	20.12	29.45	24.91	21.45	gi|302399081	TCP domain class transcription factor [Malus domestica]	Malus domestica	11			0.887156	0.876891	1.38038	0.591562	1.22462	1.52757	0.233616	1.44544	1.05682	2.55859	0.711214	0.191308	1.41906	0.505825	1.00925	1.02802	0.919076	1.40605	0.731139	1.41906	0.765597	0.43436	1.44544	0.440555	1.10662
146	0	18.01	27.67	22.24	18.81	gi|462405595	hypothetical protein PRUPE_ppa003729mg [Prunus persica]	Prunus persica	10
147	19.76	19.84	23.36	16.56	14.02	gi|462409494	hypothetical protein PRUPE_ppa001879mg [Prunus persica]	Prunus persica	11			1	0.661805	1.19124	0.83946	1.20226	0.990832	0.802761	1.21339	0.824138	1.20226	1.0666	0.90464	1.1695	0.912011	1.2942	0.847227	0.172479	1.20226	0.685488	1.01859	0.855067	0.347248	1.22462	0.679204	1.04713
148	19.74	20	23.87	21.38	15.87	gi|462404000	hypothetical protein PRUPE_ppa001572mg [Prunus persica]	Prunus persica	14			1.02802	0.963392	1.24738	0.824138	1.33045	0.954993	0.556062	1.25892	0.744732	1.20226	0.928966	0.815491	1.2942	0.704693	1.20226	1.31826	0.274128	1.28233	1.02802	2.05116	1.20226	0.203695	1.28233	0.937562	1.61436
149	19.73	19.88	39.02	29.05	24.83	gi|462410029	hypothetical protein PRUPE_ppa018961mg, partial [Prunus persica]	Prunus persica	16			0.954993	0.878188	1.08643	0.879022	1.03753	0.972747	0.771562	1.07647	0.903649	1.04713	1.02802	0.654328	1.08643	0.946237	1.11686	0.972747	0.976059	1.09648	0.887156	1.0666	1.03753	0.602608	1.09648	0.946237	1.13763
150	19.67	20.52	47.2	38.11	34.97	gi|462420314	hypothetical protein PRUPE_ppa009573mg [Prunus persica]	Prunus persica	14			0.711214	0.436099	1.35519	0.398107	0.963829	0.912011	0.90373	1.40605	0.630957	1.28233	0.672977	0.437207	1.31826	0.37325	0.887156	0.794328	0.726036	1.36773	0.519996	1.08643	0.847227	0.741344	1.27057	0.613762	1.07647
150	0	20.52	47.2	38.11	34.97	gi|462420313	hypothetical protein PRUPE_ppa009573mg [Prunus persica]	Prunus persica	14
150	0	20.52	47.2	38.11	34.97	gi|462420312	hypothetical protein PRUPE_ppa009573mg [Prunus persica]	Prunus persica	14
151	19.57	19.66	50.31	49.08	42.02	gi|462411818	hypothetical protein PRUPE_ppa008585mg [Prunus persica]	Prunus persica	15			0.954993	0.998793	1.09648	0.870964	1.04713	0.928966	0.476479	1.11686	0.831764	1.03753	0.972747	0.97046	1.11686	0.870964	1.08643	0.963829	0.955882	1.10662	0.870964	1.0666	0.912011	0.534817	1.11686	0.816582	1.01859
152	19.51	37.6	64.59	60.35	57.36	gi|470141725	PREDICTED: phosphoglycerate kinase, cytosolic-like [Fragaria vesca subsp. vesca]	Fragaria vesca subsp. vesca	37			1.41906	0.574197	1.49969	0.946237	2.48886	1.08643	0.914269	1.35519	0.801678	1.58489	0.831764	0.686427	1.38038	0.580764	1.14815	1.34276	0.504915	1.39316	0.963829	2.35505	1.90546	0.294442	1.57036	1.21339	3.90841
153	19.5	19.61	37.68	36.65	27.74	gi|462419595	hypothetical protein PRUPE_ppa004963mg [Prunus persica]	Prunus persica	19			0.824138	0.333732	1.20226	0.660694	0.990832	0.619441	0.0706668	1.28233	0.428549	0.794328	0.801678	0.318423	1.21339	0.625173	0.972747	0.608135	0.107051	1.33045	0.420727	0.809096	0.679204	0.13694	1.20226	0.515229	0.816582
154	19.4	19.58	36.58	29.04	25.74	gi|462411696	hypothetical protein PRUPE_ppa003847mg [Prunus persica]	Prunus persica	18			1.41906	0.227061	1.33045	1.0666	2.63027	1.15878	0.981724	1.27057	0.912011	1.65959	1.1272	0.98561	1.25892	0.895365	1.59956	0.870964	0.108871	1.27057	0.672977	1.10662	1.34276	0.499463	1.30617	1.02802	2.63027
155	19.34	19.58	55.01	46.17	41.06	gi|462420197	hypothetical protein PRUPE_ppa004441mg [Prunus persica]	Prunus persica	22			1.45881	0.279976	1.59956	0.912011	2.60615	0.963829	0.888317	1.47231	0.654636	1.41906	1.34276	0.47825	1.52757	0.879022	2.24905	2.01372	0.183923	1.88799	1.0666	4.96592	1.43219	0.512085	1.64437	0.870964	2.88403
156	19.04	19.25	45.95	36.9	25.95	gi|462419522	hypothetical protein PRUPE_ppa006270mg [Prunus persica]	Prunus persica	11			1.44544	0.365016	1.34276	1.07647	2.55859	1.15878	0.708614	1.38038	0.83946	1.83654	0.990832	0.861471	1.47231	0.672977	1.45881	1.23595	0.643302	1.40605	0.879022	2.03236	0.981748	0.889852	1.44544	0.685488	1.41906
157	18.65	48.83	65.22	59.04	57.21	gi|415852	ribulose-1,5-bisphosphate carboxylase/oxygenase activase [Malus domestica]	Malus domestica	62			1.38038	0.293168	1.45881	0.946237	3.40408	0.724436	0.739308	1.58489	0.313329	1.14815	1.20226	0.482479	1.38038	0.870964	2.58226	0.751623	0.930919	1.48594	0.283139	1.11686	0.83946	0.819572	1.52757	0.501187	1.28233
157	0	48.83	65.22	59.04	57.21	gi|3914605	RecName: Full=Ribulose bisphosphate carboxylase/oxygenase activase, chloroplastic; Short=RA; Short=RuBisCO activase; Flags: Precursor	MALDO	62
158	18.51	18.53	57.35	54.9	48.04	gi|462420398	hypothetical protein PRUPE_ppa011605mg [Prunus persica]	Prunus persica	11			1.25892	0.509556	1.44544	0.870964	2.0893	1.39316	0.709903	1.49969	0.928966	2.22844	1.21339	0.911072	1.43219	0.847227	1.88799	1.55597	0.384807	1.58489	0.981748	2.72898	1.01859	0.998066	1.36773	0.744732	1.57036
159	18.47	20.49	40.7	37.47	35.85	gi|82697951	CXE carboxylesterase [Malus pumila]	Malus pumila	10			1.00925	0.502418	1.15878	0.870964	1.1695	0.903649	0.763897	1.14815	0.77983	1.03753	0.963829	0.716577	1.14815	0.824138	1.10662	0.963829	0.917144	1.15878	0.824138	1.11686	0.895365	0.517692	1.1272	0.77983	1.00925
160	18.13	18.27	40.42	35.42	32.5	gi|462401445	hypothetical protein PRUPE_ppa010675mg [Prunus persica]	Prunus persica	13			1.58489	0.0650919	1.31826	1.20226	2.96483	1.27057	0.447373	1.23595	1.02802	1.83654	1.52757	0.193097	1.30617	1.1695	2.85759	1.24738	0.350308	1.23595	1.00925	1.85353	1.38038	0.274972	1.28233	1.07647	2.18776
161	18	18.04	35.42	33.93	31.55	gi|462405067	hypothetical protein PRUPE_ppa008341mg [Prunus persica]	Prunus persica	16			1.22462	0.78684	1.35519	0.903649	1.70608	1.11686	0.53389	1.43219	0.77983	1.52757	0.704693	0.858176	1.43219	0.356451	1.00925	1.00925	0.888896	1.28233	0.787046	1.30617	1.19124	0.851606	1.31826	0.903649	1.61436
162	17.9	17.99	43.24	39.26	35.54	gi|342851399	alcohol dehydrogenase, partial [Pyrus sinkiangensis]	Pyrus sinkiangensis	13			0.937562	0.904405	2.0893	0.448745	1.95885	0.744732	0.595178	2.0893	0.353183	1.55597	0.824138	0.715282	2.0893	0.394457	1.72187	0.981748	0.986707	2.0893	0.469894	2.05116	1	0.98507	2.0893	0.47863	2.0893
162	0	17.89	40.58	36.6	32.89	gi|342851403	alcohol dehydrogenase, partial [Pyrus sinkiangensis]	Pyrus sinkiangensis	12
162	0	16.87	39.26	36.07	30.5	gi|342851391	alcohol dehydrogenase, partial [Pyrus sinkiangensis]	Pyrus sinkiangensis	11
162	0	16.38	42.71	38.73	31.03	gi|342851397	alcohol dehydrogenase, partial [Pyrus communis]	Pyrus communis	11
163	17.75	17.75	34.01	23.2	20.95	gi|462397585	hypothetical protein PRUPE_ppa005772mg [Prunus persica]	Prunus persica	9			1.00925	0.742435	1.14815	0.879022	1.15878	0.937562	0.52646	1.14815	0.816582	1.07647	0.972747	0.744618	1.14815	0.847227	1.11686	0.912011	0.536125	1.18032	0.772681	1.07647	0.981748	0.957655	1.14815	0.855067	1.1272
164	17.72	17.82	34.9	25.29	18.82	gi|336441833	pyruvate kinase [Eriobotrya japonica]	Eriobotrya japonica	12			0.981748	0.752774	1.11686	0.879022	1.09648	0.937562	0.467756	1.10662	0.847227	1.03753	1.00925	0.945083	1.1272	0.895365	1.13763	1.00925	0.990316	1.11686	0.903649	1.1272	1.01859	0.872038	1.10662	0.92045	1.1272
164	0.04	16.22	32.94	26.86	16.08	gi|470123369	PREDICTED: pyruvate kinase, cytosolic isozyme-like [Fragaria vesca subsp. vesca]	Fragaria vesca subsp. vesca	11
165	17.61	19.86	43.18	36.24	29.75	gi|462395259	hypothetical protein PRUPE_ppa005707mg [Prunus persica]	Prunus persica	15			1.38038	0.183787	1.39316	0.990832	3.53183	1.39316	0.889076	1.47231	0.946237	2.77971	1.44544	0.620385	1.51356	0.954993	2.53513	1.80302	0.155187	1.59956	1.1272	3.69828	2.18776	0.0334017	1.67494	1.30617	8.01678
166	17.58	21.55	61.89	58.87	41.89	gi|225380890	dehydroascorbate reductase [Malus domestica]	Malus domestica	11			1.15878	0.79253	1.20226	0.963829	1.47231	0.586138	0.302318	1.45881	0.272898	0.855067	1.14815	0.604617	1.20226	0.954993	1.47231	0.879022	0.757257	1.23595	0.648634	1.08643	0.903649	0.672583	1.20226	0.737904	1.08643
167	17.54	23.11	88.68	84.91	81.13	gi|862307	Ap15 [Malus domestica]	Malus domestica	33			1.07647	0.640022	1.1272	0.954993	1.21339	1.00925	0.88078	1.1272	0.895365	1.13763	0.981748	0.623153	1.11686	0.879022	1.09648	1.0666	0.773164	1.11686	0.954993	1.20226	1.05682	0.372777	1.13763	0.928966	1.21339
167	0	23.11	88.68	84.91	81.13	gi|60460622	Mal d 1.0201 [Malus domestica]	Malus domestica	33
167	0	23.11	88.68	84.91	81.13	gi|60460620	Mal d 1.0201 [Malus domestica]	Malus domestica	33
167	0	23.11	88.68	84.91	81.13	gi|60460618	Mal d 1.0201 [Malus domestica]	Malus domestica	33
167	0	23.11	88.68	84.91	81.13	gi|60460616	Mal d 1.0201 [Malus domestica]	Malus domestica	33
167	0	23.11	88.68	84.91	81.13	gi|60460614	Mal d 1.0201 [Malus domestica]	Malus domestica	33
167	0	23.11	88.68	84.91	81.13	gi|60460612	Mal d 1.0201 [Malus domestica]	Malus domestica	33
167	0	23.11	88.68	84.91	81.13	gi|60460610	Mal d 1.0201 [Malus domestica]	Malus domestica	33
167	0	23.11	88.68	84.91	81.13	gi|60460608	Mal d 1.0201 [Malus domestica]	Malus domestica	33
167	0	23.11	88.68	84.91	81.13	gi|60460606	Mal d 1.0201 [Malus domestica]	Malus domestica	33
167	0	23.11	88.68	84.91	81.13	gi|60460604	Mal d 1.0201 [Malus domestica]	Malus domestica	33
167	0	23.11	88.68	84.91	81.13	gi|60460602	Mal d 1.0201 [Malus domestica]	Malus domestica	33
167	0	23.11	88.68	84.91	81.13	gi|60460600	Mal d 1.0201 [Malus domestica]	Malus domestica	33
167	0	23.11	88.68	84.91	81.13	gi|60460598	Mal d 1.0201 [Malus domestica]	Malus domestica	33
167	0	23.11	88.68	84.91	81.13	gi|60460596	Mal d 1.0201 [Malus domestica]	Malus domestica	33
167	0	23.11	88.68	84.91	81.13	gi|60280797	major allergen Mal d 1.02 [Malus domestica]	Malus domestica	33
167	0	23.11	88.68	84.91	81.13	gi|60280795	major allergen Mal d 1.02 [Malus domestica]	Malus domestica	33
167	0	23.11	88.68	84.91	81.13	gi|60280793	major allergen Mal d 1.02 [Malus domestica]	Malus domestica	33
167	0	23.11	88.68	84.91	81.13	gi|4590390	major allergen mal d 1 [Malus domestica]	Malus domestica	33
167	0	23.11	88.68	84.91	81.13	gi|4590386	major allergen mal d 1 [Malus domestica]	Malus domestica	33
167	0	23.11	88.68	84.91	81.13	gi|4590384	major allergen mal d 1 [Malus domestica]	Malus domestica	33
167	0	23.11	88.68	84.91	81.13	gi|4590374	major allergen mal d 1 [Malus domestica]	Malus domestica	33
167	0	23.11	88.68	84.91	81.13	gi|4590372	major allergen mal d 1 [Malus domestica]	Malus domestica	33
167	0	23.11	88.68	84.91	81.13	gi|4590370	major allergen mal d 1 [Malus domestica]	Malus domestica	33
167	0	23.11	88.68	84.91	81.13	gi|4590362	major allergen mal d 1 [Malus domestica]	Malus domestica	33
167	0	23.11	88.68	84.91	81.13	gi|42558971	RecName: Full=Major allergen Mal d 1; AltName: Full=AP15; AltName: Full=Allergen Mal d I; AltName: Allergen=Mal d 1	MALDO	33
167	0	23.11	88.68	84.91	81.13	gi|41323952	Mal d 1-like [Malus domestica]	Malus domestica	33
167	0	23.11	88.68	84.91	81.13	gi|333471451	allergen Mal d 1.02 [Malus domestica]	Malus domestica	33
167	0	23.11	88.68	84.91	81.13	gi|333471445	allergen Mal d 1.02 [Malus domestica]	Malus domestica	33
167	0	23.11	88.68	84.91	81.13	gi|333471443	allergen Mal d 1.02 [Malus domestica]	Malus domestica	33
167	0	23.11	88.68	84.91	81.13	gi|333471437	allergen Mal d 1.02 [Malus domestica]	Malus domestica	33
167	0	23.11	88.68	84.91	81.13	gi|332271269	Mal d 1.01 [Malus domestica]	Malus domestica	33
167	0	23.11	88.68	84.91	81.13	gi|3309647	major allergen Mal d 1 [Malus domestica]	Malus domestica	33
167	0	23.11	88.68	84.91	81.13	gi|313184277	putative Mal d 1.02 isoallergen [Malus domestica]	Malus domestica	33
167	0	21.72	81.76	77.99	74.21	gi|4590388	major allergen mal d 1 [Malus domestica]	Malus domestica	32
167	0	21.02	87.42	83.65	79.87	gi|2443824	major allergen Mal d 1 [Malus domestica]	Malus domestica	24
168	17.44	17.48	29.06	24.91	14.08	gi|218963693	delta-1-pyrroline-5-carboxylate dehydrogenase 1 protein [Malus domestica]	Malus domestica	7			1.02802	0.896998	1.31826	0.77983	1.34276	1.64437	0.19497	1.49969	1.09648	2.65461	1.58489	0.30018	1.5417	1.02802	2.22844	1.55597	0.304533	1.47231	1.05682	2.14783	1.8197	0.120494	1.58489	1.14815	2.96483
169	17.41	19.52	57.73	45.7	40.21	gi|462407619	hypothetical protein PRUPE_ppa009462mg [Prunus persica]	Prunus persica	13			1.11686	0.611689	1.21339	0.92045	1.5417	1.27057	0.572714	1.19124	1.0666	1.99526	0.887156	0.675892	1.22462	0.636796	1.08643	1.35519	0.264433	1.24738	1.08643	2.33346	1.1695	0.505171	1.20226	0.972747	1.69044
170	17.34	17.37	71.43	63.69	51.79	gi|462414975	hypothetical protein PRUPE_ppa012477mg [Prunus persica]	Prunus persica	12			1.1695	0.357287	1.19124	0.981748	1.41906	0.990832	0.721791	1.19124	0.83946	1.18032	1.0666	0.599845	1.1695	0.912011	1.30617	1.05682	0.729583	1.1695	0.903649	1.2942	1.11686	0.520589	1.1695	0.954993	1.36773
171	17.33	17.66	29.34	24.29	19.4	gi|470102936	PREDICTED: succinate dehydrogenase [ubiquinone] flavoprotein subunit 1, mitochondrial-like [Fragaria vesca subsp. vesca]	4.2879e+06	11			1.19124	0.757501	1.24738	0.954993	1.48594	1.21339	0.771482	1.30617	0.928966	1.58489	1.18032	0.848673	1.61436	0.731139	1.90546	1.11686	0.897042	1.44544	0.772681	1.61436	1.04713	0.952931	1.47231	0.711214	1.5417
172	17.3	17.39	56.94	51.39	48.61	gi|462398087	hypothetical protein PRUPE_ppa011269mg [Prunus persica]	Prunus persica	20			1.40605	0.318407	1.36773	1.02802	1.78649	0.428549	0.949045	2.07014	0.310456	0.887156	1.59956	0.286354	1.48594	1.07647	2.208	0.887156	0.745973	1.22462	0.717794	1.08643	1.09648	0.544293	1.25892	0.870964	1.39316
173	17.23	17.98	25.99	17.47	11.71	gi|462402866	hypothetical protein PRUPE_ppa000990mg [Prunus persica]	Prunus persica	12			0.765597	0.238641	1.33045	0.432514	1.01859	0.704693	0.058515	1.36773	0.322107	0.963829	0.855067	0.35221	1.28233	0.608135	1.09648	0.954993	0.745609	1.27057	0.717794	1.21339	0.972747	0.811983	1.22462	0.744732	1.19124
174	17.22	17.36	35.34	28.95	18.42	gi|462411833	hypothetical protein PRUPE_ppa004059mg [Prunus persica]	Prunus persica	13			0.990832	0.982841	1.09648	0.903649	1.08643	0.990832	0.867205	1.09648	0.903649	1.08643	1.01859	0.942641	1.11686	0.912011	1.13763	1.01859	0.777547	1.08643	0.937562	1.10662	1.02802	0.878225	1.08643	0.946237	1.11686
175	17.2	17.96	46.3	40.97	35.19	gi|298532486	unnamed protein product [Crataegus]	Crataegus	19			0.954993	0.947165	1.1695	0.794328	1.11686	0.564937	0.353051	1.30617	0.169044	0.737904	1.14815	0.667281	1.11686	1.02802	1.36773	0.895365	0.86482	1.18032	0.642688	1.05682	0.758578	0.748379	1.1695	0.510505	0.887156
175	0	17.96	46.3	40.97	35.19	gi|26892028	putative plastidic glutamine synthetase [Crataegus crus-galli]	Crataegus crus-galli	19
175	0	17.96	46.3	40.97	35.19	gi|227478343	unnamed protein product [Crataegus crus-galli]	Crataegus crus-galli	19
175	0	17.96	46.3	40.97	35.19	gi|227477597	unnamed protein product [Crataegus crus-galli]	Crataegus crus-galli	19
176	17.19	17.39	44.26	38.36	32.46	gi|470101196	PREDICTED: 40S ribosomal protein SA-like [Fragaria vesca subsp. vesca]	Fragaria vesca subsp. vesca	12			0.972747	0.910881	1.05682	0.92045	1.02802	0.990832	0.680175	1.05682	0.937562	1.04713	0.963829	0.686661	1.05682	0.912011	1.01859	1	0.899778	1.0666	0.937562	1.0666	0.954993	0.490824	1.0666	0.895365	1.01859
176	0	17.39	44.41	39.66	33.56	gi|462395916	hypothetical protein PRUPE_ppa009383mg [Prunus persica]	Prunus persica	12
177	17.1	17.15	26	19.8	19	gi|462420318	hypothetical protein PRUPE_ppa004610mg [Prunus persica]	Prunus persica	9			0.751623	0.843084	1.39316	0.47863	1.04713	0.92045	0.897996	1.36773	0.630957	1.25892	1.38038	0.478043	1.35519	1.01859	2.14783	1.22462	0.715943	1.30617	0.937562	1.88799	1.23595	0.697734	1.35519	0.912011	1.88799
178	17.07	17.14	36.79	31.09	25.13	gi|408362891	fructokinase [Malus domestica]	Malus domestica	11			1.07647	0.343882	1.30617	0.824138	1.43219	1.08643	0.827054	1.30617	0.831764	1.39316	1.36773	0.470115	1.33045	1.02802	1.90546	0.83946	0.583175	1.31826	0.625173	1.10662	1.23595	0.474779	1.30617	0.946237	1.67494
179	17.04	17.25	39.69	35.65	27.8	gi|462413877	hypothetical protein PRUPE_ppa005727mg [Prunus persica]	Prunus persica	13			0.801678	0.421448	1.2942	0.496592	1.03753	1.15878	0.831247	1.28233	0.903649	1.55597	1.39316	0.230268	1.33045	1.04713	2.51189	0.963829	0.86395	1.24738	0.751623	1.20226	1.14815	0.625953	1.25892	0.912011	1.49969
180	17.04	17.1	33.02	27.59	22.88	gi|6177796	JPR ORF1 [Pyrus pyrifolia]	Pyrus pyrifolia	11			1.36773	0.793737	1.36773	1	2.18776	0.685488	0.526806	1.45881	0.428549	1	1.03753	0.504966	1.2942	0.801678	1.39316	1.08643	0.669667	1.30617	0.831764	1.43219	1.43219	0.717857	1.40605	1.01859	2.48886
180	0	17.1	33.02	27.59	22.88	gi|227305238	unnamed protein product [Pyrus pyrifolia]	Pyrus pyrifolia	11
181	17.01	17.16	41.01	32.15	27.09	gi|462408214	hypothetical protein PRUPE_ppa006788mg [Prunus persica]	Prunus persica	11			0.801678	0.242403	1.1695	0.630957	0.937562	0.724436	0.195591	1.25892	0.519996	0.912011	0.912011	0.607663	1.18032	0.758578	1.07647	1.13763	0.526378	1.14815	0.990832	1.36773	0.990832	0.95346	1.20226	0.824138	1.19124
182	17	17.13	54.72	49.06	43.77	gi|462418246	hypothetical protein PRUPE_ppa010066mg [Prunus persica]	Prunus persica	35			0.824138	0.80664	1.19124	0.625173	0.981748	0.698232	0.605472	1.43219	0.420727	1	0.405508	0.460795	1.61436	0.101859	0.654636	0.83946	0.882657	1.24738	0.60256	1.04713	0.724436	0.677889	1.23595	0.487529	0.895365
183	16.95	17.04	47.35	40.28	34.28	gi|462405178	hypothetical protein PRUPE_ppa009655mg [Prunus persica]	Prunus persica	14			1.47231	0.235955	1.23595	1.19124	1.88799	0.765597	0.660259	1.25892	0.608135	0.963829	1.38038	0.757531	1.2942	1.0666	1.80302	0.887156	0.615864	1.19124	0.698232	1.05682	0.586138	0.547604	1.44544	0.363078	0.847227
183	0	17.04	47.35	40.28	34.28	gi|462405177	hypothetical protein PRUPE_ppa009655mg [Prunus persica]	Prunus persica	14
183	0	17.04	47.35	40.28	34.28	gi|462405176	hypothetical protein PRUPE_ppa009655mg [Prunus persica]	Prunus persica	14
184	16.88	19.1	40	33.5	23.25	gi|470106592	PREDICTED: 26S protease regulatory subunit 10B homolog A-like [Fragaria vesca subsp. vesca]	Fragaria vesca subsp. vesca	10			0.963829	0.616157	1.09648	0.879022	1.05682	0.946237	0.431463	1.10662	0.855067	1.04713	1.01859	0.709741	1.08643	0.937562	1.10662	0.990832	0.934662	1.10662	0.895365	1.09648	0.990832	0.967501	1.11686	0.887156	1.10662
184	0	19.1	37.04	31.02	21.53	gi|462395269	hypothetical protein PRUPE_ppa006011mg [Prunus persica]	Prunus persica	10
185	16.86	17.44	46.36	46.36	37.75	gi|462397892	hypothetical protein PRUPE_ppa009201mg [Prunus persica]	Prunus persica	9			1.09648	0.883692	1.14815	0.954993	1.28233	1.13763	0.628998	1.14815	0.990832	1.33045	1.11686	0.868926	1.15878	0.963829	1.30617	1.15878	0.88134	1.14815	1.00925	1.36773	1.1695	0.814062	1.18032	0.990832	1.41906
186	16.65	16.72	39.26	32.04	24.44	gi|462419238	hypothetical protein PRUPE_ppa003911mg [Prunus persica]	Prunus persica	14			0.954993	0.915765	1.13763	0.83946	1.08643	1.01859	0.572216	1.20226	0.847227	1.22462	0.937562	0.913458	1.14815	0.816582	1.07647	1.09648	0.617221	1.18032	0.928966	1.2942	1.02802	0.552747	1.1695	0.879022	1.20226
187	16.61	17	40.2	30.65	25.88	gi|462404951	hypothetical protein PRUPE_ppa006717mg [Prunus persica]	Prunus persica	13			1	0.777954	1.07647	0.928966	1.07647	1.03753	0.67601	1.07647	0.963829	1.11686	0.990832	0.962152	1.0666	0.928966	1.05682	0.990832	0.787965	1.05682	0.937562	1.04713	0.972747	0.876046	1.08643	0.895365	1.05682
188	16.58	16.64	35.53	31.73	26.65	gi|462407264	hypothetical protein PRUPE_ppa006821mg [Prunus persica]	Prunus persica	9			0.981748	0.816037	1.27057	0.765597	1.24738	1.14815	0.449568	1.25892	0.912011	1.49969	1.1695	0.736085	1.28233	0.912011	1.52757	1.02802	0.863586	1.25892	0.816582	1.31826	1.22462	0.114882	1.25892	0.972747	1.64437
189	16.57	16.65	34.08	27.07	24.52	gi|470115651	PREDICTED: 30S ribosomal protein S5, chloroplastic-like [Fragaria vesca subsp. vesca]	Fragaria vesca subsp. vesca	8			0.895365	0.839758	1.23595	0.685488	1.10662	0.831764	0.375448	1.2942	0.564937	1.07647	0.937562	0.349273	1.22462	0.751623	1.14815	0.928966	0.420782	1.22462	0.758578	1.13763	0.758578	0.243235	1.25892	0.554626	0.954993
190	16.53	16.69	33.03	30.5	22.71	gi|382929250	carotenoid cleavage dioxygenase 4, partial [Eriobotrya japonica]	Eriobotrya japonica	10			0.954993	0.457426	1.18032	0.801678	1.1272	0.77983	0.0686833	1.2942	0.510505	1.00925	0.928966	0.387285	1.20226	0.744732	1.11686	0.831764	0.132174	1.22462	0.613762	1.01859	0.937562	0.499097	1.21339	0.737904	1.13763
191	16.5	16.55	33.47	33.47	31.37	gi|462406978	hypothetical protein PRUPE_ppa005146mg [Prunus persica]	Prunus persica	19			0.49204	0.909149	1.75388	0.322107	0.862979	0.586138	0.620889	1.45881	0.390841	0.855067	0.787046	0.939875	1.28233	0.586138	1.00925	0.432514	0.332291	1.77011	0.210863	0.765597	0.539511	0.507374	1.5417	0.349945	0.831764
192	16.49	17.34	37.34	23.66	21.07	gi|302399069	TCP domain class transcription factor [Malus domestica]	Malus domestica	9			0.887156	0.821948	1.78649	0.496592	1.58489	1.04713	0.87878	1.41906	0.737904	1.48594	1.05682	0.74187	1.38038	0.765597	1.45881	1.1272	0.707761	1.83654	0.613762	2.07014	1.01859	0.904919	1.85353	0.549541	1.88799
193	16.47	16.49	47.83	44.57	43.48	gi|568246717	ATP synthase CF0 subunit I [Pyrus spinosa]	Pyrus spinosa	12			0.972747	0.572927	1.19124	0.824138	1.15878	0.608135	0.203073	1.33045	0.337287	0.809096	0.903649	0.356868	1.1695	0.765597	1.05682	0.704693	0.167521	1.23595	0.554626	0.870964	0.758578	0.244104	1.19124	0.539511	0.903649
193	0	16.49	47.83	44.57	43.48	gi|565666451	ATP synthase CF0 subunit I [Pyrus spinosa]	Pyrus spinosa	12
193	0	16.49	47.83	44.57	43.48	gi|377829861	atpF gene product (chloroplast) [Pentactina rupicola]	Pentactina rupicola	12
193	0	16.49	47.83	44.57	43.48	gi|371532609	ATPase subunit I (chloroplast) [Pentactina rupicola]	Pentactina rupicola	12
193	0	16.49	47.83	44.57	43.48	gi|346683280	ATP synthase CF0 subunit I [Pyrus pyrifolia]	Pyrus pyrifolia	12
193	0	16.49	47.83	44.57	43.48	gi|345433547	ATP synthase CF0 subunit I [Pyrus pyrifolia]	Pyrus pyrifolia	12
194	16.45	16.51	37.61	35.28	28.86	gi|462419348	hypothetical protein PRUPE_ppa008163mg [Prunus persica]	Prunus persica	12			0.972747	0.985471	1.11686	0.870964	1.08643	0.963829	0.951921	1.13763	0.847227	1.09648	0.981748	0.99845	1.13763	0.862979	1.11686	0.963829	0.883728	1.11686	0.862979	1.07647	1.09648	0.652109	1.09648	1	1.20226
194	0	15.39	41.02	38.62	32.04	gi|462421479	hypothetical protein PRUPE_ppa024588mg [Prunus persica]	Prunus persica	14
195	16.43	22.65	43.9	40.73	31.71	gi|470126765	PREDICTED: malate dehydrogenase, chloroplastic-like [Fragaria vesca subsp. vesca]	Fragaria vesca subsp. vesca	16			1.13763	0.310277	1.20226	0.946237	1.45881	1.02802	0.962836	1.21339	0.847227	1.27057	1.1695	0.3902	1.13763	1.02802	1.48594	1.20226	0.215368	1.21339	0.990832	1.57036	1.22462	0.301073	1.1695	1.04713	1.59956
196	16.43	17.05	58.59	50.51	36.87	gi|341833968	remorin [Pyrus x bretschneideri]	Pyrus x bretschneideri	9			0.831764	0.78423	1.15878	0.570164	0.963829	0.787046	0.363807	1.18032	0.524808	0.928966	1.02802	0.851496	1.14815	0.895365	1.19124	1.08643	0.260583	1.15878	0.937562	1.28233	0.824138	0.52332	1.15878	0.630957	0.954993
197	16.41	16.61	32.16	27	20.66	gi|462419375	hypothetical protein PRUPE_ppa006122mg [Prunus persica]	Prunus persica	10			1.38038	0.0459736	1.24738	1.10662	2.22844	1.38038	0.0751779	1.28233	1.07647	2.208	1.57036	0.0272288	1.30617	1.20226	2.88403	1.34276	0.149887	1.27057	1.05682	2.01372	1.55597	0.0715878	1.30617	1.19124	2.63027
197	0	16.61	32.16	27	20.66	gi|462419374	hypothetical protein PRUPE_ppa006122mg [Prunus persica]	Prunus persica	10
197	0	16.61	32.16	27	20.66	gi|462419373	hypothetical protein PRUPE_ppa006122mg [Prunus persica]	Prunus persica	10
197	0	14.5	30.43	23.49	16.55	gi|470110376	PREDICTED: DEAD-box ATP-dependent RNA helicase 56-like [Fragaria vesca subsp. vesca]	Fragaria vesca subsp. vesca	8
198	16.32	17.19	18.16	11.18	9.967	gi|61162194	beta-D-galactosidase [Pyrus pyrifolia]	Pyrus pyrifolia	11			1.41906	0.18202	1.43219	0.990832	2.07014	1.21339	0.716963	1.39316	0.870964	1.88799	1.8197	0.0181407	1.57036	1.15878	3.83707	1.21339	0.241584	1.35519	0.895365	1.87068	1.67494	0.0534716	1.48594	1.1272	3.37287
198	0	17.19	18.32	11.28	10.06	gi|525327295	beta-D-galactosidase 2 [Pyrus x bretschneideri]	Pyrus x bretschneideri	11
198	0	17.16	18.46	11.86	10.07	gi|84579373	pear beta-galactosidase3 [Pyrus communis]	Pyrus communis	11
198	0	17.16	18.46	11.86	10.07	gi|257725973	unnamed protein product [Pyrus communis]	Pyrus communis	11
198	0	17.16	18.46	11.86	10.07	gi|257687107	unnamed protein product [Pyrus communis]	Pyrus communis	11
198	0	17.16	18.46	11.86	10.07	gi|257663514	unnamed protein product [Pyrus communis]	Pyrus communis	11
198	0	17.16	18.46	11.86	10.07	gi|257630217	unnamed protein product [Pyrus communis]	Pyrus communis	11
198	0	17.16	18.46	11.86	10.07	gi|219979624	unnamed protein product [Pyrus communis]	Pyrus communis	11
198	0	17.16	18.46	11.86	10.07	gi|219941741	unnamed protein product [Pyrus communis]	Pyrus communis	11
198	0	17.16	18.46	11.86	10.07	gi|219934502	unnamed protein product [Pyrus communis]	Pyrus communis	11
198	0	17.16	18.46	11.86	10.07	gi|219927124	unnamed protein product [Pyrus communis]	Pyrus communis	11
199	16.32	16.38	20.03	18.7	15.86	gi|225380892	L-galactono-1,4-lactone dehydrogenase [Malus domestica]	Malus domestica	9			0.981748	0.805176	1.07647	0.912011	1.05682	1.03753	0.654398	1.05682	0.981748	1.09648	1.02802	0.909554	1.07647	0.954993	1.10662	0.990832	0.939856	1.08643	0.912011	1.07647	1.00925	0.951638	1.07647	0.937562	1.09648
200	16.23	16.3	67.42	62.12	54.55	gi|462411977	hypothetical protein PRUPE_ppa010093mg [Prunus persica]	Prunus persica	30			1.90546	0.590607	1.72187	1.10662	3.19154	1.08643	0.733096	1.36773	0.794328	1.55597	1.22462	0.920845	1.45881	0.83946	2.03236	1.14815	0.949736	1.40605	0.816582	1.6293	1.20226	0.98764	1.34276	0.895365	1.6293
201	16.1	16.4	49.01	41.64	36.26	gi|568246711	photosystem II protein D1 [Pyrus spinosa]	Pyrus spinosa	20			0.570164	0.0355031	1.27057	0.363078	0.724436	0.383707	0.00753916	1.61436	0.183654	0.619441	0.270396	0.0162649	1.77011	0.0510505	0.47863	0.465586	0.0330007	1.36773	0.255859	0.636796	0.383707	0.0597035	1.55597	0.187068	0.597035
201	0	16.4	49.01	41.64	36.26	gi|565666445	photosystem II protein D1 [Pyrus spinosa]	Pyrus spinosa	20
201	0	16.4	49.01	41.64	36.26	gi|428697265	photosystem II protein A (chloroplast) [Fragaria virginiana]	Fragaria virginiana	20
201	0	16.4	49.01	41.64	36.26	gi|428697179	photosystem II protein A (chloroplast) [Fragaria chiloensis]	Fragaria chiloensis	20
201	0	16.4	49.01	41.64	36.26	gi|408830303	photosystem II protein A [Fragaria mandshurica]	Fragaria mandshurica	20
201	0	16.4	49.01	41.64	36.26	gi|408830225	photosystem II protein A (chloroplast) [Fragaria vesca subsp. bracteata]	Fragaria vesca subsp. bracteata	20
201	0	16.4	49.01	41.64	36.26	gi|406365494	photosystem II protein A [Fragaria pentaphylla]	Fragaria pentaphylla	20
201	0	16.4	49.01	41.64	36.26	gi|402239526	photosystem II protein A [Fragaria gracilis]	Fragaria gracilis	20
201	0	16.4	49.01	41.64	36.26	gi|402239520	photosystem II protein A [Fragaria daltoniana]	Fragaria daltoniana	20
201	0	16.4	48.87	41.53	36.16	gi|402239517	photosystem II protein A, partial [Fragaria tibetica]	Fragaria tibetica	20
201	0	16.4	49.01	41.64	36.26	gi|402239514	photosystem II protein A [Fragaria moupinensis]	Fragaria moupinensis	20
201	0	16.4	48.87	41.53	36.16	gi|402239511	photosystem II protein A, partial [Fragaria chinensis]	Fragaria chinensis	20
201	0	16.4	48.87	41.53	36.16	gi|402239508	photosystem II protein A, partial [Fragaria nipponica]	Fragaria nipponica	20
201	0	16.4	48.87	41.53	36.16	gi|402239505	photosystem II protein A, partial [Fragaria nilgerrensis]	Fragaria nilgerrensis	20
201	0	16.4	48.87	41.53	36.16	gi|402239502	photosystem II protein A, partial [Fragaria viridis]	Fragaria viridis	20
201	0	16.4	49.01	41.64	36.26	gi|402239496	photosystem II protein A [Fragaria bucharica]	Fragaria bucharica	20
201	0	16.4	49.01	41.64	36.26	gi|402239493	photosystem II protein A [Fragaria virginiana]	Fragaria virginiana	20
201	0	16.4	48.87	41.53	36.16	gi|402239490	photosystem II protein A, partial [Fragaria x ananassa subsp. cuneifolia]	Fragaria x ananassa subsp. cuneifolia	20
201	0	16.4	48.87	41.53	36.16	gi|402239487	photosystem II protein A, partial [Fragaria iturupensis]	Fragaria iturupensis	20
201	0	16.4	49.01	41.64	36.26	gi|402239484	photosystem II protein A [Fragaria x bifera]	Fragaria x bifera	20
201	0	16.4	49.01	41.64	36.26	gi|402239481	photosystem II protein A [Fragaria vesca subsp. vesca]	Fragaria vesca subsp. vesca	20
201	0	16.4	49.01	41.64	36.26	gi|402239478	photosystem II protein A [Fragaria vesca subsp. americana]	Fragaria vesca subsp. americana	20
201	0	16.4	49.01	41.64	36.26	gi|378554765	photosystem II protein A [Fragaria mandshurica]	Fragaria mandshurica	20
201	0	16.4	49.01	41.64	36.26	gi|378554687	photosystem II protein A (chloroplast) [Fragaria vesca subsp. bracteata]	Fragaria vesca subsp. bracteata	20
201	0	16.4	49.01	41.64	36.26	gi|377829856	psbA gene product (chloroplast) [Pentactina rupicola]	Pentactina rupicola	20
201	0	16.4	49.01	41.64	36.26	gi|371532604	PS II protein D1 (chloroplast) [Pentactina rupicola]	Pentactina rupicola	20
201	0	16.4	49.01	41.64	36.26	gi|357198804	photosystem II protein A (chloroplast) [Fragaria virginiana]	Fragaria virginiana	20
201	0	16.4	49.01	41.64	36.26	gi|357198718	photosystem II protein A (chloroplast) [Fragaria chiloensis]	Fragaria chiloensis	20
201	0	16.4	49.01	41.64	36.26	gi|346683274	photosystem II protein D1 [Pyrus pyrifolia]	Pyrus pyrifolia	20
201	0	16.4	49.01	41.64	36.26	gi|345433541	photosystem II protein D1 [Pyrus pyrifolia]	Pyrus pyrifolia	20
201	0	16.4	49.01	41.64	36.26	gi|325126845	photosystem II protein A [Fragaria vesca subsp. vesca]	Fragaria vesca subsp. vesca	20
201	0	16.4	49.01	41.64	36.26	gi|324022757	photosystem II protein A [Fragaria vesca subsp. vesca]	Fragaria vesca subsp. vesca	20
201	0	16.4	49.01	41.64	36.26	gi|313183802	photosystem II protein D1 [Prunus persica]	Prunus persica	20
201	0	16.4	49.01	41.64	36.26	gi|309321414	photosystem II protein D1 [Prunus persica]	Prunus persica	20
201	0	16.4	46.46	39.09	36.26	gi|511943654	photosystem II protein D1 [Prinsepia utilis]	Prinsepia utilis	20
201	0	16.4	46.46	39.09	36.26	gi|501418803	photosystem II protein D1 [Prinsepia utilis]	Prinsepia utilis	20
201	0	16.4	46.33	38.98	36.16	gi|402239532	photosystem II protein A, partial [Potentilla villosa]	Potentilla villosa	20
201	0	16.4	46.33	38.98	36.16	gi|402239523	photosystem II protein A, partial [Fragaria corymbosa]	Fragaria corymbosa	20
201	0	16.33	43.91	36.54	33.43	gi|402239499	photosystem II protein A [Fragaria orientalis]	Fragaria orientalis	18
201	0	15.2	40.79	34.56	31.73	gi|15529719	PSII D1 protein [Prunus serrulata var. tomentella]	Prunus serrulata var. tomentella	18
201	0	15.2	40.79	34.56	31.73	gi|12620384	PSII D1 protein [Prunus x yedoensis]	Prunus x yedoensis	18
202	15.96	16.05	58.25	53.2	42.09	gi|462395912	hypothetical protein PRUPE_ppa009326mg [Prunus persica]	Prunus persica	15			0.92045	0.756596	1.14815	0.765597	1.05682	0.809096	0.420896	1.1695	0.608135	0.946237	0.92045	0.762816	1.14815	0.787046	1.05682	0.794328	0.432569	1.14815	0.60256	0.912011	0.887156	0.872345	1.13763	0.731139	1.00925
203	15.84	16.18	53.88	45.69	37.07	gi|462407840	hypothetical protein PRUPE_ppa010884mg [Prunus persica]	Prunus persica	28			2.80543	0.00317117	1.78649	1.57036	9.12011	1.51356	0.186274	1.33045	1.13763	2.72898	1.94089	0.0484306	1.58489	1.22462	5.91562	1.77011	0.0128067	1.45881	1.21339	4.52898	1.45881	0.266221	1.41906	1.02802	2.99226
204	15.82	15.89	39	34	34	gi|462423408	hypothetical protein PRUPE_ppa1027211mg [Prunus persica]	Prunus persica	12			3.01995	0.159989	2.1677	1.39316	4.44631	2.48886	0.566133	1.95885	1.27057	3.80189	2.88403	0.176958	2.05116	1.40605	4.09261	1.65959	0.500693	1.52757	1.08643	2.26987	0.387258	0.281703	2.42103	0.180302	0.937562
205	15.78	17.39	49.05	44.55	31.99	gi|462407599	hypothetical protein PRUPE_ppa006200mg [Prunus persica]	Prunus persica	16			1.00925	0.681799	1.25892	0.801678	1.28233	0.954993	0.605049	1.27057	0.744732	1.21339	1.5417	0.331524	1.35519	1.13763	2.42103	1.24738	0.850643	1.27057	0.981748	1.77011	0.724436	0.331229	1.36773	0.461318	0.990832
206	15.76	15.88	30.96	23.64	21.76	gi|462397556	hypothetical protein PRUPE_ppa005084mg [Prunus persica]	Prunus persica	9			1.13763	0.586067	1.40605	0.809096	1.88799	2.05116	0.14365	1.8197	1.1272	4.69894	2.58226	0.0465369	1.99526	1.2942	6.60694	1.57036	0.316295	1.59956	0.981748	3.53183	1.44544	0.591428	1.51356	0.954993	2.72898
207	15.64	17.48	29.55	26.12	22.69	gi|470107336	PREDICTED: alcohol dehydrogenase class-3-like [Fragaria vesca subsp. vesca]	Fragaria vesca subsp. vesca	11			1.01859	0.942644	1.18032	0.862979	1.21339	0.981748	0.948581	1.18032	0.824138	1.15878	1.05682	0.853768	1.11686	0.946237	1.21339	1.0666	0.767386	1.1695	0.912011	1.2942	1.13763	0.815521	1.15878	0.981748	1.38038
208	15.6	16.1	36.74	32.85	27.01	gi|462397701	hypothetical protein PRUPE_ppa006457mg [Prunus persica]	Prunus persica	10			0.794328	0.700732	2.99226	0.265461	2.37684	0.77983	0.705912	5.24808	0.148594	4.09261	1.05682	0.854512	2.80543	0.376704	2.96483	0.912011	0.891036	2.0893	0.436516	1.90546	1.11686	0.73005	5.44503	0.205116	6.08135
209	15.54	15.63	27.71	24.96	17.67	gi|119507461	pectin methylesterase 1 [Pyrus communis]	Pyrus communis	11			1	0.615306	1.1272	0.887156	1.1272	1.01859	0.744792	1.09648	0.928966	1.11686	0.981748	0.639246	1.1272	0.870964	1.10662	0.990832	0.647509	1.11686	0.887156	1.10662	1	0.791188	1.1272	0.887156	1.1272
210	15.49	16.04	44	33.87	32.53	gi|93359261	beta-cyanoalanine synthase 2 [Malus domestica]	Malus domestica	18			0.77983	0.735998	1.38038	0.461318	1.07647	0.824138	0.797952	1.23595	0.580764	1.01859	0.597035	0.371671	1.36773	0.280543	0.816582	1.28233	0.538295	1.24738	1.02802	1.72187	0.636796	0.481946	1.41906	0.337287	0.903649
210	0	16.04	44	33.87	32.53	gi|122179245	RecName: Full=L-3-cyanoalanine synthase 2, mitochondrial; Short=MdCAS2; Flags: Precursor	MALDO	18
211	15.46	15.63	29.58	26.18	23.3	gi|462420037	hypothetical protein PRUPE_ppa007102mg [Prunus persica]	Prunus persica	11			0.954993	0.964211	1.43219	0.630957	1.36773	0.765597	0.927783	1.48594	0.30761	1.13763	1.10662	0.891801	1.41906	0.77983	1.75388	1.07647	0.923589	1.38038	0.77983	1.5417	1.58489	0.455391	1.44544	1.09648	3.7325
212	15.44	15.56	52.04	50.68	44.9	gi|462397924	hypothetical protein PRUPE_ppa009408mg [Prunus persica]	Prunus persica	10			0.870964	0.956003	1.33045	0.660694	1.15878	0.642688	0.520919	1.45881	0.394457	0.937562	1.13763	0.776569	1.33045	0.855067	1.67494	0.816582	0.667606	1.30617	0.60256	1.0666	1.13763	0.793437	1.31826	0.862979	1.55597
213	15.4	15.52	45.45	36.36	29.29	gi|462420139	hypothetical protein PRUPE_ppa009332mg [Prunus persica]	Prunus persica	10			1.07647	0.753292	1.11686	0.963829	1.20226	1.01859	0.992831	1.1272	0.903649	1.14815	1.08643	0.801839	1.11686	0.972747	1.21339	1.00925	0.92785	1.11686	0.903649	1.1272	1.0666	0.807544	1.09648	0.972747	1.1695
214	15.34	15.41	96.24	91.73	91.73	gi|568246737	ATP synthase CF1 epsilon subunit [Pyrus spinosa]	Pyrus spinosa	18			1.23595	0.478283	1.21339	1.01859	1.80302	0.83946	0.636633	1.23595	0.648634	1.03753	1.07647	0.899805	1.21339	0.887156	1.30617	1.11686	0.977637	1.21339	0.92045	1.48594	0.954993	0.684306	1.23595	0.758578	1.18032
214	0	15.41	96.24	91.73	91.73	gi|565666471	ATP synthase CF1 epsilon subunit [Pyrus spinosa]	Pyrus spinosa	18
214	0	13.29	84.96	75.94	75.94	gi|402238878	ATP synthase CF1 epsilon subunit [Fragaria viridis]	Fragaria viridis	17
214	0	13.29	80.45	75.94	75.94	gi|346683300	ATP synthase CF1 epsilon subunit [Pyrus pyrifolia]	Pyrus pyrifolia	17
214	0	13.29	80.45	75.94	75.94	gi|345433567	ATP synthase CF1 epsilon subunit [Pyrus pyrifolia]	Pyrus pyrifolia	17
215	15.31	18.75	26.75	17.91	10.8	gi|462422598	hypothetical protein PRUPE_ppa001487mg [Prunus persica]	Prunus persica	11			0.505825	0.0393487	1.61436	0.299226	0.816582	0.855067	0.601607	1.31826	0.630957	1.1272	0.937562	0.573655	1.34276	0.717794	1.25892	0.554626	0.0524832	1.44544	0.20893	0.801678	0.49204	0.0884989	1.55597	0.167494	0.765597
216	15.31	15.46	48.71	40.22	31.73	gi|470132333	PREDICTED: probable ribose-5-phosphate isomerase-like [Fragaria vesca subsp. vesca]	Fragaria vesca subsp. vesca	12			1.43219	0.508492	1.27057	1.1272	2.44343	0.77983	0.663159	1.25892	0.515229	0.981748	1.38038	0.43475	1.24738	1.10662	2.37684	1.13763	0.868501	1.23595	0.92045	1.67494	1.04713	0.866737	1.19124	0.879022	1.41906
217	15.3	15.41	44.78	33.73	29.85	gi|23495354	spermidine synthase [Malus domestica]	Malus domestica	7			0.990832	0.665355	1.07647	0.92045	1.0666	1.01859	0.620149	1.0666	0.954993	1.08643	1.03753	0.283689	1.10662	0.937562	1.14815	0.990832	0.585645	1.09648	0.903649	1.08643	1.04713	0.294073	1.10662	0.946237	1.15878
217	0	13.33	46.58	33.9	29.45	gi|23495356	spermidine synthase [Malus domestica]	Malus domestica	6
218	15.28	15.46	25.83	19.04	14.24	gi|470142229	PREDICTED: NAD-dependent malic enzyme 59 kDa isoform, mitochondrial-like [Fragaria vesca subsp. vesca]	Fragaria vesca subsp. vesca	9			0.981748	0.840059	1.27057	0.772681	1.24738	0.855067	0.651272	1.20226	0.711214	1.02802	1.04713	0.890976	1.21339	0.862979	1.25892	1.00925	0.952873	1.20226	0.83946	1.21339	0.903649	0.665684	1.22462	0.737904	1.10662
219	15.24	22.16	49.01	45.45	37.55	gi|462401406	hypothetical protein PRUPE_ppa010331mg [Prunus persica]	Prunus persica	18			0.549541	0.240359	1.27057	0.334195	0.698232	0.731139	0.575731	1.23595	0.524808	0.903649	0.501187	0.267542	1.38038	0.233346	0.691831	0.519996	0.207729	1.31826	0.299226	0.685488	0.510505	0.235301	1.31826	0.263027	0.672977
220	15.23	35.11	57.72	50.81	40.65	gi|32526566	catalase [Prunus persica]	Prunus persica	36			1.01859	0.885108	1.41906	0.717794	1.49969	0.343558	0.513523	2.29087	0.0862978	0.787046	1.18032	0.995189	1.39316	0.847227	1.87068	0.83946	0.703819	1.44544	0.570164	1.21339	1.04713	0.832013	1.38038	0.758578	1.5417
220	0	35.11	57.72	50.81	40.65	gi|257675599	unnamed protein product [Prunus persica]	Prunus persica	36
220	0	35.11	57.72	50.81	40.65	gi|257322146	unnamed protein product [Prunus persica]	Prunus persica	36
220	0	35.11	57.72	50.81	40.65	gi|219787353	unnamed protein product [Prunus persica]	Prunus persica	36
220	0	34.58	58.74	48.17	38.01	gi|462405683	hypothetical protein PRUPE_ppa004776mg [Prunus persica]	Prunus persica	35
221	15.11	32.25	37.75	28.84	20.71	gi|462398771	hypothetical protein PRUPE_ppa001138mg [Prunus persica]	Prunus persica	19			0.765597	0.78649	1.40605	0.242103	1.07647	1.38038	0.339004	1.34276	1.02802	2.42103	1.25892	0.679035	1.34276	0.937562	2.33346	1.0666	0.989927	1.25892	0.847227	1.87068	1.31826	0.484118	1.33045	0.990832	2.63027
221	0	28.1	34.26	25.28	17.18	gi|34851120	putative aconitase [Prunus avium]	Prunus avium	17
222	15.07	15.29	45.08	35.23	24.87	gi|462400977	hypothetical protein PRUPE_ppa007011mg [Prunus persica]	Prunus persica	9			0.731139	0.942696	1.55597	0.448745	1.13763	0.501187	0.360923	1.75388	0.123595	0.879022	0.765597	0.493271	1.45881	0.394457	1.11686	1.11686	0.889848	1.44544	0.772681	1.69044	0.831764	0.873768	1.49969	0.380189	1.24738
223	15.06	15.22	26.67	17.16	12.72	gi|462413192	hypothetical protein PRUPE_ppa001519mg [Prunus persica]	Prunus persica	10			2.85759	0.29101	2.208	1.2942	4.96592	2.14783	0.519079	1.99526	1.07647	3.25087	1.57036	0.851343	1.55597	1.00925	2.48886	2.77971	0.366196	2.42103	1.14815	4.92039	3.25087	0.102213	2.55859	1.27057	6.19441
223	0	15.22	26.67	17.16	12.72	gi|196886176	phospholipase D alpha [Prunus persica]	Prunus persica	10
224	14.99	15.3	46.46	39.69	31.69	gi|462401191	hypothetical protein PRUPE_ppa008600mg [Prunus persica]	Prunus persica	13			1.00925	0.82708	1.70608	0.591562	1.72187	1.09648	0.974717	1.51356	0.724436	1.65959	1.00925	0.868707	1.7378	0.580764	1.75388	1.00925	0.841562	1.64437	0.613762	1.65959	0.954993	0.754184	1.88799	0.505825	1.80302
224	0	15.3	46.46	39.69	31.69	gi|462401190	hypothetical protein PRUPE_ppa008600mg [Prunus persica]	Prunus persica	13
224	0	15.3	46.46	39.69	31.69	gi|452090900	O-acetylserine acetyltransferase [Prunus persica]	Prunus persica	13
225	14.95	15.21	36.8	28.57	25.11	gi|462395241	hypothetical protein PRUPE_ppa005426mg [Prunus persica]	Prunus persica	13			0.972747	0.629272	1.08643	0.895365	1.05682	1	0.901557	1.08643	0.92045	1.08643	1.00925	0.966741	1.08643	0.928966	1.09648	1.00925	0.783134	1.09648	0.92045	1.10662	1.00925	0.933733	1.07647	0.937562	1.08643
226	14.92	15.41	16.95	10.1	7.845	gi|462398746	hypothetical protein PRUPE_ppa000535mg [Prunus persica]	Prunus persica	11			0.946237	0.860111	1.31826	0.717794	1.24738	1.10662	0.391709	1.30617	0.847227	1.45881	0.972747	0.899982	1.30617	0.744732	1.27057	0.92045	0.671559	1.39316	0.654636	1.28233	1	0.71263	1.39316	0.717794	1.39316
227	14.86	15.09	31.39	26.46	18.61	gi|470107392	PREDICTED: 26S proteasome regulatory subunit 4 homolog A-like [Fragaria vesca subsp. vesca]	Fragaria vesca subsp. vesca	8			0.990832	0.633524	1.36773	0.772681	1.35519	0.809096	0.539069	1.34276	0.554626	1.08643	0.77983	0.246331	1.2942	0.539511	1.00925	0.879022	0.631601	1.27057	0.642688	1.11686	1.00925	0.633342	1.2942	0.77983	1.40605
228	14.74	41.41	36	29.45	23.52	gi|470134710	PREDICTED: phosphoenolpyruvate carboxylase 2-like [Fragaria vesca subsp. vesca]	Fragaria vesca subsp. vesca	26			1.48594	0.075424	1.40605	1.05682	3.04789	1.59956	0.0512749	1.47231	1.08643	3.37287	1.07647	0.978217	1.28233	0.83946	1.51356	1.36773	0.0705699	1.39316	0.981748	2.85759	1.10662	0.300052	1.31826	0.83946	1.47231
229	14.71	14.77	33.25	27.97	23.75	gi|462400997	hypothetical protein PRUPE_ppa007185mg [Prunus persica]	Prunus persica	11			1	0.876935	1.07647	0.928966	1.07647	0.972747	0.654981	1.07647	0.903649	1.04713	1	0.966544	1.0666	0.937562	1.0666	1.00925	0.963705	1.0666	0.946237	1.07647	1.00925	0.781987	1.0666	0.946237	1.07647
230	14.66	14.74	41.7	32.29	28.03	gi|462411532	hypothetical protein PRUPE_ppa005738mg [Prunus persica]	Prunus persica	13			0.92045	0.848615	1.7378	0.529663	1.59956	1.03753	0.887263	1.44544	0.717794	1.49969	1.03753	0.92189	1.65959	0.625173	1.72187	1.10662	0.710648	1.51356	0.731139	1.67494	1.04713	0.87093	1.24738	0.83946	1.30617
230	0	14.74	41.8	32.36	28.09	gi|462411531	hypothetical protein PRUPE_ppa005738mg [Prunus persica]	Prunus persica	13
231	14.59	14.74	37.25	32.79	27.53	gi|462396639	hypothetical protein PRUPE_ppa010511mg [Prunus persica]	Prunus persica	12			0.580764	0.270366	1.20226	0.416869	0.698232	0.413047	0.16383	1.35519	0.190546	0.559758	0.380189	0.134761	1.38038	0.152757	0.524808	0.691831	0.391235	1.14815	0.564937	0.794328	0.642688	0.326252	1.20226	0.47863	0.772681
232	14.54	14.89	38.54	29.82	26.17	gi|462405680	hypothetical protein PRUPE_ppa004748mg [Prunus persica]	Prunus persica	12			0.519996	0.331887	1.59956	0.220801	0.831764	0.591562	0.274839	1.59956	0.258226	0.946237	1	0.708002	1.30617	0.765597	1.31826	0.831764	0.991991	1.33045	0.597035	1.10662	0.515229	0.306858	1.69044	0.188799	0.870964
233	14.54	14.73	40.1	29.46	18.07	gi|470108717	PREDICTED: chloroplast stem-loop binding protein of 41 kDa a, chloroplastic-like [Fragaria vesca subsp. vesca]	Fragaria vesca subsp. vesca	9			1.05682	0.819338	1.14815	0.92045	1.21339	0.954993	0.829547	1.1695	0.816582	1.11686	1.04713	0.802352	1.14815	0.912011	1.20226	0.963829	0.984725	1.14815	0.83946	1.10662	0.990832	0.992896	1.14815	0.862979	1.13763
234	14.48	14.63	16.04	12.52	10.3	gi|25901033	vacuolar proton-inorganic pyrophosphatase [Pyrus communis]	Pyrus communis	8			0.816582	0.60438	1.24738	0.654636	1.01859	0.912011	0.896857	1.2942	0.704693	1.18032	0.787046	0.714145	1.33045	0.591562	1.04713	0.895365	0.931408	1.39316	0.642688	1.24738	0.809096	0.79889	1.47231	0.549541	1.19124
234	0	14.63	16.04	12.52	10.3	gi|257669604	unnamed protein product [Pyrus communis]	Pyrus communis	8
234	0	14.63	15.25	11.73	10.3	gi|462413309	hypothetical protein PRUPE_ppa001776mg [Prunus persica]	Prunus persica	8
234	0	14.63	15.25	11.73	10.3	gi|257669612	unnamed protein product [Prunus persica]	Prunus persica	8
234	0	14.63	15.25	11.73	10.3	gi|257669610	unnamed protein product [Prunus persica]	Prunus persica	8
234	0	14.63	15.25	11.73	10.3	gi|15982956	vacuolar H+-pyrophosphatase [Prunus persica]	Prunus persica	8
234	0	13.82	15.42	11.76	10.33	gi|462400174	hypothetical protein PRUPE_ppa001782mg [Prunus persica]	Prunus persica	8
234	0	13.8	15.65	11.47	10.3	gi|470134918	PREDICTED: pyrophosphate-energized vacuolar membrane proton pump 1-like [Fragaria vesca subsp. vesca]	Fragaria vesca subsp. vesca	8
234	0	12.54	15.95	10.07	8.627	gi|470101604	PREDICTED: LOW QUALITY PROTEIN: pyrophosphate-energized vacuolar membrane proton pump-like [Fragaria vesca subsp. vesca]	Fragaria vesca subsp. vesca	7
235	14.46	16.86	23.87	18.53	14.93	gi|568246731	photosystem I P700 apoprotein A1 [Pyrus spinosa]	Pyrus spinosa	12			0.436516	0.00405159	1.41906	0.220801	0.619441	0.229087	0.000279825	1.88799	0.0559758	0.432514	0.299226	0.00285983	1.70608	0.0887156	0.510505	0.591562	0.0326071	1.2942	0.420727	0.765597	0.420727	0.0038301	1.40605	0.175388	0.591562
235	0	16.86	23.87	18.53	14.93	gi|565666465	photosystem I P700 apoprotein A1 [Pyrus spinosa]	Pyrus spinosa	12
235	0	16.86	23.87	18.53	14.93	gi|346683294	photosystem I p700 apoprotein A1 [Pyrus pyrifolia]	Pyrus pyrifolia	12
235	0	16.86	23.87	18.53	14.93	gi|345433561	photosystem I p700 apoprotein A1 [Pyrus pyrifolia]	Pyrus pyrifolia	12
236	14.41	14.45	45.27	35.8	28.11	gi|148828535	arginase [Malus hupehensis]	Malus hupehensis	7			1.02802	0.247081	1.07647	0.954993	1.10662	1	0.8591	1.0666	0.937562	1.0666	1.00925	0.60485	1.0666	0.946237	1.07647	1.04713	0.403124	1.05682	0.990832	1.10662	1.01859	0.621043	1.05682	0.963829	1.07647
237	14.38	26.08	38.93	33.06	28.34	gi|357528260	granule-bound starch synthase GBSS1 [Malus domestica]	Malus domestica	18			3.53183	0.0704648	1.97697	1.78649	18.7068	1.80302	0.581129	1.8197	0.990832	3.63078	5.34564	0.0183814	2.24905	2.37684	24.2103	1.78649	0.494993	1.7378	1.02802	3.40408	3.25087	0.0819077	2.05116	1.58489	15.417
237	0	26.08	38.93	33.06	28.34	gi|182636944	granule bound starch synthase Ia precursor [Malus domestica]	Malus domestica	18
238	14.37	14.38	32.45	27.7	27.7	gi|462407302	hypothetical protein PRUPE_ppa007180mg [Prunus persica]	Prunus persica	10			0.855067	0.490991	1.34276	0.597035	1.14815	1.00925	0.59866	1.34276	0.751623	1.35519	1.20226	0.675615	1.44544	0.831764	1.87068	0.679204	0.345721	1.41906	0.340408	0.963829	0.772681	0.739298	1.34276	0.452898	1.03753
238	0	14.32	36.05	32.92	32.92	gi|462407301	hypothetical protein PRUPE_ppa007180mg [Prunus persica]	Prunus persica	10
239	14.36	14.97	41.49	37.77	30.05	gi|462420212	hypothetical protein PRUPE_ppa007259mg [Prunus persica]	Prunus persica	12			1.08643	0.337333	1.07647	1.00925	1.1695	1.0666	0.623244	1.09648	0.972747	1.1695	1.04713	0.921136	1.10662	0.946237	1.15878	1.07647	0.592394	1.09648	0.981748	1.18032	1.04713	0.781506	1.09648	0.954993	1.14815
240	14.36	14.46	31.72	25.71	17.86	gi|462399749	hypothetical protein PRUPE_ppa003142mg [Prunus persica]	Prunus persica	12			1.02802	0.424624	1.1272	0.912011	1.15878	1.01859	0.632328	1.11686	0.912011	1.13763	0.990832	0.784602	1.10662	0.895365	1.09648	0.972747	0.983733	1.10662	0.879022	1.07647	0.963829	0.851644	1.10662	0.870964	1.0666
240	0	14.46	32.09	26.01	18.07	gi|462399748	hypothetical protein PRUPE_ppa003142mg [Prunus persica]	Prunus persica	12
240	0	14.46	35.63	29.5	20.5	gi|462399747	hypothetical protein PRUPE_ppa003142mg [Prunus persica]	Prunus persica	12
240	0	14.46	37.65	31.17	21.66	gi|462399745	hypothetical protein PRUPE_ppa003142mg [Prunus persica]	Prunus persica	12
240	0	13.01	30.65	23.39	16.53	gi|462399746	hypothetical protein PRUPE_ppa003142mg [Prunus persica]	Prunus persica	9
241	14.32	15	47.55	47.06	39.71	gi|114795078	glutathione S-transferase [Pyrus communis]	Pyrus communis	8			0.809096	0.943498	1.28233	0.630957	1.03753	0.549541	0.0901244	1.48594	0.359749	0.816582	0.49204	0.112753	1.48594	0.283139	0.731139	0.636796	0.14008	1.2942	0.398107	0.824138	0.704693	0.226589	1.31826	0.534564	0.928966
242	14.32	14.36	18.15	16.53	11.83	gi|462403675	hypothetical protein PRUPE_ppa002959mg [Prunus persica]	Prunus persica	6			0.946237	0.384108	1.1272	0.83946	1.0666	1.01859	0.795807	1.15878	0.879022	1.18032	0.963829	0.537148	1.1272	0.855067	1.08643	0.946237	0.409393	1.14815	0.824138	1.08643	0.972747	0.681167	1.10662	0.879022	1.07647
242	0	12.29	21.13	18.95	12.64	gi|462403674	hypothetical protein PRUPE_ppa002959mg [Prunus persica]	Prunus persica	5
243	14.22	14.32	30.51	23.08	18.97	gi|462411652	hypothetical protein PRUPE_ppa006907mg [Prunus persica]	Prunus persica	8			0.737904	0.896726	1.40605	0.210863	1.03753	0.946237	0.884252	1.39316	0.510505	1.31826	0.937562	0.990194	1.43219	0.613762	1.34276	1.1695	0.780383	1.31826	0.887156	1.64437	1.28233	0.756745	1.28233	1	1.94089
244	14.21	14.36	63.89	57.54	55.95	gi|462400254	hypothetical protein PRUPE_ppa010359mg [Prunus persica]	Prunus persica	25
245	14.18	14.26	36.79	20.93	15.22	gi|399514684	1-deoxy-D-xylulose-5-phosphate reductoisomerase [Eriobotrya japonica]	Eriobotrya japonica	7			0.981748	0.719353	1.19124	0.831764	1.1695	1.05682	0.95023	1.1695	0.903649	1.27057	1.01859	0.907447	1.14815	0.887156	1.19124	0.981748	0.805209	1.20226	0.816582	1.18032	0.912011	0.600497	1.21339	0.744732	1.10662
245	0	14	39.73	25.73	23.02	gi|462405827	hypothetical protein PRUPE_ppa020981mg, partial [Prunus persica]	Prunus persica	10
246	14.17	14.31	44.48	37.24	30.34	gi|470134552	PREDICTED: prohibitin-6, mitochondrial-like [Fragaria vesca subsp. vesca]	Fragaria vesca subsp. vesca	8			1.47231	0.107233	1.30617	1.1272	2.18776	1.48594	0.292299	1.30617	1.13763	2.55859	1.04713	0.666219	1.25892	0.831764	1.39316	1.07647	0.619468	1.2942	0.831764	1.40605	1.2942	0.183656	1.30617	0.990832	1.75388
247	14.11	14.21	59.65	56.73	56.73	gi|296142019	putative glycine-rich RNA-binding protein 1 [Malus prunifolia]	Malus prunifolia	18			1.08643	0.523084	1.33045	0.816582	1.51356	0.895365	0.982101	1.30617	0.660694	1.1695	0.801678	0.743601	1.2942	0.49204	1.03753	1.1695	0.679352	1.30617	0.895365	1.94089	1.21339	0.512994	1.27057	0.954993	2.18776
247	0	12.2	50.61	47.56	47.56	gi|311780287	putative glycine-rich RNA-binding protein 1 [Malus hupehensis]	Malus hupehensis	17
248	14.09	14.25	48.2	40.29	31.65	gi|462411933	hypothetical protein PRUPE_ppa009766mg [Prunus persica]	Prunus persica	9			0.990832	0.500136	1.10662	0.895365	1.09648	1.02802	0.485696	1.07647	0.954993	1.10662	0.954993	0.989614	1.08643	0.879022	1.03753	0.972747	0.695614	1.08643	0.895365	1.05682	0.990832	0.553989	1.10662	0.895365	1.09648
249	14.08	15.09	19.17	13.02	8.646	gi|462422290	hypothetical protein PRUPE_ppa000923mg [Prunus persica]	Prunus persica	8			1.35519	0.353577	1.22462	1.10662	2.55859	0.903649	0.964172	1.22462	0.619441	1.10662	1.1272	0.846648	1.1695	0.963829	1.78649	1.23595	0.449193	1.18032	1.04713	2.10863	1.15878	0.727869	1.21339	0.954993	1.67494
250	14.04	14.11	36.54	30.88	26.06	gi|568246726	photosystem II protein D2 [Pyrus spinosa]	Pyrus spinosa	14			0.717794	0.0863542	1.18032	0.570164	0.847227	0.319154	0.00991951	1.7378	0.190546	0.554626	0.432514	0.00706716	1.41906	0.210863	0.613762	0.359749	0.014392	1.57036	0.205116	0.564937	0.291072	0.0106056	1.75388	0.130617	0.510505
250	0	14.11	36.54	30.88	26.06	gi|565666460	photosystem II protein D2 [Pyrus spinosa]	Pyrus spinosa	14
250	0	14.11	36.54	30.88	26.06	gi|511943669	photosystem II protein D2 [Prinsepia utilis]	Prinsepia utilis	14
250	0	14.11	36.54	30.88	26.06	gi|501418818	photosystem II protein D2 [Prinsepia utilis]	Prinsepia utilis	14
250	0	14.11	36.54	30.88	26.06	gi|428697280	photosystem II protein D2 (chloroplast) [Fragaria virginiana]	Fragaria virginiana	14
250	0	14.11	36.54	30.88	26.06	gi|428697194	photosystem II protein D2 (chloroplast) [Fragaria chiloensis]	Fragaria chiloensis	14
250	0	14.11	36.54	30.88	26.06	gi|408830315	photosystem II protein D2 [Fragaria mandshurica]	Fragaria mandshurica	14
250	0	14.11	36.54	30.88	26.06	gi|408830240	photosystem II protein D2 (chloroplast) [Fragaria vesca subsp. bracteata]	Fragaria vesca subsp. bracteata	14
250	0	14.11	36.54	30.88	26.06	gi|407080528	photosystem II protein D2 (chloroplast) [Fragaria chiloensis]	Fragaria chiloensis	14
250	0	14.11	36.54	30.88	26.06	gi|378554777	photosystem II protein D2 [Fragaria mandshurica]	Fragaria mandshurica	14
250	0	14.11	36.54	30.88	26.06	gi|378554702	photosystem II protein D2 (chloroplast) [Fragaria vesca subsp. bracteata]	Fragaria vesca subsp. bracteata	14
250	0	14.11	36.54	30.88	26.06	gi|377829870	psbD gene product (chloroplast) [Pentactina rupicola]	Pentactina rupicola	14
250	0	14.11	36.54	30.88	26.06	gi|371532618	PSII D2 protein (chloroplast) [Pentactina rupicola]	Pentactina rupicola	14
250	0	14.11	36.54	30.88	26.06	gi|357198819	photosystem II protein D2 (chloroplast) [Fragaria virginiana]	Fragaria virginiana	14
250	0	14.11	36.54	30.88	26.06	gi|357198733	photosystem II protein D2 (chloroplast) [Fragaria chiloensis]	Fragaria chiloensis	14
250	0	14.11	36.54	30.88	26.06	gi|346683289	photosystem II protein D2 [Pyrus pyrifolia]	Pyrus pyrifolia	14
250	0	14.11	36.54	30.88	26.06	gi|345433556	photosystem II protein D2 [Pyrus pyrifolia]	Pyrus pyrifolia	14
250	0	14.11	36.54	30.88	26.06	gi|325126860	photosystem II protein D2 [Fragaria vesca subsp. vesca]	Fragaria vesca subsp. vesca	14
250	0	14.11	36.54	30.88	26.06	gi|324022772	photosystem II protein D2 [Fragaria vesca subsp. vesca]	Fragaria vesca subsp. vesca	14
250	0	14.11	36.54	30.88	26.06	gi|313183817	photosystem II protein D2 [Prunus persica]	Prunus persica	14
250	0	14.11	36.54	30.88	26.06	gi|309321429	photosystem II protein D2 [Prunus persica]	Prunus persica	14
251	14.03	15.61	26.61	20.18	13.97	gi|462409682	hypothetical protein PRUPE_ppa005609mg [Prunus persica]	Prunus persica	9			0.794328	0.293714	1.19124	0.554626	0.946237	0.887156	0.542968	1.24738	0.636796	1.10662	1.20226	0.335985	1.19124	1.00925	1.59956	1.08643	0.546476	1.23595	0.879022	1.39316	0.559758	0.0711138	1.39316	0.197697	0.77983
252	14	14.13	36.11	26.17	20.49	gi|462396383	hypothetical protein PRUPE_ppa004758mg [Prunus persica]	Prunus persica	9			0.981748	0.879579	1.11686	0.879022	1.09648	0.954993	0.983351	1.11686	0.855067	1.0666	0.972747	0.9645	1.14815	0.847227	1.11686	0.937562	0.758039	1.10662	0.847227	1.03753	0.937562	0.755826	1.08643	0.862979	1.01859
253	13.98	14.12	22.68	14.31	8.524	gi|462403968	hypothetical protein PRUPE_ppa002573mg [Prunus persica]	Prunus persica	6			1.11686	0.936481	1.30617	0.855067	1.57036	1.24738	0.794127	1.33045	0.937562	2.05116	1.24738	0.461518	1.34276	0.928966	1.80302	1.01859	0.907355	1.30617	0.77983	1.45881	1.43219	0.356074	1.38038	1.03753	2.72898
254	13.92	14.05	30.73	19.75	15.45	gi|462417000	hypothetical protein PRUPE_ppa002842mg [Prunus persica]	Prunus persica	9			0.981748	0.929061	1.1272	0.870964	1.10662	1.0666	0.533777	1.13763	0.937562	1.21339	1.00925	0.996943	1.11686	0.903649	1.1272	1.00925	0.998218	1.09648	0.92045	1.10662	1.03753	0.818474	1.10662	0.937562	1.14815
255	13.83	14.15	20.42	12.46	6.901	gi|462404058	hypothetical protein PRUPE_ppa000235mg [Prunus persica]	Prunus persica	10			0.903649	0.612158	1.34276	0.672977	1.21339	0.981748	0.971501	1.24738	0.787046	1.22462	0.963829	0.862796	1.70608	0.564937	1.64437	1	0.928184	1.24738	0.801678	1.24738	0.990832	0.992752	1.24738	0.794328	1.23595
256	13.83	13.86	53.7	41.2	34.72	gi|462401524	hypothetical protein PRUPE_ppa011286mg [Prunus persica]	Prunus persica	8			0.928966	0.941729	1.38038	0.672977	1.28233	0.855067	0.508075	1.75388	0.487529	1.49969	1.04713	0.928624	1.55597	0.672977	1.6293	1.00925	0.939946	1.38038	0.731139	1.39316	1.13763	0.820004	1.38038	0.824138	1.57036
256	0	13.86	51.85	41.2	34.72	gi|470133814	PREDICTED: ras-related protein RABE1a-like [Fragaria vesca subsp. vesca]	Fragaria vesca subsp. vesca	8
256	0	11.8	44.24	33.64	27.19	gi|462402826	hypothetical protein PRUPE_ppa017220mg [Prunus persica]	Prunus persica	7
257	13.8	13.83	27.86	22.6	18.27	gi|462401203	hypothetical protein PRUPE_ppa008662mg [Prunus persica]	Prunus persica	7			0.737904	0.180838	1.25892	0.47863	0.928966	0.679204	0.214915	1.30617	0.376704	0.887156	0.83946	0.586445	1.22462	0.660694	1.02802	0.679204	0.185235	1.31826	0.356451	0.895365	0.816582	0.360629	1.23595	0.608135	1.00925
257	0	13.83	27.86	22.6	18.27	gi|462401202	hypothetical protein PRUPE_ppa008662mg [Prunus persica]	Prunus persica	7
257	0	11.78	26.86	22.61	17.67	gi|462414280	hypothetical protein PRUPE_ppa015314mg, partial [Prunus persica]	Prunus persica	6
258	13.78	13.95	47.42	33.33	29.9	gi|38679321	harpin binding protein 1 [Malus domestica]	Malus domestica	9			0.937562	0.869182	1.20226	0.772681	1.1272	0.554626	0.158658	1.43219	0.299226	0.794328	0.794328	0.208969	1.21339	0.630957	0.963829	0.744732	0.85264	1.22462	0.586138	0.912011	0.855067	0.190054	1.19124	0.704693	1.01859
258	0	13.95	47.42	33.33	29.9	gi|257739874	unnamed protein product [Malus domestica]	Malus domestica	9
258	0	13.95	47.42	33.33	29.9	gi|257739479	unnamed protein product [Malus domestica]	Malus domestica	9
258	0	13.95	47.42	33.33	29.9	gi|257703762	unnamed protein product [Malus domestica]	Malus domestica	9
258	0	13.95	47.42	33.33	29.9	gi|257652123	unnamed protein product [Malus domestica]	Malus domestica	9
258	0	13.95	47.42	33.33	29.9	gi|257650255	unnamed protein product [Malus domestica]	Malus domestica	9
258	0	13.95	47.42	33.33	29.9	gi|257625207	unnamed protein product [Malus domestica]	Malus domestica	9
258	0	13.95	47.42	33.33	29.9	gi|257356304	unnamed protein product [Malus domestica]	Malus domestica	9
258	0	13.95	47.42	33.33	29.9	gi|257340444	unnamed protein product [Malus domestica]	Malus domestica	9
258	0	13.95	47.42	33.33	29.9	gi|257324843	unnamed protein product [Malus domestica]	Malus domestica	9
258	0	13.95	47.42	33.33	29.9	gi|257323298	unnamed protein product [Malus domestica]	Malus domestica	9
258	0	13.95	47.42	33.33	29.9	gi|219938066	unnamed protein product [Malus domestica]	Malus domestica	9
258	0	13.95	47.42	33.33	29.9	gi|219937113	unnamed protein product [Malus domestica]	Malus domestica	9
258	0	13.95	47.42	33.33	29.9	gi|219906053	unnamed protein product [Malus domestica]	Malus domestica	9
258	0	13.95	47.42	33.33	29.9	gi|219901707	unnamed protein product [Malus domestica]	Malus domestica	9
258	0	13.95	47.42	33.33	29.9	gi|219755804	unnamed protein product [Malus domestica]	Malus domestica	9
258	0	13.95	47.42	33.33	29.9	gi|219742664	unnamed protein product [Malus domestica]	Malus domestica	9
258	0	13.95	47.42	33.33	29.9	gi|219742022	unnamed protein product [Malus domestica]	Malus domestica	9
258	0	13.95	47.42	33.33	29.9	gi|219733953	unnamed protein product [Malus domestica]	Malus domestica	9
258	0	13.95	47.42	33.33	29.9	gi|219732558	unnamed protein product [Malus domestica]	Malus domestica	9
259	13.71	13.82	60.54	56.95	52.91	gi|462414821	hypothetical protein PRUPE_ppa011112mg [Prunus persica]	Prunus persica	11			0.972747	0.56883	1.09648	0.887156	1.0666	1.02802	0.988601	1.13763	0.903649	1.1695	1.00925	0.78173	1.15878	0.870964	1.1695	1.05682	0.90293	1.13763	0.928966	1.20226	0.972747	0.353563	1.15878	0.83946	1.1272
260	13.68	13.79	28.62	21.29	15.18	gi|462406237	hypothetical protein PRUPE_ppa003460mg [Prunus persica]	Prunus persica	9			0.954993	0.840935	1.0666	0.895365	1.01859	0.981748	0.926461	1.07647	0.912011	1.05682	0.954993	0.999845	1.0666	0.895365	1.01859	0.946237	0.635495	1.07647	0.879022	1.01859	1	0.719599	1.07647	0.928966	1.07647
261	13.66	13.74	74.14	71.84	63.22	gi|470107009	PREDICTED: peptidyl-prolyl cis-trans isomerase 1-like [Fragaria vesca subsp. vesca]	Fragaria vesca subsp. vesca	13			1.34276	0.828669	1.41906	0.946237	2.63027	1.14815	0.797657	1.34276	0.855067	1.75388	1.59956	0.778994	1.51356	1.05682	3.80189	1.6293	0.78283	1.51356	1.07647	4.09261	1.51356	0.840467	1.43219	1.05682	3.66438
262	13.64	13.75	58.33	50	45.83	gi|33308408	glutathione peroxidase [Malus domestica]	Malus domestica	11			1.75388	0.0648044	1.28233	1.36773	2.88403	1.13763	0.710518	1.19124	0.954993	1.43219	1.05682	0.794983	1.19124	0.887156	1.27057	1.41906	0.381195	1.22462	1.15878	2.01372	1.49969	0.142328	1.23595	1.21339	2.29087
263	13.59	13.7	31.11	25.43	17.53	gi|462396459	hypothetical protein PRUPE_ppa006565mg [Prunus persica]	Prunus persica	7			0.83946	0.0817564	1.48594	0.549541	1.24738	0.981748	0.587971	1.61436	0.608135	1.58489	0.816582	0.226684	1.28233	0.613762	1.04713	0.83946	0.33623	1.35519	0.60256	1.13763	0.751623	0.174761	1.33045	0.529663	1
264	13.54	13.59	43.56	34.97	27.61	gi|462419602	hypothetical protein PRUPE_ppa008567mg [Prunus persica]	Prunus persica	7			1.10662	0.67541	1.34276	0.824138	1.49969	1.22462	0.512168	1.31826	0.928966	1.72187	1.47231	0.321402	1.2942	1.13763	2.53513	1.44544	0.276631	1.2942	1.11686	2.46604	1.59956	0.142915	1.25892	1.27057	2.96483
265	13.51	13.8	24.77	15.46	9.137	gi|462403770	hypothetical protein PRUPE_ppa000447mg [Prunus persica]	Prunus persica	12			1.00925	0.932383	1.22462	0.824138	1.23595	0.903649	0.643604	1.25892	0.717794	1.13763	0.954993	0.975635	1.24738	0.765597	1.19124	1.04713	0.596669	1.31826	0.794328	1.38038	0.990832	0.487906	1.27057	0.77983	1.25892
266	13.51	13.71	41.8	28.17	23.53	gi|462405092	hypothetical protein PRUPE_ppa008674mg [Prunus persica]	Prunus persica	8			1.05682	0.326064	1.0666	0.990832	1.1272	1.05682	0.491958	1.07647	0.981748	1.13763	0.990832	0.719074	1.0666	0.928966	1.05682	1.02802	0.792025	1.07647	0.954993	1.10662	1.0666	0.377833	1.0666	1	1.13763
267	13.49	15.8	32.86	27.62	23.81	gi|462400893	hypothetical protein PRUPE_ppa006246mg [Prunus persica]	Prunus persica	9			0.946237	0.503969	1.0666	0.887156	1.00925	0.963829	0.674506	1.05682	0.912011	1.01859	0.972747	0.634795	1.07647	0.903649	1.04713	0.954993	0.589541	1.07647	0.887156	1.02802	0.972747	0.569593	1.07647	0.903649	1.04713
268	13.43	13.59	27.35	15.7	10.43	gi|462394223	hypothetical protein PRUPE_ppa001162mg [Prunus persica]	Prunus persica	7			1.05682	0.985592	1.28233	0.824138	1.39316	1.45881	0.200366	1.39316	1.04713	2.65461	0.946237	0.745983	1.31826	0.704693	1.24738	0.895365	0.562057	1.27057	0.660694	1.13763	0.824138	0.26408	1.2942	0.613762	1.0666
269	13.4	13.51	35.84	30.11	30.11	gi|462419292	hypothetical protein PRUPE_ppa009763mg [Prunus persica]	Prunus persica	15			0.505825	0.042796	1.25892	0.301995	0.636796	0.457088	0.0276929	1.31826	0.201372	0.60256	0.416869	0.0223241	1.33045	0.190546	0.554626	0.505825	0.0559037	1.22462	0.288403	0.619441	0.469894	0.0808266	1.31826	0.233346	0.619441
270	13.39	13.4	86.42	79.01	79.01	gi|568246781	photosystem I subunit VII [Pyrus spinosa]	Pyrus spinosa	8			0.809096	0.334226	1.27057	0.597035	1.02802	0.801678	0.586736	1.30617	0.534564	1.04713	0.608135	0.234839	1.41906	0.356451	0.862979	0.737904	0.245672	1.23595	0.559758	0.912011	0.328095	0.00199503	1.90546	0.0483059	0.625173
270	0	13.4	86.42	79.01	79.01	gi|565666515	photosystem I subunit VII [Pyrus spinosa]	Pyrus spinosa	8
270	0	13.4	86.42	79.01	79.01	gi|511943723	photosystem I subunit VII [Prinsepia utilis]	Prinsepia utilis	8
270	0	13.4	86.42	79.01	79.01	gi|501418872	photosystem I subunit VII [Prinsepia utilis]	Prinsepia utilis	8
270	0	13.4	86.42	79.01	79.01	gi|470147457	PREDICTED: photosystem I iron-sulfur center-like [Fragaria vesca subsp. vesca]	Fragaria vesca subsp. vesca	8
270	0	13.4	86.42	79.01	79.01	gi|428697337	photosystem I subunit VII (chloroplast) [Fragaria virginiana]	Fragaria virginiana	8
270	0	13.4	86.42	79.01	79.01	gi|428697251	photosystem I subunit VII (chloroplast) [Fragaria chiloensis]	Fragaria chiloensis	8
270	0	13.4	86.42	79.01	79.01	gi|408830370	photosystem I subunit VII [Fragaria mandshurica]	Fragaria mandshurica	8
270	0	13.4	86.42	79.01	79.01	gi|408830295	photosystem I subunit VII (chloroplast) [Fragaria vesca subsp. bracteata]	Fragaria vesca subsp. bracteata	8
270	0	13.4	86.42	79.01	79.01	gi|407080547	photosystem I subunit VII (chloroplast) [Fragaria chiloensis]	Fragaria chiloensis	8
270	0	13.4	86.42	79.01	79.01	gi|378554832	photosystem I subunit VII [Fragaria mandshurica]	Fragaria mandshurica	8
270	0	13.4	86.42	79.01	79.01	gi|378554757	photosystem I subunit VII (chloroplast) [Fragaria vesca subsp. bracteata]	Fragaria vesca subsp. bracteata	8
270	0	13.4	86.42	79.01	79.01	gi|377829923	psaC gene product (chloroplast) [Pentactina rupicola]	Pentactina rupicola	8
270	0	13.4	86.42	79.01	79.01	gi|371532671	photosystem I subunit VII (chloroplast) [Pentactina rupicola]	Pentactina rupicola	8
270	0	13.4	86.42	79.01	79.01	gi|357198876	photosystem I subunit VII (chloroplast) [Fragaria virginiana]	Fragaria virginiana	8
270	0	13.4	86.42	79.01	79.01	gi|357198790	photosystem I subunit VII (chloroplast) [Fragaria chiloensis]	Fragaria chiloensis	8
270	0	13.4	86.42	79.01	79.01	gi|346683344	photosystem I subunit VIII [Pyrus pyrifolia]	Pyrus pyrifolia	8
270	0	13.4	86.42	79.01	79.01	gi|345433611	photosystem I subunit VIII [Pyrus pyrifolia]	Pyrus pyrifolia	8
270	0	13.4	86.42	79.01	79.01	gi|325126916	photosystem I subunit VII [Fragaria vesca subsp. vesca]	Fragaria vesca subsp. vesca	8
270	0	13.4	86.42	79.01	79.01	gi|324022828	photosystem I subunit VII [Fragaria vesca subsp. vesca]	Fragaria vesca subsp. vesca	8
270	0	13.4	86.42	79.01	79.01	gi|313183872	photosystem I subunit VII [Prunus persica]	Prunus persica	8
270	0	13.4	86.42	79.01	79.01	gi|309321484	photosystem I subunit VII [Prunus persica]	Prunus persica	8
270	0	11.37	77.78	70.37	70.37	gi|402239474	photosystem I subunit VII [Potentilla villosa]	Potentilla villosa	7
270	0	11.37	77.78	70.37	70.37	gi|402239467	photosystem I subunit VII [Fragaria gracilis]	Fragaria gracilis	7
270	0	11.37	77.78	70.37	70.37	gi|402239460	photosystem I subunit VII [Fragaria corymbosa]	Fragaria corymbosa	7
270	0	11.37	77.78	70.37	70.37	gi|402239446	photosystem I subunit VII [Fragaria chinensis]	Fragaria chinensis	7
270	0	11.37	77.78	70.37	70.37	gi|402239439	photosystem I subunit VII [Fragaria nipponica]	Fragaria nipponica	7
270	0	11.37	77.78	70.37	70.37	gi|402239432	photosystem I subunit VII [Fragaria nilgerrensis]	Fragaria nilgerrensis	7
270	0	11.37	77.78	70.37	70.37	gi|402239425	photosystem I subunit VII [Fragaria viridis]	Fragaria viridis	7
270	0	11.37	77.78	70.37	70.37	gi|402239418	photosystem I subunit VII [Fragaria bucharica]	Fragaria bucharica	7
270	0	11.37	77.78	70.37	70.37	gi|402239411	photosystem I subunit VII [Fragaria virginiana]	Fragaria virginiana	7
270	0	11.37	77.78	70.37	70.37	gi|402239404	photosystem I subunit VII [Fragaria x ananassa subsp. cuneifolia]	Fragaria x ananassa subsp. cuneifolia	7
270	0	11.37	77.78	70.37	70.37	gi|402239397	photosystem I subunit VII [Fragaria iturupensis]	Fragaria iturupensis	7
270	0	11.37	77.78	70.37	70.37	gi|402239389	photosystem I subunit VII [Fragaria x bifera]	Fragaria x bifera	7
270	0	11.37	77.78	70.37	70.37	gi|402239383	photosystem I subunit VII [Fragaria vesca subsp. vesca]	Fragaria vesca subsp. vesca	7
271	13.38	13.47	45.15	35.45	28.36	gi|326367526	cytosolic glutathione reductase [Malus pumila]	Malus pumila	7			1.11686	0.51766	1.1272	0.990832	1.25892	1.03753	0.810385	1.1695	0.887156	1.21339	1.07647	0.677047	1.15878	0.928966	1.24738	0.990832	0.854363	1.19124	0.831764	1.18032	1.1695	0.347425	1.11686	1.04713	1.30617
272	13.24	13.28	51.85	48.15	34.81	gi|462397975	hypothetical protein PRUPE_ppa009960mg [Prunus persica]	Prunus persica	21			1.00925	0.98334	1.22462	0.824138	1.31826	0.765597	0.39804	1.27057	0.369828	0.972747	0.895365	0.671015	1.22462	0.717794	1.09648	0.879022	0.569875	1.23595	0.691831	1.08643	0.534564	0.176523	1.43219	0.151356	0.765597
273	13.22	13.7	40.91	33.44	29.87	gi|3243234	isoflavone reductase related protein [Pyrus communis]	Pyrus communis	10			1.11686	0.905946	1.2942	0.862979	1.88799	1.00925	0.983371	1.31826	0.765597	1.44544	1.41906	0.416066	1.31826	1.07647	3.56451	0.954993	0.917569	1.33045	0.717794	1.27057	0.92045	0.844689	1.34276	0.672977	1.23595
274	13.2	16.13	23.66	17.59	13.45	gi|462413843	hypothetical protein PRUPE_ppa000827mg [Prunus persica]	Prunus persica	13			1.21339	0.579274	1.72187	0.704693	2.42103	1.45881	0.886993	1.78649	0.816582	2.75423	1.20226	0.713405	1.7378	0.691831	2.67917	0.679204	0.333211	1.6293	0.413047	1.10662	2.12814	0.462723	1.97697	1.07647	5.29664
275	13.19	13.39	26.32	21.84	17.11	gi|470115606	PREDICTED: ferredoxin--NADP reductase, root isozyme, chloroplastic-like [Fragaria vesca subsp. vesca]	Fragaria vesca subsp. vesca	7			1.11686	0.510162	1.19124	0.937562	1.35519	0.963829	0.857198	1.19124	0.816582	1.14815	0.879022	0.295595	1.20226	0.724436	1.05682	0.903649	0.489336	1.18032	0.744732	1.0666	1	0.951603	1.18032	0.847227	1.18032
276	13.16	13.24	63.51	61.49	50	gi|462415025	hypothetical protein PRUPE_ppa012936mg [Prunus persica]	Prunus persica	9			1.00925	0.160055	1.11686	0.903649	1.1272	0.954993	0.502441	1.10662	0.862979	1.05682	0.946237	0.603742	1.1272	0.83946	1.0666	0.981748	0.318248	1.13763	0.862979	1.11686	1.03753	0.229891	1.15878	0.895365	1.19124
277	13.11	13.21	28.21	22.2	18.2	gi|462395165	hypothetical protein PRUPE_ppa003143mg [Prunus persica]	Prunus persica	12			0.990832	0.98157	1.0666	0.928966	1.05682	0.990832	0.826917	1.07647	0.92045	1.0666	0.937562	0.399695	1.07647	0.870964	1.00925	0.981748	0.825069	1.08643	0.903649	1.0666	0.981748	0.683946	1.11686	0.879022	1.09648
278	13.04	13.13	46.98	44.97	41.28	gi|462401288	hypothetical protein PRUPE_ppa009306mg [Prunus persica]	Prunus persica	12			0.981748	0.498982	1.27057	0.772681	1.24738	0.591562	0.203609	1.51356	0.293765	0.895365	0.737904	0.284744	1.34276	0.524808	0.990832	0.870964	0.313575	1.25892	0.679204	1.09648	1.13763	0.935997	1.23595	0.92045	1.57036
279	13	13.89	20.54	17.83	14.49	gi|470105799	PREDICTED: 2-isopropylmalate synthase 2, chloroplastic-like [Fragaria vesca subsp. vesca]	Fragaria vesca subsp. vesca	11			0.879022	0.75028	1.38038	0.619441	1.21339	1.1272	0.855375	1.39316	0.809096	1.61436	1.10662	0.737097	1.25892	0.879022	1.49969	1.01859	0.960316	1.36773	0.744732	1.40605	0.816582	0.669566	1.33045	0.580764	1.08643
280	12.96	13	33.44	28.2	25.25	gi|260766931	ATP-dependent Clp protease [Eriobotrya japonica]	Eriobotrya japonica	7			0.981748	0.991599	1.1272	0.870964	1.10662	0.954993	0.4857	1.1272	0.847227	1.07647	0.990832	0.605846	1.10662	0.895365	1.09648	1.04713	0.306159	1.13763	0.92045	1.19124	0.990832	0.747078	1.09648	0.903649	1.08643
280	0	12.99	31.48	28.2	25.25	gi|462405125	hypothetical protein PRUPE_ppa009129mg [Prunus persica]	Prunus persica	7
281	12.91	13.02	35.18	29.36	20.78	gi|311692888	sgt1-b [Malus hupehensis]	Malus hupehensis	6			1.07647	0.82194	1.21339	0.887156	1.30617	1.08643	0.313498	1.19124	0.912011	1.2942	1	0.682439	1.18032	0.847227	1.18032	1.05682	0.332148	1.20226	0.879022	1.27057	0.981748	0.78158	1.27057	0.772681	1.24738
282	12.87	17.88	34.95	24.85	14.75	gi|462403059	hypothetical protein PRUPE_ppa004703mg [Prunus persica]	Prunus persica	12			1.01859	0.710554	1.08643	0.937562	1.10662	1.00925	0.960801	1.09648	0.92045	1.10662	0.990832	0.784875	1.07647	0.92045	1.0666	1.04713	0.54652	1.07647	0.972747	1.1272	1.02802	0.420433	1.07647	0.954993	1.10662
282	0	17.33	34.55	29.7	16.97	gi|470117592	PREDICTED: pyruvate kinase, cytosolic isozyme-like isoform 1 [Fragaria vesca subsp. vesca]	Fragaria vesca subsp. vesca	12
282	0	17.33	35.11	30	17.87	gi|470117594	PREDICTED: pyruvate kinase, cytosolic isozyme-like isoform 2 [Fragaria vesca subsp. vesca]	Fragaria vesca subsp. vesca	12
283	12.87	13.3	31.04	22.92	18.33	gi|462403073	hypothetical protein PRUPE_ppa005032mg [Prunus persica]	Prunus persica	7			0.887156	0.0794829	1.36773	0.630957	1.21339	1.07647	0.80214	1.40605	0.765597	1.49969	0.77983	0.393797	1.52757	0.515229	1.19124	1.23595	0.934456	1.33045	0.928966	2.24905	0.698232	0.213459	1.44544	0.428549	1.00925
284	12.87	12.95	35.8	29.32	23.15	gi|462397760	hypothetical protein PRUPE_ppa008641mg [Prunus persica]	Prunus persica	8			1.04713	0.807642	1.13763	0.92045	1.19124	0.928966	0.692728	1.1695	0.794328	1.08643	1	0.804141	1.1272	0.887156	1.1272	0.946237	0.675483	1.14815	0.824138	1.08643	0.963829	0.794951	1.13763	0.847227	1.09648
285	12.84	13.07	23.77	19.43	13.21	gi|462395692	hypothetical protein PRUPE_ppa004090mg [Prunus persica]	Prunus persica	8			0.870964	0.631517	1.20226	0.672977	1.04713	0.862979	0.622622	1.23595	0.648634	1.0666	1.00925	0.867108	1.22462	0.824138	1.25892	0.990832	0.977021	1.21339	0.831764	1.20226	0.903649	0.772751	1.24738	0.698232	1.1272
285	0	11.07	23.73	19.02	11.11	gi|462411847	hypothetical protein PRUPE_ppa004082mg [Prunus persica]	Prunus persica	7
286	12.81	13.19	42.34	32.13	26.13	gi|462419506	hypothetical protein PRUPE_ppa008405mg [Prunus persica]	Prunus persica	8			0.946237	0.936639	1.39316	0.679204	1.31826	0.946237	0.910196	1.27057	0.744732	1.20226	0.928966	0.86326	1.2942	0.717794	1.20226	1.01859	0.843716	1.38038	0.737904	1.40605	1.01859	0.862925	1.31826	0.772681	1.34276
287	12.79	14.01	39.32	34.62	29.49	gi|462396664	hypothetical protein PRUPE_ppa010824mg [Prunus persica]	Prunus persica	9			0.613762	0.231075	1.40605	0.310456	0.862979	0.47863	0.11806	1.8197	0.325087	0.870964	0.870964	0.550713	1.28233	0.679204	1.11686	0.613762	0.400867	1.49969	0.405508	0.92045	0.559758	0.401585	1.7378	0.394457	0.972747
288	12.73	12.75	48.07	48.07	38.67	gi|470137767	PREDICTED: ADP-ribosylation factor 1-like isoform 2 [Fragaria vesca subsp. vesca]	Fragaria vesca subsp. vesca	9			0.60256	0.109364	1.2942	0.359749	0.77983	0.409261	0.124608	1.67494	0.155597	0.685488	0.586138	0.0964511	1.35519	0.301995	0.794328	0.619441	0.124052	1.2942	0.353183	0.801678	0.505825	0.0374225	1.41906	0.242103	0.717794
288	0	12.75	47.28	47.28	38.04	gi|470137765	PREDICTED: ADP-ribosylation factor 1-like isoform 1 [Fragaria vesca subsp. vesca]	Fragaria vesca subsp. vesca	9
288	0	12.75	48.07	48.07	38.67	gi|462411204	hypothetical protein PRUPE_ppa012153mg [Prunus persica]	Prunus persica	9
288	0	12.75	48.07	48.07	38.67	gi|462411203	hypothetical protein PRUPE_ppa012153mg [Prunus persica]	Prunus persica	9
288	0	12.72	40.74	35.8	28.81	gi|462401436	hypothetical protein PRUPE_ppa010615mg [Prunus persica]	Prunus persica	9
288	0	12.71	45.3	45.3	38.67	gi|470132877	PREDICTED: ADP-ribosylation factor 2-like [Fragaria vesca subsp. vesca]	Fragaria vesca subsp. vesca	9
288	0	12.71	45.3	45.3	38.67	gi|462420485	hypothetical protein PRUPE_ppa012160mg [Prunus persica]	Prunus persica	9
288	0	12.71	45.3	45.3	38.67	gi|462401437	hypothetical protein PRUPE_ppa010615mg [Prunus persica]	Prunus persica	9
289	12.72	12.75	26.58	18.4	15.67	gi|470122184	PREDICTED: serine/threonine-protein phosphatase 2A 65 kDa regulatory subunit A beta isoform-like [Fragaria vesca subsp. vesca]	Fragaria vesca subsp. vesca	7			1.03753	0.695909	1.57036	0.660694	1.6293	1.02802	0.882633	1.5417	0.666807	1.58489	1.18032	0.485872	2.46604	0.47863	2.91072	1.22462	0.560665	1.65959	0.737904	2.03236	1.1272	0.737807	1.30617	0.862979	1.47231
289	0	12.75	26.58	18.4	15.67	gi|462422487	hypothetical protein PRUPE_ppa003299m2g [Prunus persica]	Prunus persica	7
289	0	12.75	26.58	18.4	15.67	gi|462422486	hypothetical protein PRUPE_ppa003299m2g [Prunus persica]	Prunus persica	7
290	12.62	12.74	15.3	9.721	8.101	gi|470134506	PREDICTED: protein transport protein Sec31A-like [Fragaria vesca subsp. vesca]	Fragaria vesca subsp. vesca	9			1.20226	0.999632	1.58489	0.758578	2.10863	1.59956	0.703858	1.65959	0.963829	3.37287	0.954993	0.766795	1.51356	0.608135	1.44544	1	0.822859	1.61436	0.619441	1.80302	1.00925	0.973906	1.61436	0.625173	1.64437
291	12.61	12.65	43.48	40.99	40.99	gi|470103386	PREDICTED: photosystem I reaction center subunit N, chloroplastic-like [Fragaria vesca subsp. vesca]	Fragaria vesca subsp. vesca	10			1.36773	0.314436	1.25892	1.08643	2.0893	0.963829	0.870577	1.19124	0.794328	1.14815	1.7378	0.120813	1.30617	1.33045	3.31131	1.6293	0.20042	1.28233	1.27057	3.04789	0.963829	0.936427	1.19124	0.809096	1.14815
292	12.58	12.68	39.31	35.26	26.01	gi|313600351	beta-1,3-glucanase [Malus hupehensis]	Malus hupehensis	9			1.34276	0.303318	1.25892	1.0666	1.87068	2.10863	0.0120467	1.31826	1.59956	3.04789	0.613762	0.0328665	1.30617	0.452898	0.801678	0.608135	0.0502171	1.31826	0.469894	0.801678	0.954993	0.446337	1.27057	0.758578	1.21339
293	12.56	15.16	44.87	33.17	19.33	gi|470101836	PREDICTED: 26S protease regulatory subunit 8 homolog A-like [Fragaria vesca subsp. vesca]	Fragaria vesca subsp. vesca	10			1.01859	0.609395	1.07647	0.946237	1.09648	0.972747	0.716514	1.07647	0.903649	1.04713	0.990832	0.673129	1.07647	0.92045	1.0666	0.990832	0.581995	1.08643	0.912011	1.07647	1	0.734049	1.07647	0.928966	1.07647
294	12.56	12.65	22.78	18.53	13.32	gi|470127179	PREDICTED: eukaryotic peptide chain release factor GTP-binding subunit ERF3B-like [Fragaria vesca subsp. vesca]	Fragaria vesca subsp. vesca	8			1	0.990396	1.07647	0.928966	1.07647	0.981748	0.8128	1.07647	0.912011	1.05682	1.02802	0.801604	1.08643	0.946237	1.11686	0.990832	0.960017	1.07647	0.92045	1.0666	1.01859	0.904442	1.0666	0.954993	1.08643
295	12.54	12.58	30.69	24.43	17.54	gi|462419743	hypothetical protein PRUPE_ppa005065mg [Prunus persica]	Prunus persica	8			1.11686	0.42819	1.19124	0.937562	1.33045	0.963829	0.992995	1.22462	0.787046	1.18032	1.01859	0.857566	1.2942	0.787046	1.31826	0.990832	0.865338	1.24738	0.794328	1.23595	1	0.889832	1.22462	0.816582	1.22462
296	12.53	17.71	62.36	55.9	53.09	gi|462411755	hypothetical protein PRUPE_ppa007772mg [Prunus persica]	Prunus persica	27			0.737904	0.833557	1.47231	0.448745	1.08643	0.990832	0.795666	1.38038	0.724436	1.36773	0.448745	0.361189	1.65959	0.144544	0.744732	0.416869	0.341415	1.70608	0.0990832	0.711214	0.42462	0.373468	1.61436	0.0981748	0.685488
297	12.53	12.8	38.46	34.41	30.36	gi|462405254	hypothetical protein PRUPE_ppa010508mg [Prunus persica]	Prunus persica	9			1.00925	0.860967	1.13763	0.887156	1.14815	1.03753	0.917728	1.09648	0.946237	1.14815	1.11686	0.50596	1.11686	1	1.24738	1.00925	0.915502	1.09648	0.92045	1.10662	0.990832	0.850701	1.11686	0.895365	1.10662
298	12.47	12.7	34.9	28.53	21.33	gi|462397292	hypothetical protein PRUPE_ppa007612mg [Prunus persica]	Prunus persica	12			1.09648	0.504421	1.28233	0.855067	1.40605	1.07647	0.666121	1.18032	0.912011	1.27057	1.01859	0.732377	1.19124	0.855067	1.21339	1.05682	0.689916	1.18032	0.895365	1.24738	1.08643	0.546503	1.18032	0.92045	1.28233
299	12.46	12.56	65.38	58.46	50.77	gi|470116878	PREDICTED: 40S ribosomal protein S15a-1-like [Fragaria vesca subsp. vesca]	Fragaria vesca subsp. vesca	7			0.711214	0.908938	1.44544	0.440555	1.02802	0.648634	0.659555	1.39316	0.340408	0.903649	0.711214	0.961783	1.40605	0.409261	1	1.09648	0.482071	1.28233	0.855067	1.43219	1.0666	0.661307	1.30617	0.816582	1.38038
299	0	12.56	65.38	58.46	50.77	gi|462415054	hypothetical protein PRUPE_ppa013311mg [Prunus persica]	Prunus persica	7
299	0	12.56	65.38	58.46	50.77	gi|462403134	hypothetical protein PRUPE_ppa013307mg [Prunus persica]	Prunus persica	7
299	0	12.56	65.38	58.46	50.77	gi|462403133	hypothetical protein PRUPE_ppa013307mg [Prunus persica]	Prunus persica	7
299	0	10.49	60	53.08	45.38	gi|470143796	PREDICTED: 40S ribosomal protein S15a-1-like [Fragaria vesca subsp. vesca]	Fragaria vesca subsp. vesca	6
300	12.39	12.44	24.39	18.76	15.01	gi|462407411	hypothetical protein PRUPE_ppa004053mg [Prunus persica]	Prunus persica	7			0.954993	0.809048	1.55597	0.613762	1.48594	1.1272	0.732426	1.40605	0.801678	1.99526	0.77983	0.571845	1.5417	0.469894	1.20226	0.862979	0.823539	1.49969	0.554626	1.2942	0.636796	0.596388	1.55597	0.322107	0.990832
300	0	11.73	23.01	18.53	16.29	gi|462419277	hypothetical protein PRUPE_ppa004787mg [Prunus persica]	Prunus persica	7
301	12.34	12.35	28.68	19.25	17.36	gi|462400674	hypothetical protein PRUPE_ppa004091mg [Prunus persica]	Prunus persica	7			0.981748	0.777222	1.25892	0.77983	1.23595	1	0.818007	1.18032	0.847227	1.18032	0.972747	0.888693	1.19124	0.816582	1.15878	1.03753	0.585185	1.13763	0.912011	1.18032	1.00925	0.593348	1.22462	0.824138	1.23595
302	12.33	12.35	46.75	32.11	27.64	gi|462412022	hypothetical protein PRUPE_ppa010523mg [Prunus persica]	Prunus persica	6
303	12.24	12.64	23.34	15.33	11.58	gi|476490853	plastid glucose-6-phosphate dehydrogenase [Fragaria x ananassa]	Fragaria x ananassa	6			1.22462	0.572332	1.43219	0.855067	1.75388	0.801678	0.403536	1.38038	0.580764	1.10662	0.92045	0.656476	1.48594	0.619441	1.36773	0.990832	0.811996	1.67494	0.591562	1.65959	0.972747	0.860888	1.38038	0.704693	1.34276
303	0	12.64	23.34	15.33	11.58	gi|470135523	PREDICTED: glucose-6-phosphate 1-dehydrogenase, chloroplastic-like [Fragaria vesca subsp. vesca]	Fragaria vesca subsp. vesca	6
304	12.24	12.33	31.74	19.5	15.98	gi|462414401	hypothetical protein PRUPE_ppa004992mg [Prunus persica]	Prunus persica	8			1.05682	0.529694	1.13763	0.928966	1.20226	1.02802	0.990826	1.14815	0.895365	1.18032	1.10662	0.266982	1.1272	0.981748	1.24738	1.07647	0.410965	1.14815	0.937562	1.23595	1.00925	0.949101	1.14815	0.879022	1.15878
305	12.24	12.33	57.79	57.79	38.31	gi|470115767	PREDICTED: ubiquitin-NEDD8-like protein RUB2-like [Fragaria vesca subsp. vesca]	Fragaria vesca subsp. vesca	7			0.831764	0.677843	1.45881	0.49204	1.21339	0.83946	0.995792	1.48594	0.432514	1.24738	1.49969	0.58164	1.45881	1.02802	2.65461	1.33045	0.776722	1.41906	0.937562	2.51189	1.15878	0.69537	1.40605	0.824138	1.70608
305	0	12.33	57.79	57.79	38.31	gi|462398247	hypothetical protein PRUPE_ppa012799mg [Prunus persica]	Prunus persica	7
305	0	10.79	62.96	59.26	49.07	gi|8698909	ubiquitin fusion protein [Pyrus pyrifolia]	Pyrus pyrifolia	6
305	0	10.79	53.13	50	41.41	gi|470144560	PREDICTED: ubiquitin-60S ribosomal protein L40-like [Fragaria vesca subsp. vesca]	Fragaria vesca subsp. vesca	6
305	0	10.79	53.13	50	41.41	gi|470135469	PREDICTED: ubiquitin-60S ribosomal protein L40-like [Fragaria vesca subsp. vesca]	Fragaria vesca subsp. vesca	6
305	0	10.79	53.13	50	41.41	gi|462415058	hypothetical protein PRUPE_ppa013338mg [Prunus persica]	Prunus persica	6
305	0	10.79	53.13	50	41.41	gi|462398285	hypothetical protein PRUPE_ppa013349mg [Prunus persica]	Prunus persica	6
305	0	10.79	53.13	50	41.41	gi|399920239	ubiquitin [Rosa rugosa]	Rosa rugosa	6
305	0	10.79	81.01	81.01	67.09	gi|470128600	PREDICTED: ubiquitin-60S ribosomal protein L40-like [Fragaria vesca subsp. vesca]	Fragaria vesca subsp. vesca	6
305	0	10.79	41.03	41.03	33.97	gi|470122728	PREDICTED: ubiquitin-40S ribosomal protein S27a-like [Fragaria vesca subsp. vesca]	Fragaria vesca subsp. vesca	6
305	0	10.79	41.03	41.03	33.97	gi|470104542	PREDICTED: ubiquitin-40S ribosomal protein S27a-like [Fragaria vesca subsp. vesca]	Fragaria vesca subsp. vesca	6
305	0	10.79	41.03	41.03	33.97	gi|462420588	hypothetical protein PRUPE_ppa012746mg [Prunus persica]	Prunus persica	6
305	0	10.79	41.03	41.03	33.97	gi|462418263	hypothetical protein PRUPE_ppa012754mg [Prunus persica]	Prunus persica	6
305	0	10.79	84.21	84.21	69.74	gi|380042352	ubiquitin, partial [Rosa roxburghii]	Rosa roxburghii	6
305	0	10.79	41.03	41.03	33.97	gi|353259707	ubiquitin extension protein [Rosa multiflora]	Rosa multiflora	6
305	0	10.79	41.56	41.56	34.42	gi|18252349	ubiquitin extension protein [Pyrus communis]	Pyrus communis	6
305	0	10.79	57.21	53.37	45.19	gi|182407850	polyubiquitin 1 [Malus domestica]	Malus domestica	6
305	0	10.79	84.21	84.21	69.74	gi|1658171	ubiquitin, partial [Malus domestica]	Malus domestica	6
305	0	10.79	41.03	41.03	33.97	gi|10180023	ubiquitin/ribosomal protein 27a [Prunus avium]	Prunus avium	6
305	0	10.18	47.4	47.4	27.92	gi|470135226	PREDICTED: ubiquitin-NEDD8-like protein RUB2-like isoform 2 [Fragaria vesca subsp. vesca]	Fragaria vesca subsp. vesca	6
305	0	10.07	64.09	62.09	48.88	gi|470141032	PREDICTED: ubiquitin-60S ribosomal protein L40-like [Fragaria vesca subsp. vesca]	Fragaria vesca subsp. vesca	6
305	0	9.88	54.69	45.83	35.42	gi|470131503	PREDICTED: polyubiquitin 9-like [Fragaria vesca subsp. vesca]	Fragaria vesca subsp. vesca	6
305	0	9.88	80	80	67.78	gi|90655082	polyubiquitin [Malus domestica]	Malus domestica	6
305	0	9.88	84.1	84.1	69.65	gi|470116341	PREDICTED: polyubiquitin-A-like [Fragaria vesca subsp. vesca]	Fragaria vesca subsp. vesca	6
305	0	9.88	83.93	83.93	69.51	gi|470114110	PREDICTED: polyubiquitin-like [Fragaria vesca subsp. vesca]	Fragaria vesca subsp. vesca	6
305	0	9.88	84.03	84.03	69.58	gi|462407474	hypothetical protein PRUPE_ppa005507mg [Prunus persica]	Prunus persica	6
305	0	9.88	83.84	83.84	69.43	gi|462407473	hypothetical protein PRUPE_ppa005503mg [Prunus persica]	Prunus persica	6
305	0	9.88	83.99	83.99	69.55	gi|462407472	hypothetical protein PRUPE_ppa005503mg [Prunus persica]	Prunus persica	6
305	0	9.88	82.85	82.85	68.61	gi|462407471	hypothetical protein PRUPE_ppa005503mg [Prunus persica]	Prunus persica	6
305	0	9.88	83.84	83.84	69.43	gi|462407470	hypothetical protein PRUPE_ppa005503mg [Prunus persica]	Prunus persica	6
305	0	9.88	83.84	83.84	69.43	gi|462407469	hypothetical protein PRUPE_ppa005503mg [Prunus persica]	Prunus persica	6
305	0	9.88	83.93	83.93	69.51	gi|462407468	hypothetical protein PRUPE_ppa005503mg [Prunus persica]	Prunus persica	6
305	0	9.88	84.03	84.03	69.58	gi|462407467	hypothetical protein PRUPE_ppa005503mg [Prunus persica]	Prunus persica	6
305	0	9.88	83.99	83.99	69.55	gi|462407295	hypothetical protein PRUPE_ppa007117mg [Prunus persica]	Prunus persica	6
305	0	9.88	81.7	81.7	69.28	gi|462401263	hypothetical protein PRUPE_ppa009116mg [Prunus persica]	Prunus persica	6
305	0	9.88	81.7	81.7	69.28	gi|462401262	hypothetical protein PRUPE_ppa009116mg [Prunus persica]	Prunus persica	6
305	0	9.88	80.17	80.17	68.53	gi|462401261	hypothetical protein PRUPE_ppa009116mg [Prunus persica]	Prunus persica	6
305	0	9.88	74.03	74.03	59.74	gi|37542506	polyubiquitin, partial [Prunus avium]	Prunus avium	6
305	0	9.88	64.89	64.89	56.38	gi|182407854	polyubiquitin 3 [Malus domestica]	Malus domestica	6
305	0	9.88	68.36	68.36	55.93	gi|182407852	polyubiquitin 2 [Malus domestica]	Malus domestica	6
305	0	9.88	80.58	80.58	66.14	gi|1800281	polyubiquitin [Fragaria x ananassa]	Fragaria x ananassa	6
305	0	9.88	80.14	80.14	64.54	gi|111140007	ubiquitin [Sorbus aucuparia]	Sorbus aucuparia	6
306	12.23	12.52	19.13	12.23	8.835	gi|462423991	hypothetical protein PRUPE_ppa000699mg [Prunus persica]	Prunus persica	10			0.636796	0.280956	1.72187	0.283139	1.09648	0.501187	0.0511592	1.55597	0.118032	0.77983	0.452898	0.0370077	1.67494	0.115878	0.758578	0.724436	0.327449	1.49969	0.409261	1.08643	0.529663	0.0546401	1.45881	0.218776	0.772681
307	12.21	12.28	30.72	20.82	16.21	gi|470134690	PREDICTED: ketol-acid reductoisomerase, chloroplastic-like [Fragaria vesca subsp. vesca]	Fragaria vesca subsp. vesca	9			1.11686	0.915046	1.24738	0.895365	1.43219	1.21339	0.63217	1.22462	0.990832	1.64437	1.36773	0.453639	1.28233	1.0666	1.99526	1.1272	0.959343	1.24738	0.903649	1.47231	1.15878	0.943191	1.22462	0.946237	1.55597
308	12.19	12.93	33.97	29.81	25.32	gi|462407521	hypothetical protein PRUPE_ppa008970mg [Prunus persica]	Prunus persica	7			1.15878	0.633211	1.23595	0.937562	1.59956	1.10662	0.616826	1.20226	0.92045	1.45881	1.1272	0.564275	1.27057	0.887156	1.5417	1.38038	0.257959	1.21339	1.13763	2.10863	1.33045	0.342827	1.21339	1.09648	1.97697
309	12.11	12.82	62.72	50.88	39.47	gi|462395606	hypothetical protein PRUPE_ppa015773mg [Prunus persica]	Prunus persica	12			1.21339	0.612366	1.25892	0.963829	2.03236	0.879022	0.777801	1.27057	0.597035	1.11686	1.13763	0.805257	1.19124	0.954993	1.92309	0.824138	0.786085	1.33045	0.529663	1.09648	0.801678	0.576999	1.23595	0.505825	0.990832
310	12.04	12.07	51.37	50.27	43.72	gi|470111459	PREDICTED: nucleoid-associated protein syc1054_d-like [Fragaria vesca subsp. vesca]	Fragaria vesca subsp. vesca	11			1.8197	0.643386	1.70608	1.0666	3.10456	1.47231	0.824286	1.45881	1.00925	2.14783	2.0893	0.337944	1.77011	1.18032	4.16869	1.95885	0.508679	1.70608	1.14815	3.46737	1.14815	0.971382	1.38038	0.831764	1.55597
310	0	12.06	52.38	43.39	37.04	gi|462420455	hypothetical protein PRUPE_ppa011959mg [Prunus persica]	Prunus persica	10
311	12.02	12.03	59.84	51.64	51.64	gi|568246766	ribosomal protein L14 [Pyrus spinosa]	Pyrus spinosa	7			0.937562	0.261145	1.08643	0.870964	1.01859	0.972747	0.455659	1.09648	0.887156	1.0666	0.928966	0.184679	1.08643	0.855067	1.00925	0.981748	0.606336	1.08643	0.903649	1.0666	0.928966	0.425622	1.08643	0.847227	1.00925
311	0.01	10.06	59.02	44.26	40.98	gi|511943709	ribosomal protein L14 [Prinsepia utilis]	Prinsepia utilis	6
311	0.01	10.06	59.02	44.26	40.98	gi|501418858	ribosomal protein L14 [Prinsepia utilis]	Prinsepia utilis	6
311	0.01	10.06	59.02	44.26	40.98	gi|377829910	rpl14 gene product (chloroplast) [Pentactina rupicola]	Pentactina rupicola	6
311	0.01	10.06	59.02	44.26	40.98	gi|371532658	ribosomal protein L14 (chloroplast) [Pentactina rupicola]	Pentactina rupicola	6
311	0.01	10.06	59.02	44.26	40.98	gi|313183858	ribosomal protein L14 [Prunus persica]	Prunus persica	6
311	0.01	10.06	59.02	44.26	40.98	gi|309321470	ribosomal protein L14 [Prunus persica]	Prunus persica	6
311	0	12.03	59.84	51.64	51.64	gi|565666500	ribosomal protein L14 [Pyrus spinosa]	Pyrus spinosa	7
311	0	12.03	59.84	51.64	51.64	gi|346683329	ribosomal protein L14 [Pyrus pyrifolia]	Pyrus pyrifolia	7
311	0	12.03	59.84	51.64	51.64	gi|345433596	ribosomal protein L14 [Pyrus pyrifolia]	Pyrus pyrifolia	7
312	12.01	22.1	37.68	29.78	25.37	gi|194580053	carotenoid cleavage dioxygenases [Malus hupehensis var. mengshanensis]	Malus hupehensis var. mengshanensis	15			0.963829	0.876353	1.10662	0.870964	1.0666	1	0.811307	1.09648	0.912011	1.09648	1	0.788539	1.08643	0.92045	1.08643	1.00925	0.934564	1.09648	0.92045	1.10662	1.00925	0.926546	1.09648	0.92045	1.10662
313	11.97	13.03	24.91	20.14	14.16	gi|14194273	polyphenol oxidase 2 precursor [Malus domestica]	Malus domestica	8			1.20226	0.494339	1.24738	0.963829	1.69044	1.35519	0.306206	1.31826	1.02802	2.01372	1.49969	0.216417	1.24738	1.20226	2.22844	1.43219	0.198159	1.27057	1.1272	2.14783	1.34276	0.331451	1.22462	1.09648	1.92309
313	0	13.03	24.19	20.1	14.14	gi|384563683	polyphenol oxidase IVa [Malus domestica]	Malus domestica	8
314	11.92	12.3	25.53	19.15	17.93	gi|470133785	PREDICTED: uncharacterized protein At2g37660, chloroplastic-like [Fragaria vesca subsp. vesca]	Fragaria vesca subsp. vesca	8			1.11686	0.708667	1.43219	0.77983	1.61436	0.862979	0.773735	1.58489	0.549541	1.36773	0.787046	0.641007	1.5417	0.505825	1.21339	0.879022	0.805378	1.19124	0.744732	1.04713	0.801678	0.599877	1.31826	0.608135	1.05682
315	11.91	12.14	42.31	34.27	30.07	gi|462397936	hypothetical protein PRUPE_ppa009582mg [Prunus persica]	Prunus persica	11			1.45881	0.252838	1.27057	1.14815	2.07014	1.05682	0.832851	1.21339	0.870964	1.31826	1.01859	0.66019	1.19124	0.855067	1.28233	1.08643	0.674036	1.21339	0.895365	1.40605	1.1695	0.742427	1.21339	0.963829	1.51356
316	11.86	12.07	35.17	27.33	17.8	gi|462419863	hypothetical protein PRUPE_ppa005220mg [Prunus persica]	Prunus persica	9			0.870964	0.979596	1.34276	0.636796	1.1695	0.630957	0.773641	1.61436	0.325087	1.01859	0.831764	0.988912	1.47231	0.554626	1.22462	0.452898	0.534192	1.83654	0.222843	0.831764	0.77983	0.900999	1.45881	0.510505	1.13763
317	11.84	14.04	27.32	17.35	12.03	gi|462419233	hypothetical protein PRUPE_ppa003354mg [Prunus persica]	Prunus persica	7			1.1695	0.539119	1.21339	0.963829	1.64437	1.1272	0.552054	1.24738	0.903649	1.48594	1.01859	0.862062	1.21339	0.83946	1.30617	0.895365	0.647527	1.25892	0.666807	1.1272	1.2942	0.31116	1.28233	1.00925	1.87068
318	11.84	11.94	33.33	25.53	21.32	gi|240851533	GDP-D-mannose pyrophosphorylase [Malus domestica]	Malus domestica	9			0.972747	0.672206	1.08643	0.895365	1.05682	0.972747	0.438993	1.08643	0.895365	1.05682	1.02802	0.740486	1.07647	0.954993	1.10662	0.990832	0.940552	1.07647	0.92045	1.0666	1.01859	0.956299	1.07647	0.946237	1.09648
319	11.81	12.02	23.71	15.42	8.624	gi|470127731	PREDICTED: patellin-3-like [Fragaria vesca subsp. vesca]	Fragaria vesca subsp. vesca	7			0.981748	0.842467	1.18032	0.83946	1.15878	0.765597	0.252512	1.28233	0.534564	0.981748	0.963829	0.715872	1.27057	0.751623	1.22462	1.19124	0.671152	1.1695	1.01859	1.47231	0.912011	0.670509	1.15878	0.758578	1.05682
320	11.78	11.88	38.27	25.72	16.46	gi|462419362	hypothetical protein PRUPE_ppa004904mg [Prunus persica]	Prunus persica	7			0.717794	0.0517729	1.33045	0.49204	0.954993	0.630957	0.116816	1.43219	0.267917	0.903649	0.679204	0.0793894	1.36773	0.398107	0.928966	0.698232	0.13162	1.33045	0.469894	0.928966	1.00925	0.766994	1.25892	0.801678	1.30617
321	11.76	11.94	36.21	28.54	25.66	gi|452090896	5-methylthioribose kinase [Prunus persica]	Prunus persica	11			0.946237	0.661032	1.2942	0.731139	1.22462	0.77983	0.135415	1.23595	0.60256	0.963829	0.862979	0.51652	1.21339	0.698232	1.04713	0.879022	0.507166	1.30617	0.666807	1.14815	0.862979	0.463059	1.25892	0.666807	1.08643
321	0	11.62	32.4	25.54	22.96	gi|462395221	hypothetical protein PRUPE_ppa005333mg [Prunus persica]	Prunus persica	11
322	11.75	12.52	36.36	33.88	25.21	gi|470141578	PREDICTED: 30S ribosomal protein 2, chloroplastic-like [Fragaria vesca subsp. vesca]	Fragaria vesca subsp. vesca	8			0.831764	0.856202	1.25892	0.515229	1.04713	0.83946	0.990064	1.33045	0.363078	1.11686	0.963829	0.962892	1.27057	0.765597	1.22462	0.816582	0.615143	1.24738	0.366438	1.01859	1.21339	0.653704	1.24738	0.972747	1.94089
323	11.75	11.86	31.28	24.67	16.3	gi|462422100	hypothetical protein PRUPE_ppa002365mg [Prunus persica]	Prunus persica	13			1.01859	0.644875	1.09648	0.928966	1.11686	0.963829	0.990735	1.11686	0.862979	1.07647	0.937562	0.420654	1.10662	0.847227	1.03753	0.954993	0.69875	1.09648	0.870964	1.04713	0.954993	0.711265	1.13763	0.83946	1.08643
324	11.74	11.86	20.92	13.29	8.816	gi|223469141	alpha/beta amyrin synthase [Malus domestica]	Malus domestica	6			0.353183	0.0252577	1.80302	0.0809096	0.636796	0.847227	0.605164	1.36773	0.597035	1.15878	0.465586	0.076287	1.65959	0.144544	0.772681	0.954993	0.711156	1.39316	0.691831	1.33045	0.666807	0.176022	1.38038	0.331131	0.92045
325	11.74	11.77	37.75	32.53	24.5	gi|462405250	hypothetical protein PRUPE_ppa010461mg [Prunus persica]	Prunus persica	7			0.831764	0.49696	1.27057	0.630957	1.05682	1.03753	0.531945	1.23595	0.83946	1.28233	0.855067	0.251177	1.28233	0.625173	1.09648	0.862979	0.824574	1.27057	0.654636	1.09648	0.92045	0.650218	1.23595	0.731139	1.13763
326	11.73	11.93	19.42	11.94	8.515	gi|470143068	PREDICTED: valine--tRNA ligase-like [Fragaria vesca subsp. vesca]	Fragaria vesca subsp. vesca	8			0.990832	0.939131	1.11686	0.887156	1.10662	0.92045	0.351765	1.11686	0.824138	1.02802	0.963829	0.930552	1.1272	0.855067	1.08643	0.972747	0.792783	1.1272	0.862979	1.09648	1.00925	0.873655	1.14815	0.879022	1.15878
327	11.72	11.8	44.69	37.17	30.97	gi|462420861	hypothetical protein PRUPE_ppa011034mg [Prunus persica]	Prunus persica	9			1.34276	0.53505	1.39316	0.963829	2.42103	1.10662	0.884841	1.31826	0.83946	1.59956	0.937562	0.93186	1.36773	0.711214	1.28233	1.10662	0.638546	1.31826	0.83946	1.51356	0.666807	0.654724	1.44544	0.483059	0.963829
328	11.71	11.91	17.36	9.729	7.266	gi|408362899	sucrose synthase [Malus domestica]	Malus domestica	6			0.946237	0.595465	1.13763	0.831764	1.07647	0.895365	0.318199	1.1272	0.801678	1.00925	0.895365	0.340638	1.1272	0.794328	1.00925	0.887156	0.525302	1.1272	0.787046	1	0.990832	0.973436	1.1272	0.879022	1.11686
329	11.69	12.22	38.99	25.6	20.83	gi|462424404	hypothetical protein PRUPE_ppa008331mg [Prunus persica]	Prunus persica	10			1	0.740913	1.30617	0.765597	1.35519	1.02802	0.950911	1.33045	0.772681	1.39316	1.35519	0.831651	1.38038	0.981748	2.26987	1.31826	0.937083	1.34276	0.981748	2.12814	1.30617	0.704016	1.34276	0.972747	2.18776
330	11.67	11.8	20.74	15.51	11.21	gi|470136476	PREDICTED: polyadenylate-binding protein 2-like [Fragaria vesca subsp. vesca]	Fragaria vesca subsp. vesca	8			1.1695	0.683136	1.38038	0.847227	1.61436	0.928966	0.829082	1.38038	0.672977	1.28233	1.01859	0.937378	1.38038	0.737904	1.40605	1.04713	0.781897	1.75388	0.597035	1.83654	1.03753	0.921625	1.38038	0.751623	1.43219
331	11.64	11.66	18.26	15.56	15.56	gi|462419680	hypothetical protein PRUPE_ppa005001mg [Prunus persica]	Prunus persica	7			0.92045	0.698515	1.38038	0.666807	1.27057	1.04713	0.79101	1.24738	0.83946	1.30617	1	0.860232	1.21339	0.824138	1.21339	1.02802	0.643271	1.21339	0.847227	1.24738	1.01859	0.912421	1.30617	0.77983	1.33045
332	11.62	11.8	25.35	23.1	21.69	gi|470108362	PREDICTED: peroxidase 12-like [Fragaria vesca subsp. vesca]	Fragaria vesca subsp. vesca	13			1.03753	0.910237	2.0893	0.496592	2.1677	1.01859	0.989488	3.0761	0.331131	3.13329	0.972747	0.918388	2.26987	0.428549	2.208	0.981748	0.963116	2.0893	0.469894	2.05116	0.981748	0.904544	4.44631	0.218776	4.36516
333	11.59	11.72	31.28	22.31	13.59	gi|462400964	hypothetical protein PRUPE_ppa006917mg [Prunus persica]	Prunus persica	5			1.10662	0.643679	1.33045	0.831764	1.57036	1.2942	0.289758	1.35519	0.954993	2.24905	1.43219	0.158269	1.35519	1.05682	2.72898	1.05682	0.597174	1.31826	0.801678	1.48594	1.08643	0.490901	1.31826	0.824138	1.64437
334	11.58	11.71	27.14	22.42	17.7	gi|462419435	hypothetical protein PRUPE_ppa008268mg [Prunus persica]	Prunus persica	6			1	0.860576	1.1272	0.887156	1.1272	1.08643	0.721783	1.1272	0.963829	1.22462	1.00925	0.922789	1.13763	0.887156	1.14815	1.00925	0.977981	1.10662	0.912011	1.11686	0.981748	0.907357	1.1272	0.870964	1.10662
335	11.55	11.81	23.35	19.84	12.26	gi|405780098	gamma-aminobutyrate transaminase 1 [Malus domestica]	Malus domestica	8			1.18032	0.687506	5.97035	0.197697	7.04693	1.09648	0.81581	2.0893	0.524808	2.29087	0.903649	0.828608	9.2045	0.0990832	8.31764	0.946237	0.913945	2.0893	0.452898	1.97697	1.09648	0.81084	3.0761	0.356451	3.37287
336	11.53	11.67	48.6	38.11	36.01	gi|470133565	PREDICTED: chlorophyll a-b binding protein CP29.2, chloroplastic-like [Fragaria vesca subsp. vesca]	Fragaria vesca subsp. vesca	16			0.597035	0.0877363	1.47231	0.277971	0.879022	0.505825	0.0240255	1.6293	0.167494	0.824138	0.432514	0.00799476	1.64437	0.11695	0.711214	0.679204	0.0572821	1.31826	0.444631	0.895365	0.461318	0.0287333	1.65959	0.145881	0.765597
337	11.46	13.01	38.68	29.63	26.34	gi|462413904	hypothetical protein PRUPE_ppa010610mg [Prunus persica]	Prunus persica	7			1.97697	0.091845	1.48594	1.33045	6.66807	1.40605	0.255904	1.40605	1	2.35505	2.0893	0.0890931	1.5417	1.35519	6.30957	1.27057	0.618189	1.38038	0.92045	2.05116	1.59956	0.279945	1.45881	1.09648	4.09261
338	11.45	18.85	36.24	23.52	16.38	gi|462411458	hypothetical protein PRUPE_ppa003440mg [Prunus persica]	Prunus persica	9			1.40605	0.311217	1.40605	1	2.44343	1.31826	0.374865	1.44544	0.912011	2.1677	1.24738	0.328644	1.40605	0.887156	1.94089	1.28233	0.485976	1.35519	0.946237	2.10863	1.61436	0.0949377	1.43219	1.1272	2.96483
339	11.45	11.64	16.57	9.278	5.878	gi|462395735	hypothetical protein PRUPE_ppa000243mg [Prunus persica]	Prunus persica	7			1.04713	0.847236	1.83654	0.570164	1.92309	0.928966	0.92144	1.38038	0.672977	1.28233	0.912011	0.911956	1.80302	0.505825	1.64437	0.855067	0.773726	1.38038	0.619441	1.18032	0.765597	0.680094	1.65959	0.461318	1.27057
340	11.37	11.57	33.7	28.45	22.65	gi|462406926	hypothetical protein PRUPE_ppa007611mg [Prunus persica]	Prunus persica	9			1.00925	0.777266	1.21339	0.831764	1.22462	1.02802	0.708046	1.19124	0.862979	1.22462	1	0.905515	1.21339	0.824138	1.21339	1.05682	0.564335	1.14815	0.92045	1.21339	1.00925	0.860779	1.1695	0.862979	1.18032
341	11.35	11.64	22.94	16.13	8.781	gi|302399091	TCP domain class transcription factor [Malus domestica]	Malus domestica	5			0.912011	0.914319	1.45881	0.625173	1.33045	1.07647	0.663343	1.45881	0.737904	1.58489	1.18032	0.625082	1.49969	0.787046	1.8197	1.48594	0.594377	1.58489	0.937562	2.67917	1.6293	0.272188	1.65959	0.981748	2.96483
341	0	11.17	19.07	15.15	8.734	gi|470117977	PREDICTED: T-complex protein 1 subunit eta-like [Fragaria vesca subsp. vesca]	Fragaria vesca subsp. vesca	5
341	0	9.6	27.4	19.95	10.1	gi|462404398	hypothetical protein PRUPE_ppa004060m1g, partial [Prunus persica]	Prunus persica	4
342	11.32	33.5	70.48	61.54	60.29	gi|462419735	hypothetical protein PRUPE_ppa005017mg [Prunus persica]	Prunus persica	41			1.04713	0.967585	1.22462	0.855067	1.30617	0.698232	0.376543	1.27057	0.267917	0.887156	0.831764	0.463764	1.21339	0.630957	1.00925	0.704693	0.522028	1.2942	0.405508	0.912011	1.05682	0.885926	1.23595	0.855067	1.38038
343	11.29	11.7	17.17	12.85	10.74	gi|470129065	PREDICTED: probable glutamyl endopeptidase, chloroplastic-like [Fragaria vesca subsp. vesca]	Fragaria vesca subsp. vesca	9			1.01859	0.935503	7.7983	0.130617	7.94328	1.05682	0.974575	17.5388	0.060256	17.5388	0.862979	0.661704	10.5682	0.0816582	9.12011	0.928966	0.757597	16.7494	0.0580764	15.5597	0.809096	0.607985	4.92039	0.164437	3.98107
344	11.27	11.34	25.94	24.69	14.71	gi|462419728	hypothetical protein PRUPE_ppa006652mg [Prunus persica]	Prunus persica	9			0.912011	0.618846	1.1272	0.787046	1.02802	0.937562	0.777594	1.11686	0.831764	1.04713	0.954993	0.98988	1.14815	0.824138	1.09648	0.879022	0.573254	1.14815	0.744732	1.00925	0.862979	0.446187	1.13763	0.737904	0.981748
344	0	11.19	24.87	19.04	13.2	gi|470123334	PREDICTED: pyruvate dehydrogenase E1 component subunit alpha-1, mitochondrial-like [Fragaria vesca subsp. vesca]	Fragaria vesca subsp. vesca	8
345	11.25	11.65	34.29	30.88	23.16	gi|462395172	hypothetical protein PRUPE_ppa003678mg [Prunus persica]	Prunus persica	13			0.895365	0.634862	2.10863	0.428549	1.88799	1.15878	0.543738	2.0893	0.554626	2.42103	1.10662	0.649136	2.18776	0.505825	2.42103	1.00925	0.924316	2.0893	0.483059	2.10863	1.01859	0.914733	3.01995	0.337287	3.0761
346	11.22	12.03	25.18	15.23	10.69	gi|462422450	hypothetical protein PRUPE_ppa002350mg [Prunus persica]	Prunus persica	7			1.1272	0.926269	1.45881	0.772681	1.94089	1.57036	0.809116	1.72187	0.912011	4.05509	1.55597	0.901793	1.69044	0.92045	5.39511	1.0666	0.532332	1.48594	0.717794	2.0893	2.12814	0.253214	1.90546	1.11686	5.39511
347	11.22	11.33	26.47	22.22	17.97	gi|462411887	hypothetical protein PRUPE_ppa009110mg [Prunus persica]	Prunus persica	12			0.717794	0.514503	1.21339	0.452898	0.870964	0.660694	0.453409	1.22462	0.359749	0.809096	0.648634	0.289871	1.27057	0.343558	0.824138	0.691831	0.53964	1.23595	0.432514	0.855067	0.642688	0.29713	1.22462	0.366438	0.787046
348	11.2	11.37	44.66	39.81	35.44	gi|462412119	hypothetical protein PRUPE_ppa011540mg [Prunus persica]	Prunus persica	8			1.00925	0.56113	1.15878	0.870964	1.1695	1.01859	0.843145	1.1272	0.903649	1.14815	0.972747	0.950728	1.11686	0.870964	1.08643	0.972747	0.827129	1.11686	0.870964	1.08643	1.00925	0.879166	1.1272	0.895365	1.13763
348	0	9.3	43.17	37.7	35.52	gi|462412118	hypothetical protein PRUPE_ppa011540mg [Prunus persica]	Prunus persica	7
349	11.17	11.37	24.47	17.65	14.82	gi|46093878	sucrose phosphate phosphatase [Malus domestica]	Malus domestica	7			0.636796	0.0258215	1.41906	0.405508	0.903649	0.801678	0.182255	1.27057	0.591562	1.01859	0.524808	0.00140416	1.38038	0.328095	0.724436	0.524808	0.00221625	1.31826	0.356451	0.691831	0.544503	0.00262189	1.38038	0.340408	0.751623
350	11.14	27.44	33.3	26.05	17.54	gi|462413842	hypothetical protein PRUPE_ppa000950mg [Prunus persica]	Prunus persica	17			0.92045	0.427561	1.1272	0.816582	1.03753	0.963829	0.887375	1.15878	0.831764	1.11686	0.887156	0.217617	1.14815	0.772681	1.01859	0.928966	0.521564	1.1272	0.824138	1.04713	0.879022	0.319697	1.14815	0.765597	1.00925
351	11.14	11.26	45.45	41.71	37.97	gi|462407982	hypothetical protein PRUPE_ppa012000mg [Prunus persica]	Prunus persica	7			0.963829	0.62537	1.0666	0.903649	1.02802	0.972747	0.731096	1.0666	0.912011	1.03753	0.981748	0.938547	1.08643	0.903649	1.0666	0.990832	0.769369	1.07647	0.92045	1.0666	0.946237	0.639775	1.0666	0.887156	1.00925
351	0.01	10.66	41.71	37.97	32.09	gi|470116422	PREDICTED: ribonuclease UK114-like [Fragaria vesca subsp. vesca]	Fragaria vesca subsp. vesca	6
352	11.11	12.39	32.55	23.77	17.56	gi|462411489	hypothetical protein PRUPE_ppa005320mg [Prunus persica]	Prunus persica	12			0.787046	0.53737	1.40605	0.519996	1.10662	0.636796	0.188496	1.49969	0.275423	0.954993	0.685488	0.422793	1.45881	0.319154	1	0.912011	0.72841	1.40605	0.630957	1.28233	0.824138	0.385601	1.34276	0.564937	1.10662
352	0	10.44	24.63	16.92	14.78	gi|470103044	PREDICTED: dihydrolipoyllysine-residue succinyltransferase component of 2-oxoglutarate dehydrogenase complex 2, mitochondrial-like [Fragaria vesca subsp. vesca]	Fragaria vesca subsp. vesca	9
353	11.1	11.25	28.84	20.62	15.19	gi|462417102	hypothetical protein PRUPE_ppa002686mg [Prunus persica]	Prunus persica	8			0.928966	0.427728	1.15878	0.801678	1.07647	1.01859	0.996464	1.14815	0.887156	1.1695	0.981748	0.85979	1.10662	0.887156	1.08643	1	0.904937	1.14815	0.870964	1.14815	1.01859	0.82423	1.1272	0.903649	1.15878
354	11.07	11.6	33.79	23.97	17.29	gi|462424661	hypothetical protein PRUPE_ppa004448mg [Prunus persica]	Prunus persica	11			6.13762	0.706677	8.16582	0.751623	35.6451	13.9316	0.315542	11.4815	1.21339	70.4693	11.9124	0.436545	10.9648	1.08643	57.0164	12.1339	0.483934	11.4815	1.05682	59.1562	11.0662	0.515643	10.666	1.03753	57.544
355	11.06	11.2	33.18	25.45	17.73	gi|462414479	hypothetical protein PRUPE_ppa005860mg [Prunus persica]	Prunus persica	6			1.2942	0.152754	1.19124	1.08643	1.72187	0.937562	0.41555	1.30617	0.654636	1.22462	0.963829	0.820457	1.25892	0.685488	1.21339	0.801678	0.818519	1.31826	0.380189	1.05682	0.794328	0.570052	1.30617	0.440555	1.03753
356	11.04	11.31	32.2	20.26	17.06	gi|470126767	PREDICTED: geranylgeranyl diphosphate reductase, chloroplastic-like [Fragaria vesca subsp. vesca]	Fragaria vesca subsp. vesca	6			0.981748	0.970364	1.15878	0.847227	1.13763	0.972747	0.783115	1.24738	0.77983	1.21339	1.04713	0.509065	1.22462	0.855067	1.28233	1.02802	0.787153	1.22462	0.83946	1.25892	1	0.181596	1.2942	0.772681	1.2942
357	11.02	11.14	34.27	23.59	23.59	gi|470113601	PREDICTED: uncharacterized protein LOC101304165 [Fragaria vesca subsp. vesca]	Fragaria vesca subsp. vesca	7			1.04713	0.567829	1.0666	0.981748	1.11686	1.02802	0.458711	1.07647	0.954993	1.10662	1	0.915483	1.07647	0.928966	1.07647	1.00925	0.693674	1.07647	0.937562	1.08643	1	0.95795	1.0666	0.937562	1.0666
357	0	11.15	31.64	20.6	19.1	gi|462419496	hypothetical protein PRUPE_ppa008371mg [Prunus persica]	Prunus persica	7
357	0	11.14	38.08	24.62	24.62	gi|462397999	hypothetical protein PRUPE_ppa010188mg [Prunus persica]	Prunus persica	7
357	0	11.14	42.99	28.96	28.96	gi|563322841	GTP-binding nuclear protein Ran3 [Prunus salicina]	Prunus salicina	7
357	0	11.14	42.99	28.96	28.96	gi|563322839	GTP-binding nuclear protein Ran1 [Prunus salicina]	Prunus salicina	7
357	0	11.14	42.79	28.83	28.83	gi|470101824	PREDICTED: GTP-binding nuclear protein Ran-3-like [Fragaria vesca subsp. vesca]	Fragaria vesca subsp. vesca	7
357	0	11.14	42.99	28.96	28.96	gi|462420889	hypothetical protein PRUPE_ppa011168mg [Prunus persica]	Prunus persica	7
357	0	11.14	36.65	28.96	28.96	gi|334724819	ran [Fragaria vesca]	Fragaria vesca	7
358	10.97	11.21	65.05	49.51	38.83	gi|56798269	histone H4 [Fragaria x ananassa]	Fragaria x ananassa	10			1.14815	0.540792	1.30617	0.879022	1.58489	1.28233	0.443275	1.33045	0.963829	1.87068	0.77983	0.76216	1.34276	0.440555	1.04713	1.33045	0.249663	1.35519	0.981748	2.03236	1.5417	0.239265	1.33045	1.15878	2.93765
358	0	11.21	65.05	49.51	38.83	gi|470143575	PREDICTED: histone H4-like [Fragaria vesca subsp. vesca]	Fragaria vesca subsp. vesca	10
358	0	11.21	65.05	49.51	38.83	gi|470143571	PREDICTED: histone H4-like [Fragaria vesca subsp. vesca]	Fragaria vesca subsp. vesca	10
358	0	11.21	65.05	49.51	38.83	gi|470133880	PREDICTED: histone H4-like [Fragaria vesca subsp. vesca]	Fragaria vesca subsp. vesca	10
358	0	11.21	65.05	49.51	38.83	gi|470116936	PREDICTED: histone H4-like [Fragaria vesca subsp. vesca]	Fragaria vesca subsp. vesca	10
358	0	11.21	65.05	49.51	38.83	gi|470116862	PREDICTED: histone H4-like [Fragaria vesca subsp. vesca]	Fragaria vesca subsp. vesca	10
358	0	11.21	65.05	49.51	38.83	gi|470116860	PREDICTED: histone H4-like [Fragaria vesca subsp. vesca]	Fragaria vesca subsp. vesca	10
358	0	11.21	65.05	49.51	38.83	gi|470116858	PREDICTED: histone H4-like [Fragaria vesca subsp. vesca]	Fragaria vesca subsp. vesca	10
358	0	11.21	55.33	34	26.67	gi|470116831	PREDICTED: histone H4-like [Fragaria vesca subsp. vesca]	Fragaria vesca subsp. vesca	10
358	0	11.21	65.05	49.51	38.83	gi|462416947	hypothetical protein PRUPE_ppa013782mg [Prunus persica]	Prunus persica	10
358	0	11.21	65.05	49.51	38.83	gi|462416946	hypothetical protein PRUPE_ppa013779mg [Prunus persica]	Prunus persica	10
358	0	11.21	65.05	49.51	38.83	gi|462406278	hypothetical protein PRUPE_ppa013776mg [Prunus persica]	Prunus persica	10
358	0	11.21	65.05	49.51	38.83	gi|462401818	hypothetical protein PRUPE_ppa013792mg [Prunus persica]	Prunus persica	10
358	0	11.21	65.05	49.51	38.83	gi|462401817	hypothetical protein PRUPE_ppa013781mg [Prunus persica]	Prunus persica	10
358	0	11.21	65.05	49.51	38.83	gi|462398324	hypothetical protein PRUPE_ppa013787mg [Prunus persica]	Prunus persica	10
358	0	11.21	65.05	49.51	38.83	gi|302398719	C3HL domain class transcription factor [Malus domestica]	Malus domestica	10
358	0	11.21	65.05	49.51	38.83	gi|302398709	C3HL domain class transcription factor [Malus domestica]	Malus domestica	10
358	0	11.19	61.17	49.51	38.83	gi|260766929	histone H4 [Eriobotrya japonica]	Eriobotrya japonica	10
359	10.96	11.05	52.41	52.41	49.73	gi|470137759	PREDICTED: 50S ribosomal protein L12, chloroplastic-like [Fragaria vesca subsp. vesca]	Fragaria vesca subsp. vesca	9			1.1272	0.493475	1.18032	0.954993	1.43219	0.879022	0.906545	1.18032	0.717794	1.03753	1.28233	0.301194	1.20226	1.0666	1.7378	0.92045	0.904686	1.18032	0.765597	1.08643	1.00925	0.816792	1.18032	0.855067	1.23595
360	10.96	11	36.4	26.29	17.75	gi|462411534	hypothetical protein PRUPE_ppa005748mg [Prunus persica]	Prunus persica	7			1.07647	0.831853	1.36773	0.787046	1.58489	0.816582	0.500462	1.2942	0.570164	1.05682	1.07647	0.892238	1.33045	0.809096	1.6293	1	0.764763	1.33045	0.751623	1.43219	0.630957	0.157213	1.49969	0.201372	0.946237
361	10.95	11.66	32.24	27.32	21.04	gi|462420302	hypothetical protein PRUPE_ppa007472mg [Prunus persica]	Prunus persica	6			1.04713	0.67152	1.33045	0.787046	1.47231	0.937562	0.92518	1.31826	0.698232	1.23595	0.737904	0.828365	1.36773	0.457088	1.00925	1.0666	0.848293	1.28233	0.831764	1.64437	1.20226	0.681003	1.34276	0.895365	1.80302
361	0	10.79	30.39	28.62	27.21	gi|470111249	PREDICTED: proteasome subunit alpha type-1-A-like [Fragaria vesca subsp. vesca]	Fragaria vesca subsp. vesca	6
362	10.93	11.52	24.27	18.2	13.35	gi|462416860	hypothetical protein PRUPE_ppa006421mg [Prunus persica]	Prunus persica	6			0.946237	0.768354	1.13763	0.831764	1.07647	0.963829	0.851394	1.19124	0.809096	1.14815	1.0666	0.602727	1.18032	0.903649	1.25892	1	0.955166	1.19124	0.83946	1.19124	1.00925	0.870462	1.19124	0.847227	1.20226
363	10.92	11.42	21.16	15.24	8.936	gi|462403709	hypothetical protein PRUPE_ppa001814mg [Prunus persica]	Prunus persica	7			0.765597	0.483356	1.51356	0.440555	1.15878	0.794328	0.847683	1.70608	0.436516	1.35519	0.928966	0.845939	1.41906	0.625173	1.31826	0.461318	0.200452	2.10863	0.12942	0.972747	0.356451	0.0605124	2.39883	0.0981748	0.855067
364	10.9	10.96	32.78	28.06	23.61	gi|470117023	PREDICTED: thiamine thiazole synthase, chloroplastic-like [Fragaria vesca subsp. vesca]	Fragaria vesca subsp. vesca	6			1.08643	0.837413	1.51356	0.717794	1.90546	1.19124	0.807823	1.43219	0.831764	1.94089	2.07014	0.340767	1.61436	1.28233	6.0256	1.28233	0.998291	1.44544	0.887156	3.31131	1.1272	0.759143	1.49969	0.751623	1.83654
364	0	8.92	32.69	24.65	20.22	gi|470116356	PREDICTED: thiamine thiazole synthase 2, chloroplastic-like [Fragaria vesca subsp. vesca]	Fragaria vesca subsp. vesca	5
365	10.85	11.09	35.02	24.53	14.42	gi|302399085	TCP domain class transcription factor [Malus domestica]	Malus domestica	6			0.963829	0.879452	1.18032	0.816582	1.13763	1.0666	0.442328	1.13763	0.937562	1.21339	1.04713	0.647503	1.14815	0.912011	1.20226	1.03753	0.490928	1.14815	0.903649	1.19124	1.08643	0.372689	1.15878	0.937562	1.25892
366	10.82	11.02	17.64	11.57	6.629	gi|462422251	hypothetical protein PRUPE_ppa001168mg [Prunus persica]	Prunus persica	6			1	0.814513	1.70608	0.586138	1.48594	1.51356	0.126918	1.48594	1.01859	2.58226	0.847227	0.739059	1.52757	0.47863	1.2942	0.787046	0.233838	1.47231	0.353183	1.15878	1.27057	0.401919	1.48594	0.855067	1.95885
367	10.81	29.8	29.68	22.05	14.94	gi|470127279	PREDICTED: ATPase 11, plasma membrane-type-like [Fragaria vesca subsp. vesca]	Fragaria vesca subsp. vesca	15			0.855067	0.317575	1.30617	0.654636	1.11686	0.787046	0.263409	1.35519	0.580764	1.0666	0.937562	0.685283	1.36773	0.685488	1.28233	0.83946	0.40175	1.22462	0.685488	1.02802	0.887156	0.542949	1.21339	0.731139	1.07647
368	10.81	10.93	27.18	18.46	17.44	gi|372125565	biphenyl synthase 2 [Malus domestica]	Malus domestica	7			0.169044	0.000503832	2.72898	0.0666807	0.461318	0.313329	0.0101868	1.88799	0.194089	0.591562	0.0870964	0.000634231	4.05509	0.0280543	0.353183	0.331131	0.00433143	1.59956	0.172187	0.529663	0.246604	0.00273667	2.07014	0.128233	0.510505
368	0.04	9.8	24.1	14.36	14.36	gi|476007165	RecName: Full=4-hydroxycoumarin synthase 1; AltName: Full=Biphenyl synthase 2; Short=SaBIS2	SORAU	7
368	0.04	9.8	24.1	14.36	14.36	gi|259491239	biphenyl synthase 2 [Sorbus aucuparia]	Sorbus aucuparia	7
368	0	8.88	25.9	16.92	14.87	gi|421953224	BIS1 biphenyl synthase [Malus domestica]	Malus domestica	6
368	0	8.88	23.33	16.92	14.87	gi|82698823	biphenyl synthase [Sorbus aucuparia]	Sorbus aucuparia	6
368	0	8.88	23.33	16.92	14.87	gi|122196516	RecName: Full=3,5-dihydroxybiphenyl synthase; AltName: Full=Biphenyl synthase 1; Short=SaBIS1	SORAU	6
369	10.79	10.96	23.8	19.53	17.59	gi|462422180	hypothetical protein PRUPE_ppa001729mg [Prunus persica]	Prunus persica	12			1.00925	0.907177	1.08643	0.928966	1.09648	0.963829	0.576844	1.08643	0.887156	1.04713	1	0.778141	1.11686	0.895365	1.11686	1.00925	0.994897	1.08643	0.928966	1.09648	1.02802	0.981695	1.1272	0.912011	1.15878
370	10.78	10.86	44.73	35.02	29.54	gi|462407807	hypothetical protein PRUPE_ppa010778mg [Prunus persica]	Prunus persica	7			1.24738	0.583039	1.27057	0.981748	1.64437	1.33045	0.503467	1.2942	1.02802	1.90546	1.21339	0.518323	1.28233	0.946237	1.70608	1.45881	0.129273	1.34276	1.08643	2.53513	1.39316	0.342952	1.30617	1.0666	2.33346
370	0	8.8	38.82	27	21.52	gi|470115145	PREDICTED: proteasome subunit alpha type-5-like [Fragaria vesca subsp. vesca]	Fragaria vesca subsp. vesca	6
371	10.74	10.84	19.59	12.72	10.94	gi|568246786	NADH-plastoquinone oxidoreductase subunit 7 [Pyrus spinosa]	Pyrus spinosa	5			0.49204	0.116759	1.64437	0.119124	0.809096	0.758578	0.341597	1.22462	0.398107	0.928966	0.619441	0.10505	1.39316	0.316228	0.862979	0.654636	0.190385	1.2942	0.337287	0.847227	0.515229	0.189502	1.57036	0.143219	0.809096
371	0	10.84	19.59	12.72	10.94	gi|565666520	NADH-plastoquinone oxidoreductase subunit 7 [Pyrus spinosa]	Pyrus spinosa	5
371	0	10.84	19.59	12.72	10.94	gi|346683349	NADH-plastoquinone oxidoreductase subunit 7 [Pyrus pyrifolia]	Pyrus pyrifolia	5
371	0	10.84	19.59	12.72	10.94	gi|345433616	NADH-plastoquinone oxidoreductase subunit 7 [Pyrus pyrifolia]	Pyrus pyrifolia	5
371	0	8.79	19.34	10.43	8.651	gi|511943728	NADH-plastoquinone oxidoreductase subunit 7 [Prinsepia utilis]	Prinsepia utilis	4
371	0	8.79	19.34	10.43	8.651	gi|501418877	NADH-plastoquinone oxidoreductase subunit 7 [Prinsepia utilis]	Prinsepia utilis	4
371	0	8.79	19.34	10.43	8.651	gi|313183877	NADH-plastoquinone oxidoreductase subunit 7 [Prunus persica]	Prunus persica	4
371	0	8.79	19.34	10.43	8.651	gi|309321489	NADH-plastoquinone oxidoreductase subunit 7 [Prunus persica]	Prunus persica	4
372	10.72	14.36	38.68	26.46	23.41	gi|462419948	hypothetical protein PRUPE_ppa006831mg [Prunus persica]	Prunus persica	20			1.03753	0.785934	1.14815	0.903649	1.19124	1.1272	0.563869	1.14815	0.981748	1.30617	1.07647	0.82508	1.14815	0.937562	1.23595	1.08643	0.735434	1.14815	0.946237	1.24738	1.0666	0.821526	1.1695	0.912011	1.23595
373	10.69	10.77	29.91	24.79	20.8	gi|482662765	zeaxanthin epoxidase, partial [Eriobotrya japonica]	Eriobotrya japonica	10			1.1695	0.88548	1.70608	0.685488	2.85759	1.57036	0.589685	1.59956	0.981748	9.46237	1.49969	0.53118	2.01372	0.744732	4.61318	2.03236	0.527715	1.6293	1.24738	10.9648	1.51356	0.779223	1.87068	0.809096	3.90841
374	10.68	10.98	23.24	14.88	9.661	gi|462403994	hypothetical protein PRUPE_ppa001778mg [Prunus persica]	Prunus persica	7			1.05682	0.955374	1.44544	0.731139	1.55597	1.47231	0.274412	1.40605	1.04713	2.63027	1.36773	0.454272	1.44544	0.946237	2.12814	0.855067	0.652249	1.51356	0.519996	1.2942	1.25892	0.546327	1.39316	0.903649	2.03236
375	10.67	11.17	22.48	14.57	11.63	gi|408362901	vacuolar invertase [Malus domestica]	Malus domestica	7			1.27057	0.409276	1.2942	0.981748	2.42103	1.03753	0.564973	1.67494	0.619441	1.5417	1.30617	0.335	1.45881	0.895365	2.22844	1.59956	0.181469	1.38038	1.15878	3.56451	1.07647	0.916429	1.39316	0.772681	1.7378
376	10.67	10.91	34.35	23.74	13.13	gi|470116034	PREDICTED: T-complex protein 1 subunit gamma-like [Fragaria vesca subsp. vesca]	Fragaria vesca subsp. vesca	8			0.580764	0.0310956	1.48594	0.187068	0.862979	0.862979	0.546919	1.36773	0.564937	1.18032	0.92045	0.607244	1.36773	0.648634	1.25892	0.855067	0.646156	1.28233	0.554626	1.09648	0.937562	0.479749	1.31826	0.660694	1.23595
377	10.66	11.28	26.77	21	16.73	gi|462395187	hypothetical protein PRUPE_ppa003960mg [Prunus persica]	Prunus persica	7			0.847227	0.722115	1.40605	0.57544	1.19124	1.19124	0.761748	1.44544	0.824138	1.80302	0.772681	0.476	1.21339	0.591562	0.937562	0.862979	0.654899	1.2942	0.648634	1.11686	1.01859	0.863464	1.43219	0.711214	1.45881
378	10.64	11.04	21.52	10.76	7.877	gi|462403760	hypothetical protein PRUPE_ppa000671mg [Prunus persica]	Prunus persica	7			0.928966	0.544167	1.14815	0.809096	1.0666	0.895365	0.397869	1.24738	0.717794	1.11686	1.01859	0.91909	1.1272	0.903649	1.14815	0.972747	0.716774	1.1695	0.831764	1.13763	0.928966	0.485189	1.13763	0.816582	1.05682
379	10.59	10.92	29.62	27.07	23.25	gi|462411859	hypothetical protein PRUPE_ppa008913mg [Prunus persica]	Prunus persica	13			1.1272	0.841686	1.25892	0.895365	1.44544	0.879022	0.869476	1.20226	0.654636	1.05682	1.1695	0.779522	1.19124	0.981748	1.55597	0.809096	0.860388	1.22462	0.49204	0.990832	0.809096	0.765335	1.18032	0.534564	0.954993
380	10.58	10.66	40.81	37.5	29.04	gi|462419534	hypothetical protein PRUPE_ppa009896mg [Prunus persica]	Prunus persica	7			1.00925	0.752352	1.1695	0.862979	1.18032	1.10662	0.474487	1.20226	0.92045	1.33045	1.14815	0.526846	1.22462	0.937562	1.40605	1.15878	0.606212	1.19124	0.972747	1.38038	1.1272	0.580218	1.25892	0.895365	1.41906
381	10.58	10.61	61.18	61.18	58.55	gi|90186542	Sod2 [Malus baccata var. xiaojinensis]	Malus baccata var. xiaojinensis	9			1.38038	0.416742	1.23595	1.11686	2.18776	1.35519	0.374873	1.27057	1.0666	2.0893	1.5417	0.177557	1.23595	1.24738	2.58226	1.61436	0.158065	1.30617	1.23595	2.77971	1.2942	0.4843	1.25892	1.02802	1.95885
382	10.57	10.68	33.19	21.34	12.07	gi|470121603	PREDICTED: eukaryotic translation initiation factor 2 subunit 3-like [Fragaria vesca subsp. vesca]	Fragaria vesca subsp. vesca	5			0.954993	0.947499	1.11686	0.855067	1.0666	0.972747	0.758222	1.14815	0.847227	1.11686	0.92045	0.671954	1.11686	0.824138	1.02802	0.963829	0.990416	1.10662	0.870964	1.0666	0.963829	0.890549	1.1272	0.855067	1.08643
382	0	8.49	32.54	19.61	10.34	gi|462419973	hypothetical protein PRUPE_ppa005372mg [Prunus persica]	Prunus persica	4
383	10.55	12.79	15.36	8.341	5.004	gi|462411057	hypothetical protein PRUPE_ppa000478mg [Prunus persica]	Prunus persica	7			0.912011	0.15224	1.20226	0.758578	1.09648	0.903649	0.191091	1.1695	0.772681	1.05682	0.954993	0.296245	1.13763	0.83946	1.08643	0.855067	0.100989	1.18032	0.717794	1.00925	0.912011	0.143	1.14815	0.794328	1.04713
383	0.02	10.8	16.34	9.402	6.063	gi|470134888	PREDICTED: protein TOPLESS-like [Fragaria vesca subsp. vesca]	Fragaria vesca subsp. vesca	7
384	10.53	10.74	36.86	28.47	27.01	gi|462419466	hypothetical protein PRUPE_ppa009860mg [Prunus persica]	Prunus persica	7			1.00925	0.833584	1.10662	0.912011	1.11686	0.954993	0.982499	1.14815	0.831764	1.09648	0.990832	0.868732	1.1272	0.879022	1.11686	1	0.819801	1.10662	0.903649	1.10662	0.981748	0.993763	1.14815	0.855067	1.1272
385	10.53	10.72	21.87	16.5	14.31	gi|462411414	hypothetical protein PRUPE_ppa004554mg [Prunus persica]	Prunus persica	11			1.48594	0.707598	1.44544	1.02802	3.43558	1.2942	0.705692	1.38038	0.937562	2.51189	1.58489	0.742099	1.47231	1.07647	3.90841	1.75388	0.480314	1.5417	1.13763	4.36516	1.33045	0.765685	1.41906	0.937562	2.35505
386	10.53	10.65	55.97	50.75	36.57	gi|470120604	PREDICTED: 60S ribosomal protein L14-2-like [Fragaria vesca subsp. vesca]	Fragaria vesca subsp. vesca	7			0.92045	0.628664	2.65461	0.346737	2.44343	0.963829	0.760364	2.03236	0.474242	1.95885	1.13763	0.932464	2.70396	0.420727	3.0761	1.0666	0.863226	2.44343	0.436516	2.60615	1.07647	0.883164	2.24905	0.47863	2.42103
386	0	8.69	51.13	42.11	30.83	gi|470120588	PREDICTED: 60S ribosomal protein L14-2-like [Fragaria vesca subsp. vesca]	Fragaria vesca subsp. vesca	6
386	0	8.69	49.25	40.3	29.1	gi|462423005	hypothetical protein PRUPE_ppa013222mg [Prunus persica]	Prunus persica	5
386	0	8.58	48.41	42.86	30.95	gi|462423004	hypothetical protein PRUPE_ppa013222mg [Prunus persica]	Prunus persica	5
387	10.52	10.82	30.63	25.94	20	gi|462405098	hypothetical protein PRUPE_ppa008755mg [Prunus persica]	Prunus persica	11			0.724436	0.316561	1.25892	0.301995	0.912011	0.529663	0.0329498	1.43219	0.100925	0.758578	0.887156	0.461081	1.19124	0.619441	1.05682	0.963829	0.995925	1.20226	0.787046	1.15878	0.92045	0.733519	1.24738	0.660694	1.14815
387	0.04	8.91	34.39	27.07	20.38	gi|470130288	PREDICTED: protein CbbY-like [Fragaria vesca subsp. vesca]	Fragaria vesca subsp. vesca	11
388	10.5	10.56	26.45	20.29	18.84	gi|462410358	hypothetical protein PRUPE_ppa020372mg [Prunus persica]	Prunus persica	7			1.08643	0.70704	1.10662	0.981748	1.20226	0.972747	0.891139	1.09648	0.879022	1.0666	1	0.964577	1.08643	0.92045	1.08643	0.963829	0.799448	1.0666	0.903649	1.02802	1.0666	0.542863	1.07647	0.990832	1.15878
388	0	10.56	35.52	30.6	28.42	gi|462411200	hypothetical protein PRUPE_ppa012119mg [Prunus persica]	Prunus persica	7
388	0	10.56	35.36	30.94	28.73	gi|470115564	PREDICTED: 60S ribosomal protein L11-like [Fragaria vesca subsp. vesca]	Fragaria vesca subsp. vesca	7
389	10.49	10.58	38.94	27.73	23.01	gi|462401143	hypothetical protein PRUPE_ppa008265mg [Prunus persica]	Prunus persica	12			0.937562	0.989901	1.34276	0.672977	1.25892	0.642688	0.529087	1.48594	0.398107	0.954993	1.23595	0.992297	1.38038	0.895365	2.03236	0.824138	0.916711	1.33045	0.570164	1.09648	0.787046	0.571958	1.35519	0.534564	1.0666
390	10.48	10.64	42.09	25.2	20.11	gi|462395307	hypothetical protein PRUPE_ppa007307mg [Prunus persica]	Prunus persica	7			1.8197	0.0946759	1.8197	1	3.87258	2.42103	0.00160709	1.97697	1.22462	4.96592	1.09648	0.621559	1.39316	0.787046	1.8197	1.21339	0.142251	1.43219	0.847227	1.75388	1.35519	0.183814	1.55597	0.870964	2.208
391	10.48	10.51	35.09	30.57	23.02	gi|462413938	hypothetical protein PRUPE_ppa020800mg [Prunus persica]	Prunus persica	6			1.1272	0.202521	1.18032	0.954993	1.35519	0.751623	0.607053	1.33045	0.515229	1	1.08643	0.347159	1.1695	0.928966	1.31826	1.02802	0.585819	1.18032	0.870964	1.22462	0.597035	0.0995239	1.47231	0.310456	0.879022
392	10.44	11.12	59.72	59.72	52.78	gi|462411279	hypothetical protein PRUPE_ppa013021mg [Prunus persica]	Prunus persica	17			0.879022	0.971722	1.20226	0.724436	1.05682	0.564937	0.333695	1.43219	0.349945	0.809096	0.744732	0.597517	1.21339	0.591562	0.903649	1.09648	0.909239	1.20226	0.912011	1.40605	0.895365	0.741659	1.18032	0.744732	1.05682
392	0	10.07	51.39	45.83	38.89	gi|470134104	PREDICTED: photosystem I reaction center subunit VI, chloroplastic-like [Fragaria vesca subsp. vesca]	Fragaria vesca subsp. vesca	13
393	10.42	10.66	30.02	22.35	17.16	gi|470149237	PREDICTED: transaldolase-like [Fragaria vesca subsp. vesca]	Fragaria vesca subsp. vesca	7			0.963829	0.607379	1.11686	0.862979	1.07647	1.00925	0.872637	1.08643	0.928966	1.09648	0.937562	0.562388	1.10662	0.847227	1.03753	0.981748	0.886696	1.09648	0.895365	1.07647	0.990832	0.887781	1.09648	0.903649	1.08643
393	0	10.58	31.29	20.41	14.29	gi|462419157	hypothetical protein PRUPE_ppa005845mg [Prunus persica]	Prunus persica	6
394	10.38	10.47	28.72	19.95	14.89	gi|462411701	hypothetical protein PRUPE_ppa007256mg [Prunus persica]	Prunus persica	5			0.990832	0.993632	1.19124	0.831764	1.18032	0.954993	0.743244	1.19124	0.801678	1.13763	1.02802	0.674204	1.15878	0.887156	1.19124	1.01859	0.724444	1.15878	0.879022	1.18032	1.02802	0.825341	1.14815	0.895365	1.18032
395	10.36	61.54	40.41	32.59	28.24	gi|470135574	PREDICTED: ferredoxin-dependent glutamate synthase 1, chloroplastic-like [Fragaria vesca subsp. vesca]	Fragaria vesca subsp. vesca	60			0.963829	0.936184	1.23595	0.794328	1.19124	0.654636	0.246912	1.34276	0.267917	0.879022	0.879022	0.795516	1.22462	0.642688	1.07647	0.737904	0.438804	1.27057	0.413047	0.937562	0.60256	0.174786	1.43219	0.224906	0.862979
396	10.35	10.52	50.22	40.17	36.68	gi|462398057	hypothetical protein PRUPE_ppa010963mg [Prunus persica]	Prunus persica	8			1.36773	0.900881	1.21339	1.1272	1.83654	0.963829	0.995068	1.35519	0.704693	1.30617	1.22462	0.859802	1.19124	1.02802	1.58489	1.08643	0.932338	1.25892	0.862979	1.41906	1.02802	0.694906	1.27057	0.809096	1.34276
397	10.34	10.75	32.09	31.72	28.36	gi|462415272	hypothetical protein PRUPE_ppa009991mg [Prunus persica]	Prunus persica	8			1.04713	0.916053	2.0893	0.501187	2.18776	0.751623	0.609009	2.0893	0.359749	1.57036	1.23595	0.668916	2.0893	0.591562	2.58226	1.01859	0.955953	2.0893	0.487529	2.12814	0.963829	0.951048	2.0893	0.461318	2.01372
398	10.33	10.89	19.03	12.28	8.739	gi|470125661	PREDICTED: beta-adaptin-like protein C-like [Fragaria vesca subsp. vesca]	Fragaria vesca subsp. vesca	8			0.524808	0.428546	1.75388	0.231207	0.92045	0.570164	0.670174	1.83654	0.337287	1.04713	0.554626	0.137639	1.55597	0.224906	0.862979	0.862979	0.809174	1.35519	0.608135	1.1695	0.765597	0.614478	1.39316	0.452898	1.0666
399	10.33	10.38	39.29	30.52	22.08	gi|462411877	hypothetical protein PRUPE_ppa009044mg [Prunus persica]	Prunus persica	6			0.954993	0.740261	1.1272	0.847227	1.07647	0.92045	0.678861	1.1272	0.816582	1.03753	0.928966	0.999969	1.1272	0.824138	1.04713	0.928966	0.874461	1.11686	0.831764	1.03753	0.937562	0.868193	1.10662	0.847227	1.03753
400	10.31	10.54	34.23	28.63	23.44	gi|462405707	hypothetical protein PRUPE_ppa005003mg [Prunus persica]	Prunus persica	13			1.18032	0.527977	1.2942	0.912011	1.87068	1.15878	0.857368	1.31826	0.879022	1.77011	0.654636	0.18759	1.41906	0.280543	0.928966	0.879022	0.683475	1.2942	0.660694	1.13763	0.765597	0.190586	1.30617	0.501187	1
401	10.27	10.64	12.48	5.722	3.542	gi|462416900	hypothetical protein PRUPE_ppa000096mg [Prunus persica]	Prunus persica	6			0.529663	0.0221219	1.52757	0.226986	0.809096	0.937562	0.629567	1.22462	0.758578	1.14815	0.717794	0.101815	1.25892	0.515229	0.903649	0.630957	0.0411465	1.34276	0.409261	0.847227	0.534564	0.0335145	1.51356	0.280543	0.809096
402	10.27	10.3	53.85	46.56	35.22	gi|464895779	phosphomannomutase [Prunus persica]	Prunus persica	8			1.05682	0.844728	1.30617	0.809096	1.47231	0.831764	0.842503	1.38038	0.534564	1.14815	1.30617	0.337007	1.34276	0.972747	2.05116	1.11686	0.717937	1.22462	0.912011	1.52757	1.05682	0.753799	1.43219	0.737904	1.55597
402	0	10.3	53.85	46.56	35.22	gi|462417468	hypothetical protein PRUPE_ppa010506mg [Prunus persica]	Prunus persica	8
403	10.26	10.31	21.81	20.27	17.04	gi|462413319	hypothetical protein PRUPE_ppa003285mg [Prunus persica]	Prunus persica	11			1.08643	0.813192	1.19124	0.912011	1.30617	0.862979	0.832364	1.24738	0.672977	1.07647	1.09648	0.528571	1.14815	0.954993	1.27057	1.14815	0.460442	1.15878	0.990832	1.38038	0.895365	0.694436	1.13763	0.765597	1.01859
404	10.25	10.36	46.92	37.91	27.25	gi|462419483	hypothetical protein PRUPE_ppa006204mg [Prunus persica]	Prunus persica	11			0.946237	0.26524	1.10662	0.855067	1.04713	1.03753	0.951169	1.1272	0.92045	1.1695	1	0.367336	1.14815	0.870964	1.14815	0.928966	0.074024	1.15878	0.801678	1.07647	0.972747	0.279224	1.10662	0.879022	1.07647
405	10.24	10.53	28.68	21.05	17.37	gi|462414595	hypothetical protein PRUPE_ppa007145mg [Prunus persica]	Prunus persica	7			0.549541	0.400112	1.2942	0.409261	0.711214	0.483059	0.353375	1.28233	0.349945	0.619441	0.625173	0.438682	1.36773	0.452898	0.855067	0.60256	0.432182	1.40605	0.416869	0.847227	0.666807	0.552116	1.2942	0.510505	0.862979
406	10.23	10.35	40.37	38.23	33.94	gi|462405083	hypothetical protein PRUPE_ppa008536mg [Prunus persica]	Prunus persica	11			0.887156	0.546177	1.25892	0.666807	1.11686	0.981748	0.689262	1.27057	0.772681	1.24738	0.737904	0.383506	1.19124	0.524808	0.879022	0.831764	0.600392	1.20226	0.630957	1	0.83946	0.469373	1.18032	0.642688	0.990832
407	10.19	10.93	43.64	41.1	37.29	gi|470111471	PREDICTED: phospholipid hydroperoxide glutathione peroxidase 1, chloroplastic-like [Fragaria vesca subsp. vesca]	Fragaria vesca subsp. vesca	9			0.83946	0.787232	1.24738	0.619441	1.04713	0.672977	0.571249	1.21339	0.461318	0.816582	0.870964	0.942602	1.20226	0.666807	1.04713	1.00925	0.93	1.20226	0.83946	1.22462	0.862979	0.920659	1.15878	0.698232	1
408	10.17	10.71	33.12	26.43	23.57	gi|462411860	hypothetical protein PRUPE_ppa008918mg [Prunus persica]	Prunus persica	7			0.981748	0.963613	1.31826	0.731139	1.2942	1.03753	0.920131	1.38038	0.751623	1.45881	0.642688	0.43312	1.34276	0.258226	0.862979	0.928966	0.651407	1.33045	0.660694	1.23595	0.981748	0.932761	1.40605	0.711214	1.38038
408	0	10.71	33.12	26.43	23.57	gi|300608168	epoxide hydrolase 3 [Prunus persica]	Prunus persica	7
408	0	10.71	33.12	26.43	23.57	gi|295419943	unnamed protein product [Prunus persica]	Prunus persica	7
409	10.17	10.23	25.57	15.46	13.55	gi|470107017	PREDICTED: putative amidase C869.01-like [Fragaria vesca subsp. vesca]	Fragaria vesca subsp. vesca	8			2.208	0.65489	2.22844	0.990832	4.83059	3.43558	0.308261	2.53513	1.35519	8.55067	1.48594	0.780444	1.70608	0.870964	2.35505	0.887156	0.833516	1.59956	0.564937	1.41906	2.42103	0.591703	2.24905	1.07647	5.64937
410	10.14	10.24	31.74	25.65	23.91	gi|462405293	hypothetical protein PRUPE_ppa010916mg [Prunus persica]	Prunus persica	7			0.972747	0.89975	1.10662	0.887156	1.07647	0.903649	0.428285	1.08643	0.824138	0.981748	0.972747	0.851327	1.08643	0.903649	1.05682	1.00925	0.948315	1.09648	0.92045	1.11686	1.01859	0.801372	1.09648	0.928966	1.10662
410	0	10.24	31.74	25.65	23.91	gi|462405292	hypothetical protein PRUPE_ppa010916mg [Prunus persica]	Prunus persica	7
410	0	10.16	30.87	24.35	20	gi|470125749	PREDICTED: V-type proton ATPase subunit E-like [Fragaria vesca subsp. vesca]	Fragaria vesca subsp. vesca	6
411	10.13	10.14	22.89	16.48	13	gi|462405604	hypothetical protein PRUPE_ppa003818mg [Prunus persica]	Prunus persica	8			1.00925	0.707421	1.18032	0.855067	1.18032	0.937562	0.925056	1.18032	0.794328	1.10662	1.01859	0.541331	1.13763	0.895365	1.15878	0.981748	0.746538	1.15878	0.847227	1.13763	0.972747	0.702523	1.21339	0.801678	1.18032
412	10.11	10.18	29.52	25.4	21.27	gi|470133712	PREDICTED: aldo-keto reductase family 4 member C9-like [Fragaria vesca subsp. vesca]	Fragaria vesca subsp. vesca	7			0.972747	0.799533	1.21339	0.801678	1.18032	1.00925	0.55312	1.2942	0.77983	1.30617	1.0666	0.461778	1.21339	0.879022	1.2942	1.05682	0.449418	1.24738	0.847227	1.31826	1.09648	0.451447	1.14815	0.954993	1.25892
413	10.11	10.14	29.26	18.52	17.04	gi|55275408	L-galactose-1-phosphate phosphatase [Malus domestica]	Malus domestica	5			0.981748	0.768686	1.07647	0.912011	1.05682	0.972747	0.744437	1.08643	0.895365	1.05682	0.972747	0.928182	1.07647	0.903649	1.04713	1	0.983722	1.09648	0.912011	1.09648	1.00925	0.959717	1.08643	0.928966	1.09648
413	0	10.14	29.26	18.52	17.04	gi|225380884	L-galactose-1-phosphate phosphatase [Malus domestica]	Malus domestica	5
414	10.1	10.25	39.95	35.54	28.92	gi|462411618	hypothetical protein PRUPE_ppa006513mg [Prunus persica]	Prunus persica	10			0.731139	0.224335	1.33045	0.376704	0.972747	0.660694	0.121328	1.48594	0.285759	0.981748	0.630957	0.0517178	1.47231	0.30479	0.928966	0.60256	0.0347281	1.39316	0.170608	0.83946	1.20226	0.891899	1.35519	0.887156	1.87068
415	10.08	12.11	36.89	30.58	30.58	gi|462395929	hypothetical protein PRUPE_ppa011555mg [Prunus persica]	Prunus persica	8			0.954993	0.611668	1.10662	0.862979	1.05682	0.928966	0.126382	1.08643	0.855067	1.00925	0.946237	0.117637	1.09648	0.862979	1.03753	0.990832	0.972534	1.07647	0.92045	1.0666	0.946237	0.12932	1.08643	0.870964	1.02802
416	10.05	10.22	39.28	31.66	23.25	gi|462419053	hypothetical protein PRUPE_ppa004628mg [Prunus persica]	Prunus persica	14			1.07647	0.980765	1.15878	0.928966	1.27057	1.1272	0.700138	1.10662	1.01859	1.25892	0.972747	0.97688	1.21339	0.787046	1.18032	0.895365	0.725741	1.10662	0.801678	0.990832	1	0.963527	1.22462	0.816582	1.22462
417	10.02	10.43	29.79	21.6	14.11	gi|462399853	hypothetical protein PRUPE_ppa003448mg [Prunus persica]	Prunus persica	7			0.895365	0.712461	1.31826	0.636796	1.18032	1.28233	0.50002	1.2942	0.990832	2.18776	1.18032	0.750952	1.30617	0.903649	1.87068	0.912011	0.655187	1.35519	0.630957	1.23595	0.887156	0.445037	1.2942	0.679204	1.14815
418	10.02	10.17	33.1	25	20.83	gi|462407590	hypothetical protein PRUPE_ppa006022mg [Prunus persica]	Prunus persica	7			0.928966	0.807218	1.57036	0.591562	1.45881	1.28233	0.286769	1.48594	0.862979	1.90546	1.03753	0.644744	1.47231	0.704693	1.52757	1.10662	0.456956	1.39316	0.794328	1.5417	0.981748	0.813175	1.44544	0.679204	1.41906
419	10	10.61	19	9.453	7.164	gi|462400409	hypothetical protein PRUPE_ppa000782mg [Prunus persica]	Prunus persica	8			0.990832	0.768394	1.24738	0.794328	1.23595	1.09648	0.343109	1.20226	0.912011	1.31826	1.03753	0.483041	1.27057	0.816582	1.31826	1.03753	0.521808	1.20226	0.862979	1.24738	1.02802	0.379538	1.24738	0.824138	1.28233
420	10	10.01	21.43	15.31	15.31	gi|478435713	enoyl-ACP reductase [Malus domestica]	Malus domestica	5
420	0	10.01	20.15	15.56	15.56	gi|478435711	enoyl-ACP reductase [Malus domestica]	Malus domestica	5
421	9.97	49.53	52.17	44.08	39.27	gi|462423997	hypothetical protein PRUPE_ppa000675mg [Prunus persica]	Prunus persica	67			2.07014	0.139098	2.05116	1.00925	4.96592	1.78649	0.656093	1.87068	0.954993	3.37287	1.38038	0.802366	1.83654	0.751623	2.65461	1.35519	0.910575	1.90546	0.711214	2.75423	0.895365	0.872021	1.78649	0.510505	1.59956
422	9.96	10.06	50	43.18	37.73	gi|462405316	hypothetical protein PRUPE_ppa011177mg [Prunus persica]	Prunus persica	13			1.0666	0.903911	1.67494	0.636796	1.78649	1.03753	0.958472	1.77011	0.586138	1.83654	1.05682	0.999621	1.70608	0.619441	1.80302	1.01859	0.948893	1.43219	0.711214	1.45881	1.01859	0.988091	1.19124	0.855067	1.21339
423	9.96	10.03	36.1	30.24	21.46	gi|470117435	PREDICTED: CBS domain-containing protein CBSX3, mitochondrial-like [Fragaria vesca subsp. vesca]	Fragaria vesca subsp. vesca	6			1.02802	0.621198	1.05682	0.972747	1.08643	1.00925	0.801235	1.0666	0.946237	1.07647	0.972747	0.975364	1.0666	0.912011	1.03753	1.02802	0.565237	1.05682	0.972747	1.08643	0.963829	0.773691	1.07647	0.895365	1.03753
424	9.94	10.74	24.12	20.79	16.63	gi|60280217	UDP-glucose:flavonoid 7-O-glucosyltransferase [Malus domestica]	Malus domestica	8			1.05682	0.445273	1.11686	0.946237	1.18032	1.04713	0.691232	1.11686	0.937562	1.1695	1.02802	0.806975	1.07647	0.954993	1.11686	1.08643	0.382381	1.09648	0.990832	1.19124	0.972747	0.851434	1.10662	0.879022	1.07647
425	9.93	10.33	33.08	22.9	19.08	gi|462419951	hypothetical protein PRUPE_ppa006841mg [Prunus persica]	Prunus persica	7			1.15878	0.759803	2.0893	0.554626	2.42103	1.85353	0.357621	2.10863	0.879022	3.87258	1.38038	0.548959	2.0893	0.660694	2.91072	1.15878	0.762924	2.10863	0.549541	2.42103	1.07647	0.864087	2.0893	0.515229	2.24905
425	0	10.33	33.08	22.9	19.08	gi|462419950	hypothetical protein PRUPE_ppa006841mg [Prunus persica]	Prunus persica	7
425	0	10.33	33.08	22.9	19.08	gi|462419949	hypothetical protein PRUPE_ppa006841mg [Prunus persica]	Prunus persica	7
425	0	10.33	33.08	22.9	19.08	gi|452090878	S-adenosylmethionine synthetase [Prunus persica]	Prunus persica	7
425	0	8.09	32.31	23.08	16.41	gi|462402976	hypothetical protein PRUPE_ppa006916mg [Prunus persica]	Prunus persica	6
425	0	7.93	29.6	17.66	13.93	gi|470122099	PREDICTED: S-adenosylmethionine synthase 3-like isoform 1 [Fragaria vesca subsp. vesca]	Fragaria vesca subsp. vesca	5
425	0	7.93	29.19	18.02	14.21	gi|470122105	PREDICTED: S-adenosylmethionine synthase 3-like isoform 4 [Fragaria vesca subsp. vesca]	Fragaria vesca subsp. vesca	5
425	0	7.93	29.19	18.02	14.21	gi|470122103	PREDICTED: S-adenosylmethionine synthase 3-like isoform 3 [Fragaria vesca subsp. vesca]	Fragaria vesca subsp. vesca	5
425	0	7.93	29.19	18.02	14.21	gi|470122101	PREDICTED: S-adenosylmethionine synthase 3-like isoform 2 [Fragaria vesca subsp. vesca]	Fragaria vesca subsp. vesca	5
425	0	7.9	30.67	18.93	14.93	gi|470122107	PREDICTED: S-adenosylmethionine synthase 3-like isoform 5 [Fragaria vesca subsp. vesca]	Fragaria vesca subsp. vesca	5
425	0	7.9	33.84	21.65	17.07	gi|470122109	PREDICTED: S-adenosylmethionine synthase 3-like isoform 6 [Fragaria vesca subsp. vesca]	Fragaria vesca subsp. vesca	5
426	9.93	10.05	27.55	17.83	10.7	gi|384255900	phosphofructokinase alpha subunit [Eriobotrya japonica]	Eriobotrya japonica	6			0.772681	0.501186	1.33045	0.258226	1.02802	1.05682	0.722089	1.38038	0.765597	1.43219	1.18032	0.825555	1.30617	0.903649	1.78649	0.717794	0.4875	1.47231	0.280543	1.05682	0.887156	0.469642	1.34276	0.559758	1.19124
427	9.92	10.35	44.58	30.52	28.51	gi|462398011	hypothetical protein PRUPE_ppa010444mg [Prunus persica]	Prunus persica	6			0.954993	0.579473	1.0666	0.895365	1.01859	1.01859	0.586652	1.07647	0.946237	1.09648	1	0.906949	1.07647	0.928966	1.07647	0.990832	0.934254	1.08643	0.912011	1.07647	0.963829	0.593021	1.09648	0.879022	1.05682
427	0	10.35	42.17	30.52	28.51	gi|470102716	PREDICTED: proteasome subunit alpha type-7-like [Fragaria vesca subsp. vesca]	Fragaria vesca subsp. vesca	6
428	9.92	10.26	36.86	32.12	18.25	gi|462403176	hypothetical protein PRUPE_ppa015481mg, partial [Prunus persica]	Prunus persica	8			0.630957	0.586946	1.51356	0.237684	0.954993	1.11686	0.951868	1.55597	0.717794	1.78649	0.448745	0.373814	1.77011	0.0855067	0.794328	0.501187	0.378775	2.01372	0.164437	1.00925	1.02802	0.79436	1.6293	0.630957	1.69044
428	0	8.15	27.59	21.55	11.21	gi|462401113	hypothetical protein PRUPE_ppa008025mg [Prunus persica]	Prunus persica	6
429	9.92	9.97	44.83	36.55	36.55	gi|462422942	hypothetical protein PRUPE_ppa012996mg [Prunus persica]	Prunus persica	6			0.263027	0.0777024	2.88403	0.0903649	0.758578	0.619441	0.479635	1.49969	0.291072	0.928966	0.534564	0.201567	1.72187	0.226986	0.92045	0.765597	0.344356	1.48594	0.465586	1.13763	1.14815	0.827589	1.48594	0.772681	1.7378
429	0	8.04	35.86	27.59	27.59	gi|462397270	hypothetical protein PRUPE_ppa012998mg [Prunus persica]	Prunus persica	5
429	0	8.01	30.34	27.59	27.59	gi|470121725	PREDICTED: 40S ribosomal protein S16-like [Fragaria vesca subsp. vesca]	Fragaria vesca subsp. vesca	5
429	0	8.01	40.74	37.04	37.04	gi|226001025	ribosomal protein S16 [Rosa hybrid cultivar]	Rosa hybrid cultivar	5
430	9.88	9.99	30.31	23.39	17.42	gi|462407608	hypothetical protein PRUPE_ppa006276mg [Prunus persica]	Prunus persica	7			0.937562	0.883581	1.20226	0.772681	1.1272	0.855067	0.64357	1.20226	0.717794	1.02802	0.887156	0.6405	1.18032	0.751623	1.04713	0.903649	0.621909	1.13763	0.787046	1.02802	0.870964	0.584264	1.19124	0.724436	1.03753
431	9.87	10	20.26	12.41	11.5	gi|462409757	hypothetical protein PRUPE_ppa003798mg [Prunus persica]	Prunus persica	9			2.05116	0.300139	1.77011	1.15878	3.56451	1.99526	0.403852	1.78649	1.11686	3.22107	7.87046	0.000602952	2.58226	3.04789	21.677	4.32514	0.0245455	2.48886	1.7378	11.0662	7.24436	0.00119836	2.53513	2.85759	19.7697
432	9.86	10.29	23.23	16.15	8.215	gi|462400607	hypothetical protein PRUPE_ppa002173mg [Prunus persica]	Prunus persica	5			1	0.97354	1.69044	0.591562	1.69044	0.855067	0.351353	1.48594	0.554626	1.27057	0.691831	0.0968653	1.77011	0.353183	1.22462	0.903649	0.57471	1.64437	0.539511	1.48594	0.855067	0.359906	2.29087	0.356451	1.95885
433	9.84	10.2	46.95	45.42	27.1	gi|462420328	hypothetical protein PRUPE_ppa010146mg [Prunus persica]	Prunus persica	8			1.18032	0.275145	1.27057	0.928966	1.67494	0.390841	0.616029	2.05116	0.185353	0.801678	0.83946	0.829377	1.24738	0.642688	1.04713	1.00925	0.418997	1.25892	0.801678	1.28233	0.704693	0.839288	1.38038	0.474242	0.972747
434	9.83	10.14	42.91	35.46	33.33	gi|462407639	hypothetical protein PRUPE_ppa009670mg [Prunus persica]	Prunus persica	8			0.946237	0.956341	1.2942	0.648634	1.22462	0.744732	0.577275	1.47231	0.37325	1.09648	1.03753	0.9213	1.39316	0.744732	1.47231	1.19124	0.613528	1.24738	0.954993	1.64437	0.879022	0.746018	1.36773	0.580764	1.20226
435	9.83	9.89	22.53	17.47	14.68	gi|470144430	PREDICTED: TOM1-like protein 2-like [Fragaria vesca subsp. vesca]	Fragaria vesca subsp. vesca	6			1.02802	0.587866	1.14815	0.895365	1.18032	0.990832	0.83128	1.13763	0.870964	1.1272	1.02802	0.748413	1.14815	0.895365	1.18032	0.981748	0.892643	1.1272	0.870964	1.10662	0.972747	0.857877	1.14815	0.847227	1.11686
436	9.81	30.49	65.27	62.87	54.49	gi|512374222	putative glycelaldehyde-3-phosphate dehydrogenase, partial [Pyrus pyrifolia var. culta]	Pyrus pyrifolia var. culta	27			1.1272	0.509397	1.28233	0.879022	1.44544	1.35519	0.487529	1.24738	1.08643	1.90546	0.765597	0.580641	1.28233	0.515229	0.981748	1.1695	0.74237	1.21339	0.963829	1.57036	1.01859	0.889554	1.27057	0.801678	1.30617
436	0	28.02	59.53	57.18	48.97	gi|381393066	glyceraldehyde-3-phosphate dehydrogenase C2 [Pyrus x bretschneideri]	Pyrus x bretschneideri	25
437	9.8	11.49	35.64	26.48	19.76	gi|462397502	hypothetical protein PRUPE_ppa004784mg [Prunus persica]	Prunus persica	9			0.981748	0.935727	1.43219	0.685488	1.40605	0.847227	0.733322	1.57036	0.539511	1.33045	0.981748	0.995935	1.38038	0.711214	1.35519	0.954993	0.957899	1.38038	0.691831	1.31826	0.758578	0.590119	1.38038	0.549541	1.04713
438	9.77	10.03	18.22	11.7	8.593	gi|462411156	hypothetical protein PRUPE_ppa002417mg [Prunus persica]	Prunus persica	6			1.15878	0.797283	2.0893	0.554626	2.42103	1.28233	0.764287	4.87529	0.263027	6.19441	1.33045	0.464452	5.80764	0.229087	7.72681	1.18032	0.766312	2.0893	0.564937	2.46604	1.41906	0.59388	2.85759	0.496592	4.05509
439	9.76	9.85	22.31	14.77	10.43	gi|462399623	hypothetical protein PRUPE_ppa002894mg [Prunus persica]	Prunus persica	7			0.704693	0.506677	1.75388	0.331131	1.23595	1.90546	0.588428	1.88799	1.00925	4.74242	1.14815	0.95484	1.64437	0.698232	2.29087	0.679204	0.37299	2.26987	0.270396	1.5417	1.36773	0.921687	1.99526	0.685488	3.10456
440	9.75	9.89	44.18	28.51	26.1	gi|470115341	PREDICTED: proteasome subunit alpha type-4-like [Fragaria vesca subsp. vesca]	Fragaria vesca subsp. vesca	7			1.1272	0.593585	1.1272	1	1.30617	1.07647	0.612242	1.13763	0.946237	1.25892	1.1272	0.521435	1.15878	0.972747	1.34276	1.15878	0.526731	1.14815	1.00925	1.35519	1.18032	0.44175	1.14815	1.02802	1.39316
441	9.75	9.88	23.47	16.29	11.21	gi|33313474	zeta-carotene desaturase ZDS2 [Malus domestica]	Malus domestica	6			0.990832	0.959118	1.1272	0.879022	1.11686	1	0.97514	1.13763	0.879022	1.13763	1.04713	0.460788	1.10662	0.946237	1.15878	0.963829	0.825268	1.11686	0.862979	1.07647	1	0.999625	1.14815	0.870964	1.14815
441	0	9.85	22.71	16.37	11.27	gi|33313470	zeta-carotene desaturase ZDS1 [Malus domestica]	Malus domestica	6
442	9.64	9.71	26.44	20.4	14.66	gi|75215225	RecName: Full=Bifunctional dihydroflavonol 4-reductase/flavanone 4-reductase; AltName: Full=Dihydroflavonol 4-reductase; Short=DFR; AltName: Full=Dihydrokaempferol 4-reductase; AltName: Full=Flavanone 4-reductase; Short=FNR	MALDO	5			2.10863	0.112735	1.88799	1.11686	12.4738	2.48886	0.0831656	1.88799	1.31826	31.9154	3.90841	0.00513605	2.05116	1.90546	36.6438	2.67917	0.0288958	1.92309	1.39316	31.9154	2.0893	0.104858	1.85353	1.1272	21.2814
442	0	9.71	26.44	20.4	14.66	gi|4588781	dihydroflavonol reductase [Malus domestica]	Malus domestica	5
442	0	9.71	26.44	20.4	14.66	gi|28629482	dihydroflavonol 4-reductase [Malus domestica]	Malus domestica	5
442	0	9.71	26.44	20.4	14.66	gi|257296261	unnamed protein product [Malus domestica]	Malus domestica	5
442	0	9.71	26.44	20.4	14.66	gi|227437132	dihydroflavonol-4-reductase protein [Malus hybrid cultivar]	Malus hybrid cultivar	5
442	0	9.71	26.44	20.4	14.66	gi|227286191	unnamed protein product [Malus domestica]	Malus domestica	5
442	0	9.71	26.44	20.4	14.66	gi|219787715	unnamed protein product [Malus domestica]	Malus domestica	5
442	0	9.71	25.86	20.4	14.66	gi|28629480	dihydroflavonol 4-reductase [Malus domestica]	Malus domestica	5
442	0	9.71	25.86	20.4	14.66	gi|257296195	unnamed protein product [Malus domestica]	Malus domestica	5
442	0	9.71	25.86	20.4	14.66	gi|227286149	unnamed protein product [Malus domestica]	Malus domestica	5
442	0	9.71	25.86	20.4	14.66	gi|219787649	unnamed protein product [Malus domestica]	Malus domestica	5
443	9.62	9.77	25.05	15.33	13.61	gi|462420043	hypothetical protein PRUPE_ppa005398mg [Prunus persica]	Prunus persica	5			1	0.799585	1.18032	0.847227	1.18032	0.937562	0.562618	1.18032	0.794328	1.10662	0.937562	0.420004	1.11686	0.83946	1.04713	1.01859	0.777609	1.11686	0.912011	1.13763	1	0.97572	1.1272	0.887156	1.1272
444	9.61	9.67	31.43	27.5	26.07	gi|462419138	hypothetical protein PRUPE_ppa009727mg [Prunus persica]	Prunus persica	6			1.08643	0.687488	1.11686	0.972747	1.21339	1.05682	0.283207	1.09648	0.963829	1.15878	1.04713	0.395705	1.1272	0.928966	1.18032	1	0.452294	1.11686	0.895365	1.11686	1.02802	0.629678	1.1272	0.912011	1.15878
445	9.59	9.74	42.2	29.36	16.97	gi|568246768	ribosomal protein S3 [Pyrus spinosa]	Pyrus spinosa	4			0.660694	0.103298	1.34276	0.390841	0.887156	0.698232	0.0463858	1.27057	0.440555	0.887156	0.660694	0.0295413	1.33045	0.349945	0.879022	0.972747	0.952723	1.21339	0.801678	1.18032	0.83946	0.554652	1.25892	0.619441	1.05682
445	0	9.74	42.2	29.36	16.97	gi|565666502	ribosomal protein S3 [Pyrus spinosa]	Pyrus spinosa	4
445	0	9.74	42.2	29.36	16.97	gi|346683331	ribosomal protein S3 [Pyrus pyrifolia]	Pyrus pyrifolia	4
445	0	9.74	42.2	29.36	16.97	gi|345433598	ribosomal protein S3 [Pyrus pyrifolia]	Pyrus pyrifolia	4
446	9.57	9.63	25.54	18.77	15.69	gi|462397757	hypothetical protein PRUPE_ppa008611mg [Prunus persica]	Prunus persica	5			1.03753	0.673139	1.1272	0.92045	1.1695	1.00925	0.957591	1.11686	0.903649	1.1272	0.946237	0.851848	1.11686	0.847227	1.05682	1	0.901851	1.08643	0.92045	1.08643	1.05682	0.794211	1.10662	0.954993	1.1695
446	0	7.55	23.08	16.31	13.23	gi|462399960	hypothetical protein PRUPE_ppa1027124mg [Prunus persica]	Prunus persica	4
447	9.56	13.94	46.93	37.22	31.39	gi|462416988	hypothetical protein PRUPE_ppa009027mg [Prunus persica]	Prunus persica	14
448	9.56	9.83	27.04	21.69	18.03	gi|462406929	hypothetical protein PRUPE_ppa007809mg [Prunus persica]	Prunus persica	6			0.963829	0.791751	1.23595	0.787046	1.19124	0.972747	0.821877	1.19124	0.816582	1.15878	1.02802	0.796215	1.13763	0.903649	1.1695	0.954993	0.89796	1.19124	0.794328	1.13763	1.07647	0.514211	1.19124	0.903649	1.28233
449	9.56	9.64	24.87	18.65	15.03	gi|462409799	hypothetical protein PRUPE_ppa003384mg [Prunus persica]	Prunus persica	8			0.972747	0.892335	1.24738	0.77983	1.21339	1.05682	0.395784	1.1695	0.903649	1.23595	1.07647	0.377957	1.14815	0.937562	1.23595	0.981748	0.738542	1.18032	0.831764	1.15878	1.01859	0.989119	1.15878	0.879022	1.18032
450	9.56	9.61	20.77	13.27	10.77	gi|462422650	hypothetical protein PRUPE_ppa004249mg [Prunus persica]	Prunus persica	5			0.313329	0.17238	2.85759	0.148594	0.895365	0.469894	0.243154	2.14783	0.177011	1.00925	0.744732	0.35001	1.59956	0.428549	1.19124	0.515229	0.134237	1.8197	0.244343	0.937562	0.60256	0.214804	1.72187	0.258226	1.03753
451	9.55	9.71	43.77	32.32	23.91	gi|462397240	hypothetical protein PRUPE_ppa009335mg [Prunus persica]	Prunus persica	8			1.02802	0.589225	1.0666	0.963829	1.09648	0.990832	0.813172	1.08643	0.912011	1.07647	1.04713	0.47459	1.07647	0.972747	1.1272	0.972747	0.681058	1.0666	0.912011	1.03753	1	0.7802	1.07647	0.928966	1.07647
451	0	9.71	44.67	32.99	24.4	gi|462397239	hypothetical protein PRUPE_ppa009335mg [Prunus persica]	Prunus persica	8
452	9.54	9.95	35.02	26.46	21.79	gi|462396774	hypothetical protein PRUPE_ppa010263mg [Prunus persica]	Prunus persica	7			1.11686	0.46042	1.27057	0.879022	1.88799	0.724436	0.933306	1.30617	0.474242	0.946237	1.14815	0.455221	1.2942	0.887156	1.85353	0.972747	0.529212	1.36773	0.758578	1.33045	0.794328	0.815891	1.23595	0.619441	0.981748
453	9.51	10.35	16.4	11.67	5.835	gi|462406137	hypothetical protein PRUPE_ppa000817mg [Prunus persica]	Prunus persica	6			1.01859	0.997747	1.2942	0.787046	1.31826	1.0666	0.753965	1.28233	0.831764	1.36773	0.946237	0.822315	1.14815	0.824138	1.08643	0.963829	0.555296	1.23595	0.77983	1.19124	0.981748	0.892113	1.22462	0.801678	1.20226
454	9.51	9.78	17.15	8.689	4.267	gi|462403777	hypothetical protein PRUPE_ppa000319mg [Prunus persica]	Prunus persica	5			0.870964	0.260049	1.13763	0.758578	0.990832	0.879022	0.447491	1.18032	0.744732	1.03753	0.887156	0.340638	1.13763	0.77983	1.00925	0.946237	0.666286	1.18032	0.801678	1.11686	0.879022	0.327103	1.1272	0.77983	0.990832
455	9.5	9.6	24.8	17.48	17.48	gi|83853953	pathogenesis-related protein 5 [Malus domestica]	Malus domestica	10			2.22844	0.144695	1.45881	1.52757	12.1339	1.57036	0.615254	1.48594	1.05682	4.83059	1.05682	0.490515	1.36773	0.772681	1.72187	1.30617	0.932836	1.35519	0.963829	4.83059	1.58489	0.474561	1.38038	1.14815	7.72681
455	0	9.6	24.8	17.48	17.48	gi|60418848	thaumatin-like protein precursor [Malus domestica]	Malus domestica	10
455	0	9.6	24.8	17.48	17.48	gi|60418846	thaumatin-like protein precursor [Malus domestica]	Malus domestica	10
455	0	9.6	24.8	17.48	17.48	gi|60418844	thaumatin-like protein precursor [Malus domestica]	Malus domestica	10
455	0	9.6	24.8	17.48	17.48	gi|60418842	thaumatin-like protein precursor [Malus domestica]	Malus domestica	10
455	0	9.6	24.8	17.48	17.48	gi|60418840	thaumatin-like protein precursor [Malus domestica]	Malus domestica	10
455	0	9.54	30.19	16.04	16.04	gi|30316195	RecName: Full=Thaumatin-like protein 1b; AltName: Full=Pathogenesis-related protein 5b; Short=PR-5b	MALDO	9
455	0	9.54	30.19	16.04	16.04	gi|20149276	thaumatine-like protein [Malus domestica]	Malus domestica	9
456	9.47	9.6	23.85	20.13	11.6	gi|462411505	hypothetical protein PRUPE_ppa005518mg [Prunus persica]	Prunus persica	6			0.946237	0.711521	3.46737	0.272898	3.28095	0.765597	0.574544	2.10863	0.366438	1.61436	0.824138	0.6369	2.0893	0.394457	1.72187	0.903649	0.656915	3.40408	0.265461	3.0761	0.870964	0.593957	3.80189	0.229087	3.31131
457	9.4	9.48	18.82	12.37	8.816	gi|462403990	hypothetical protein PRUPE_ppa001820mg [Prunus persica]	Prunus persica	6			0.765597	0.663195	1.36773	0.474242	1.04713	0.895365	0.856724	1.35519	0.505825	1.21339	0.903649	0.928299	1.31826	0.642688	1.19124	0.679204	0.676475	1.47231	0.299226	1	0.57544	0.384956	1.64437	0.233346	0.946237
458	9.35	9.7	40.51	27.59	21.52	gi|462411642	hypothetical protein PRUPE_ppa006791mg [Prunus persica]	Prunus persica	9			1.08643	0.819059	2.208	0.49204	2.39883	1.1272	0.826006	1.51356	0.744732	1.70608	0.954993	0.954426	2.05116	0.465586	1.95885	1.18032	0.697503	1.6293	0.724436	1.92309	1.21339	0.640362	1.97697	0.613762	2.39883
458	0	9.7	41.56	28.31	22.08	gi|462411641	hypothetical protein PRUPE_ppa006791mg [Prunus persica]	Prunus persica	9
458	0	9.7	41.56	28.31	22.08	gi|462411640	hypothetical protein PRUPE_ppa006791mg [Prunus persica]	Prunus persica	9
459	9.35	9.43	46.04	39.6	25.25	gi|462420403	hypothetical protein PRUPE_ppa011650mg [Prunus persica]	Prunus persica	5			1.08643	0.487076	1.15878	0.937562	1.28233	1.01859	0.701618	1.20226	0.847227	1.22462	0.963829	0.720035	1.1695	0.824138	1.1272	0.972747	0.808186	1.1695	0.831764	1.13763	1.04713	0.399103	1.19124	0.879022	1.25892
460	9.33	9.74	18.6	8.828	4.776	gi|226441677	magnesium chelatase H subunit [Prunus persica]	Prunus persica	6			0.990832	0.962067	1.20226	0.824138	1.19124	1.07647	0.385298	1.28233	0.83946	1.38038	1.09648	0.352131	1.18032	0.928966	1.2942	0.963829	0.800269	1.33045	0.724436	1.28233	1.04713	0.565081	1.19124	0.879022	1.24738
460	0	9.73	16.85	9.18	4.966	gi|462400211	hypothetical protein PRUPE_ppa000296mg [Prunus persica]	Prunus persica	6
461	9.32	9.43	22.17	14.48	9.276	gi|462407498	hypothetical protein PRUPE_ppa005820mg [Prunus persica]	Prunus persica	6			1.00925	0.950236	1.28233	0.787046	1.30617	1.0666	0.949041	1.28233	0.831764	1.41906	1.19124	0.313605	1.2942	0.92045	1.6293	1.18032	0.462874	1.23595	0.954993	1.58489	1.20226	0.454237	1.27057	0.946237	1.64437
462	9.29	9.59	19.49	14.1	7.692	gi|462396814	hypothetical protein PRUPE_ppa001681mg [Prunus persica]	Prunus persica	5			1.00925	0.759465	1.19124	0.847227	1.20226	0.946237	0.462299	1.11686	0.847227	1.05682	1.00925	0.808342	1.13763	0.887156	1.14815	1.0666	0.569892	1.22462	0.870964	1.30617	1.07647	0.310288	1.14815	0.937562	1.23595
463	9.28	9.41	37.77	31.33	26.18	gi|462398043	hypothetical protein PRUPE_ppa010848mg [Prunus persica]	Prunus persica	6			0.981748	0.690725	1.10662	0.887156	1.08643	1.00925	0.94954	1.13763	0.887156	1.14815	0.972747	0.860549	1.09648	0.887156	1.0666	1.01859	0.409795	1.10662	0.92045	1.1272	0.954993	0.944957	1.10662	0.862979	1.05682
463	0	9.19	30.87	26.52	26.52	gi|470134433	PREDICTED: peptidyl-prolyl cis-trans isomerase FKBP16-4, chloroplastic-like [Fragaria vesca subsp. vesca]	Fragaria vesca subsp. vesca	6
464	9.22	9.43	25.68	19.52	15.58	gi|462407013	hypothetical protein PRUPE_ppa003341mg [Prunus persica]	Prunus persica	8			0.981748	0.910267	1.07647	0.912011	1.05682	0.990832	0.843346	1.07647	0.92045	1.0666	0.963829	0.651755	1.08643	0.887156	1.04713	1	0.924072	1.07647	0.928966	1.07647	0.990832	0.973974	1.08643	0.912011	1.07647
465	9.21	9.35	51.79	46.43	41.07	gi|462422833	hypothetical protein PRUPE_ppa013621mg [Prunus persica]	Prunus persica	6			1.07647	0.52684	1.18032	0.912011	1.27057	1.00925	0.986723	1.1695	0.862979	1.18032	1.05682	0.584777	1.1695	0.903649	1.23595	1.03753	0.964978	1.1695	0.887156	1.21339	1.05682	0.63323	1.14815	0.92045	1.21339
465	0	7.19	42.86	32.14	26.79	gi|462422847	hypothetical protein PRUPE_ppa013637mg [Prunus persica]	Prunus persica	5
466	9.18	9.35	28.43	18.09	13.72	gi|566137201	glutamate decarboxylase 1 [Malus domestica]	Malus domestica	6			1.21339	0.401363	1.23595	0.981748	1.75388	0.831764	0.728501	1.59956	0.420727	1.33045	0.724436	0.188509	1.51356	0.337287	1.09648	0.816582	0.397901	1.35519	0.529663	1.10662	1.19124	0.418099	1.39316	0.855067	1.8197
467	9.18	9.31	27.92	20.62	11.46	gi|462422644	hypothetical protein PRUPE_ppa005045mg [Prunus persica]	Prunus persica	5			1.11686	0.935829	1.31826	0.847227	1.52757	1.02802	0.925631	1.33045	0.772681	1.38038	1.44544	0.541351	1.38038	1.04713	2.37684	1.33045	0.646649	1.36773	0.972747	2.07014	1.23595	0.665522	1.30617	0.946237	1.95885
467	0.01	7.29	27.86	19.33	9.356	gi|440587577	UDP-glucose dehydrogenase [Prunus persica]	Prunus persica	4
468	9.13	9.41	40.53	28.11	15.68	gi|462402980	hypothetical protein PRUPE_ppa008282mg [Prunus persica]	Prunus persica	7			1.02802	0.840697	1.09648	0.937562	1.1272	0.963829	0.736174	1.13763	0.847227	1.09648	1.03753	0.81044	1.18032	0.879022	1.22462	0.981748	0.865586	1.1272	0.870964	1.10662	0.981748	0.690104	1.14815	0.855067	1.1272
469	9.12	11.31	48.43	35.04	34.65	gi|462415302	hypothetical protein PRUPE_ppa010323mg [Prunus persica]	Prunus persica	15			1.04713	0.707332	1.08643	0.963829	1.1272	1.01859	0.88671	1.13763	0.895365	1.15878	1.05682	0.706802	1.10662	0.954993	1.18032	1.08643	0.65533	1.1272	0.963829	1.23595	1	0.966749	1.10662	0.903649	1.10662
470	9.11	9.41	29.56	27.04	20.44	gi|449811543	peroxidase 2 [Pyrus communis]	Pyrus communis	8			1.64437	0.754927	1.70608	0.963829	3.25087	2.67917	0.561473	2.01372	1.33045	7.72681	2.01372	0.491788	1.77011	1.13763	8.09096	2.55859	0.449006	2.01372	1.27057	8.3946	3.01995	0.294405	2.07014	1.45881	11.4815
471	9.11	9.25	19.44	10.45	6.067	gi|470145377	PREDICTED: uncharacterized protein LOC101297968 [Fragaria vesca subsp. vesca]	Fragaria vesca subsp. vesca	8			1	0.704393	1.08643	0.92045	1.08643	0.963829	0.982429	1.09648	0.879022	1.05682	0.990832	0.875159	1.07647	0.92045	1.0666	0.946237	0.915981	1.0666	0.887156	1.00925	1.04713	0.610013	1.07647	0.972747	1.1272
472	9.1	27.59	37.31	29.82	22.63	gi|462413141	hypothetical protein PRUPE_ppa002591mg [Prunus persica]	Prunus persica	30			1.2942	0.475159	2.03236	0.636796	2.63027	1.5417	0.418214	1.38038	1.11686	2.12814	1.0666	0.92126	1.97697	0.539511	2.10863	0.83946	0.670141	1.38038	0.608135	1.15878	1.20226	0.625183	1.38038	0.870964	1.65959
472	0	27.59	37.31	29.82	22.63	gi|462413137	hypothetical protein PRUPE_ppa002598mg [Prunus persica]	Prunus persica	30
473	9.09	9.24	48.68	35.47	32.83	gi|89276793	iron-binding protein [Pyrus pyrifolia]	Pyrus pyrifolia	7			0.751623	0.361735	1.34276	0.505825	1.00925	0.510505	0.237237	1.45881	0.233346	0.744732	0.586138	0.189055	1.34276	0.356451	0.787046	0.452898	0.124354	1.45881	0.194089	0.660694	0.42462	0.159674	1.58489	0.143219	0.672977
473	0	9.24	48.68	35.47	32.83	gi|558869156	chloroplast Fer1 [Pyrus x bretschneideri]	Pyrus x bretschneideri	7
474	9.07	9.16	19.85	17.44	11.13	gi|462405616	hypothetical protein PRUPE_ppa003934mg [Prunus persica]	Prunus persica	6			1.09648	0.412727	1.2942	0.847227	1.41906	1.00925	0.68799	1.2942	0.77983	1.30617	1	0.761597	1.35519	0.737904	1.35519	0.981748	0.952782	1.43219	0.685488	1.40605	1.03753	0.511572	1.25892	0.824138	1.30617
475	9.01	9.87	18.61	10.83	9.253	gi|462413219	hypothetical protein PRUPE_ppa000957mg [Prunus persica]	Prunus persica	9			0.972747	0.964435	1.19124	0.816582	1.15878	1.03753	0.584055	1.21339	0.855067	1.25892	1.01859	0.760051	1.21339	0.83946	1.23595	1.00925	0.954243	1.1695	0.862979	1.18032	1.04713	0.7116	1.15878	0.903649	1.21339
475	0	9.72	17.56	10.94	8.833	gi|462411071	hypothetical protein PRUPE_ppa000955mg [Prunus persica]	Prunus persica	8
476	9	11.53	44.84	34.76	26.45	gi|470148168	PREDICTED: cysteine synthase, chloroplastic/chromoplastic-like [Fragaria vesca subsp. vesca]	Fragaria vesca subsp. vesca	15			1.02802	0.842111	1.30617	0.787046	1.34276	0.963829	0.867723	1.19124	0.809096	1.14815	0.990832	0.963633	1.20226	0.824138	1.19124	1	0.968655	1.18032	0.847227	1.18032	0.895365	0.723253	1.18032	0.758578	1.05682
477	8.99	9.22	26.78	16.2	10.37	gi|341833960	hypothetical protein [Pyrus x bretschneideri]	Pyrus x bretschneideri	5			0.954993	0.749588	1.07647	0.887156	1.02802	0.990832	0.922326	1.10662	0.895365	1.09648	1.03753	0.775444	1.07647	0.963829	1.11686	0.990832	0.98764	1.07647	0.92045	1.0666	0.954993	0.888405	1.08643	0.879022	1.03753
477	0	8.95	23.49	15.09	8.405	gi|462411494	hypothetical protein PRUPE_ppa005362mg [Prunus persica]	Prunus persica	4
478	8.99	9.04	34.24	27.8	25.42	gi|462401298	hypothetical protein PRUPE_ppa009374mg [Prunus persica]	Prunus persica	11			0.990832	0.874376	1.18032	0.83946	1.1695	1	0.938218	1.22462	0.816582	1.22462	0.972747	0.89579	1.25892	0.772681	1.22462	0.981748	0.850435	1.23595	0.794328	1.21339	0.981748	0.909588	1.23595	0.794328	1.21339
479	8.98	9.09	28.65	26.03	19.48	gi|462407410	hypothetical protein PRUPE_ppa004041mg [Prunus persica]	Prunus persica	9			0.847227	0.620071	1.1695	0.672977	0.990832	0.895365	0.851138	1.28233	0.660694	1.14815	1.00925	0.852245	1.1695	0.862979	1.1695	0.954993	0.849428	1.1695	0.794328	1.11686	0.731139	0.353902	1.20226	0.501187	0.879022
480	8.92	9.02	33.24	26.65	15.76	gi|462419212	hypothetical protein PRUPE_ppa008008mg [Prunus persica]	Prunus persica	5			0.972747	0.80058	1.21339	0.744732	1.18032	0.630957	0.474364	1.35519	0.185353	0.855067	0.679204	0.564358	1.35519	0.275423	0.92045	0.824138	0.841372	1.2942	0.544503	1.0666	0.954993	0.865494	1.24738	0.704693	1.19124
481	8.91	9.53	47.88	43.64	38.56	gi|470121761	PREDICTED: stem-specific protein TSJT1-like isoform 2 [Fragaria vesca subsp. vesca]	Fragaria vesca subsp. vesca	7			0.608135	0.883254	1.78649	0.272898	1.08643	1.1272	0.928233	1.64437	0.685488	2.10863	0.758578	0.961377	1.6293	0.465586	1.23595	1.51356	0.565755	1.6293	0.928966	2.58226	0.666807	0.891366	1.70608	0.337287	1.13763
481	0	7.32	41.47	35.66	31.01	gi|470121759	PREDICTED: stem-specific protein TSJT1-like isoform 1 [Fragaria vesca subsp. vesca]	Fragaria vesca subsp. vesca	5
482	8.91	9.2	37.5	31.25	29.58	gi|462399051	hypothetical protein PRUPE_ppa024954mg, partial [Prunus persica]	Prunus persica	8			1.02802	0.991038	1.07647	0.954993	1.10662	0.972747	0.790957	1.0666	0.912011	1.03753	1.01859	0.806853	1.05682	0.963829	1.07647	1.00925	0.733593	1.08643	0.928966	1.09648	1.02802	0.791509	1.05682	0.972747	1.08643
483	8.89	9.09	26.94	13.09	8.918	gi|302399079	TCP domain class transcription factor [Malus domestica]	Malus domestica	5			0.954993	0.607718	1.08643	0.879022	1.03753	1.01859	0.446256	1.09648	0.928966	1.11686	0.972747	0.900042	1.09648	0.887156	1.0666	1.00925	0.690707	1.09648	0.92045	1.10662	0.963829	0.836073	1.09648	0.879022	1.05682
483	0	7.45	23.34	12.33	8.918	gi|462422585	hypothetical protein PRUPE_ppa004143mg [Prunus persica]	Prunus persica	5
484	8.87	11.5	36.05	34.48	33.23	gi|82697943	CXE carboxylesterase [Malus pumila]	Malus pumila	15			0.816582	0.260505	1.31826	0.580764	1.07647	0.711214	0.834277	1.47231	0.413047	1.04713	0.346737	0.00173397	1.78649	0.0648634	0.619441	0.731139	0.357674	1.40605	0.47863	1.02802	1.0666	0.614812	1.35519	0.787046	1.44544
485	8.86	9.45	37.79	34.01	27.91	gi|462397856	hypothetical protein PRUPE_ppa008132mg [Prunus persica]	Prunus persica	11			0.751623	0.816539	1.78649	0.413047	1.34276	1.18032	0.885083	1.55597	0.758578	2.80543	0.564937	0.681063	1.57036	0.124738	0.887156	0.954993	0.855443	1.65959	0.57544	1.58489	1.1272	0.909784	1.6293	0.691831	2.0893
486	8.86	8.91	34.21	28.95	22.81	gi|462405296	hypothetical protein PRUPE_ppa010992mg [Prunus persica]	Prunus persica	5			1.02802	0.89694	1.08643	0.946237	1.11686	1.01859	0.849474	1.11686	0.912011	1.13763	1.05682	0.559383	1.08643	0.972747	1.14815	0.981748	0.813963	1.08643	0.903649	1.0666	0.990832	0.908703	1.09648	0.903649	1.08643
486	0	5.19	25.68	23.42	17.12	gi|470147901	PREDICTED: 50S ribosomal protein L11, chloroplastic-like [Fragaria vesca subsp. vesca]	Fragaria vesca subsp. vesca	4
487	8.84	9.07	29.01	22.7	15.5	gi|462415431	hypothetical protein PRUPE_ppa003710mg [Prunus persica]	Prunus persica	8			0.685488	0.201423	1.43219	0.340408	0.981748	0.912011	0.841055	1.35519	0.642688	1.23595	1.0666	0.929148	1.33045	0.801678	1.52757	0.870964	0.790753	1.33045	0.613762	1.15878	0.92045	0.950474	1.35519	0.679204	1.24738
487	0	9.07	29.01	22.7	15.5	gi|462415430	hypothetical protein PRUPE_ppa003710mg [Prunus persica]	Prunus persica	8
488	8.84	8.91	26.38	21.17	18.57	gi|462411880	hypothetical protein PRUPE_ppa009069mg [Prunus persica]	Prunus persica	5			1.07647	0.84793	1.1272	0.954993	1.21339	1.01859	0.928666	1.21339	0.83946	1.23595	0.954993	0.991599	1.25892	0.758578	1.20226	0.903649	0.841945	1.1695	0.772681	1.05682	1.04713	0.914208	1.15878	0.903649	1.21339
489	8.82	9.33	35.71	24.53	18.01	gi|54260388	1-aminocyclopropane-1-carboxylate oxidase [Pyrus pyrifolia]	Pyrus pyrifolia	6			0.912011	0.39922	1.23595	0.737904	1.1272	0.895365	0.672623	1.13763	0.787046	1.01859	0.895365	0.895336	1.21339	0.737904	1.08643	0.847227	0.694403	1.2942	0.654636	1.09648	0.887156	0.699937	1.15878	0.765597	1.02802
489	0	9.33	35.71	24.53	18.01	gi|27372289	1-aminocyclopropene-1-carboxylate oxidase [Malus domestica]	Malus domestica	6
489	0	8.93	31.99	20.81	14.29	gi|283101128	1-aminocyclopropane-1-carboxylate oxidase [Eriobotrya japonica]	Eriobotrya japonica	5
489	0	8.93	31.99	20.81	14.29	gi|269308686	1-aminocyclopropane-1-carboxylate oxidase [Eriobotrya japonica]	Eriobotrya japonica	5
489	0	8.42	35.94	23.83	17.97	gi|121309552	1-aminocyclopropane-1-carboxylate oxidase [Pyrus x bretschneideri]	Pyrus x bretschneideri	5
490	8.82	9.24	26.42	17.79	11.23	gi|462411175	hypothetical protein PRUPE_ppa003377mg [Prunus persica]	Prunus persica	5			0.963829	0.986293	1.14815	0.83946	1.10662	1.01859	0.623073	1.15878	0.879022	1.18032	0.912011	0.283763	1.10662	0.824138	1.00925	0.963829	0.705176	1.15878	0.83946	1.11686	1.00925	0.841953	1.1272	0.895365	1.13763
491	8.81	9.3	46.79	37.92	33.03	gi|462411804	hypothetical protein PRUPE_ppa008289mg [Prunus persica]	Prunus persica	16			1.10662	0.85968	1.14815	0.963829	1.33045	0.862979	0.616407	1.14815	0.711214	0.990832	1.13763	0.782517	1.15878	0.981748	1.36773	1.03753	0.906651	1.18032	0.879022	1.25892	0.895365	0.494698	1.15878	0.744732	1.03753
491	0	9.3	45.27	36.69	31.95	gi|462411803	hypothetical protein PRUPE_ppa008289mg [Prunus persica]	Prunus persica	16
492	8.8	8.94	17.92	13.75	8.194	gi|500181528	phenylalanine ammonia lyase [Pyrus communis]	Pyrus communis	4			1.10662	0.699687	1.77011	0.625173	1.95885	1.20226	0.500408	1.57036	0.765597	2.24905	2.58226	0.0197417	1.51356	1.70608	6.66807	1.24738	0.3393	1.44544	0.862979	2.46604	0.296483	0.365479	3.10456	0.110662	0.92045
492	0	8.94	17.92	13.75	8.194	gi|498537117	phenylalanine ammonia lyase [Pyrus communis]	Pyrus communis	4
492	0	8.94	17.92	13.75	8.194	gi|124245049	phenylalanine ammonia lyase [Pyrus communis]	Pyrus communis	4
492	0	8.94	18.78	15.49	9.233	gi|381149279	phenylalanine ammonia lyase, partial [Pyrus pyrifolia]	Pyrus pyrifolia	4
492	0	8.92	17.5	14.31	8.194	gi|382929313	phenylalanine ammonialyase [Malus hybrid cultivar]	Malus hybrid cultivar	4
492	0	8.92	16.97	14.33	8.206	gi|374257940	phenylalanine ammonia-lyase [Pyrus x bretschneideri]	Pyrus x bretschneideri	4
492	0	8.92	16.97	14.33	8.206	gi|295002604	phenylalanine ammonia-lyase 1 precursor [Pyrus x bretschneideri]	Pyrus x bretschneideri	4
493	8.8	8.89	23.29	17.12	13.36	gi|462397122	hypothetical protein PRUPE_ppa003335mg [Prunus persica]	Prunus persica	8			0.946237	0.199343	1.07647	0.879022	1.01859	0.990832	0.670513	1.07647	0.92045	1.0666	1.03753	0.943592	1.09648	0.946237	1.13763	1	0.955069	1.08643	0.92045	1.08643	0.954993	0.182838	1.08643	0.879022	1.03753
494	8.77	8.86	24.13	15.72	10.24	gi|462420245	hypothetical protein PRUPE_ppa003810mg [Prunus persica]	Prunus persica	5			1.20226	0.71133	1.40605	0.855067	1.8197	0.77983	0.479408	1.40605	0.49204	1.09648	1.1272	0.835784	1.34276	0.83946	1.69044	0.586138	0.185625	1.52757	0.398107	0.895365	1.02802	0.936023	1.40605	0.731139	1.5417
495	8.72	15.24	35.17	33.14	27.33	gi|462419297	hypothetical protein PRUPE_ppa008111mg [Prunus persica]	Prunus persica	12			0.895365	0.889548	1.15878	0.772681	1.03753	0.963829	0.999287	1.13763	0.847227	1.09648	1.01859	0.747135	1.15878	0.879022	1.18032	0.903649	0.761292	1.09648	0.824138	0.990832	0.954993	0.901739	1.13763	0.83946	1.08643
495	0	15.24	42.39	39.86	34.06	gi|5031279	porin [Prunus armeniaca]	Prunus armeniaca	12
496	8.72	8.93	19.5	15.92	14.85	gi|462406221	hypothetical protein PRUPE_ppa003650mg [Prunus persica]	Prunus persica	7			0.654636	0.650807	14.0605	0.0539511	9.2045	0.672977	0.428835	20.3236	0.0448745	13.6773	0.711214	0.634427	4.05509	0.175388	2.88403	0.717794	0.505663	4.20727	0.170608	3.01995	0.981748	0.991107	2.0893	0.469894	2.05116
497	8.72	8.9	38.17	23.92	22.58	gi|462411707	hypothetical protein PRUPE_ppa007340mg [Prunus persica]	Prunus persica	11			0.691831	0.152407	1.31826	0.42462	0.912011	0.648634	0.266118	1.40605	0.277971	0.912011	0.679204	0.375455	1.41906	0.363078	0.963829	0.887156	0.635658	1.2942	0.679204	1.14815	1.00925	0.479916	1.33045	0.758578	1.31826
498	8.71	8.86	22.99	14.56	9.004	gi|462400639	hypothetical protein PRUPE_ppa004225mg [Prunus persica]	Prunus persica	8			0.946237	0.994493	1.19124	0.794328	1.1272	0.990832	0.982084	1.15878	0.855067	1.14815	1.03753	0.953421	1.15878	0.895365	1.20226	1.01859	0.901648	1.13763	0.895365	1.15878	0.954993	0.977418	1.1695	0.816582	1.11686
499	8.69	8.81	27.31	19.02	13.18	gi|462418224	hypothetical protein PRUPE_ppa004065mg [Prunus persica]	Prunus persica	6			0.92045	0.860702	1.36773	0.660694	1.25892	0.981748	0.776799	1.33045	0.744732	1.30617	0.698232	0.26286	1.40605	0.452898	0.981748	0.831764	0.582225	1.30617	0.619441	1.08643	0.648634	0.0818852	1.38038	0.428549	0.895365
499	0	7.28	18.87	13.77	11.32	gi|470128386	PREDICTED: coatomer subunit delta-like [Fragaria vesca subsp. vesca]	Fragaria vesca subsp. vesca	5
500	8.69	8.79	21.23	20.2	17.9	gi|462419962	hypothetical protein PRUPE_ppa006894mg [Prunus persica]	Prunus persica	7			0.972747	0.818421	1.18032	0.824138	1.14815	0.92045	0.896786	1.18032	0.77983	1.08643	0.903649	0.683772	1.18032	0.765597	1.0666	1	0.802529	1.25892	0.794328	1.25892	0.963829	0.971189	1.33045	0.724436	1.28233
501	8.66	8.76	32.18	29.7	18.81	gi|462420407	hypothetical protein PRUPE_ppa011665mg [Prunus persica]	Prunus persica	5			1.03753	0.78048	1.10662	0.937562	1.14815	1.01859	0.961573	1.11686	0.912011	1.13763	1.00925	0.901429	1.13763	0.887156	1.14815	1.05682	0.414789	1.09648	0.963829	1.15878	1.00925	0.966864	1.09648	0.92045	1.10662
502	8.65	8.81	19.67	12.39	8.197	gi|462408246	hypothetical protein PRUPE_ppa003788mg [Prunus persica]	Prunus persica	5			1.99526	0.285309	1.78649	1.11686	5.44503	1.7378	0.428185	1.7378	1	3.16228	1.95885	0.254244	1.85353	1.05682	4.87529	1.08643	0.944017	1.55597	0.698232	1.70608	1.47231	0.792459	1.65959	0.887156	2.60615
503	8.65	8.8	18.37	12.5	7.078	gi|462406037	hypothetical protein PRUPE_ppa002510mg [Prunus persica]	Prunus persica	5			0.972747	0.885441	1.55597	0.625173	1.51356	1.25892	0.583984	1.38038	0.912011	1.7378	0.954993	0.945103	2.24905	0.42462	2.14783	0.831764	0.653232	1.38038	0.60256	1.14815	0.954993	0.788395	2.208	0.432514	2.10863
503	0	8.8	18.37	12.5	7.078	gi|402744131	acyl-CoA oxidase 1 [Prunus persica]	Prunus persica	5
504	8.64	8.68	23.44	21.07	19.88	gi|462419473	hypothetical protein PRUPE_ppa008325mg [Prunus persica]	Prunus persica	6			1.01859	0.854256	1.27057	0.801678	1.2942	0.946237	0.928034	1.34276	0.704693	1.27057	0.981748	0.930645	1.34276	0.731139	1.31826	0.895365	0.768604	1.34276	0.666807	1.20226	0.954993	0.880485	1.24738	0.765597	1.19124
505	8.64	8.68	46.67	44	40	gi|462408065	hypothetical protein PRUPE_ppa012896mg [Prunus persica]	Prunus persica	6			1.52757	0.357987	1.36773	1.11686	2.96483	1.03753	0.675245	1.41906	0.731139	1.39316	1.55597	0.379198	1.39316	1.11686	2.80543	1.43219	0.470223	1.38038	1.03753	2.83139	1.48594	0.394821	1.39316	1.0666	3.28095
506	8.63	8.68	48.85	45.04	45.04	gi|462408084	hypothetical protein PRUPE_ppa013287mg [Prunus persica]	Prunus persica	7			1	0.942278	1.1272	0.887156	1.1272	1	0.985658	1.11686	0.895365	1.11686	1.0666	0.733533	1.10662	0.963829	1.18032	0.981748	0.812641	1.10662	0.887156	1.08643	1.01859	0.94225	1.10662	0.92045	1.1272
507	8.6	8.98	23.23	17.17	14.95	gi|462413868	hypothetical protein PRUPE_ppa004705mg [Prunus persica]	Prunus persica	7			1.49969	0.419236	11.5878	0.12942	16.9044	1.43219	0.458752	21.8776	0.0654636	23.1206	1.55597	0.396236	7.7983	0.199526	12.1339	1.97697	0.286395	2.80543	0.704693	5.54626	1.70608	0.343031	6.54636	0.260615	11.272
508	8.6	8.7	40.11	31.87	29.67	gi|470108568	PREDICTED: thioredoxin M-type, chloroplastic-like [Fragaria vesca subsp. vesca]	Fragaria vesca subsp. vesca	8			1.22462	0.537676	1.1695	1.04713	1.44544	0.685488	0.472298	1.33045	0.432514	0.912011	1.34276	0.609156	1.23595	1.08643	1.59956	1	0.997285	1.18032	0.847227	1.19124	0.816582	0.629528	1.19124	0.597035	0.972747
508	0	8.21	46.11	31.67	21.11	gi|462396794	hypothetical protein PRUPE_ppa012199mg [Prunus persica]	Prunus persica	5
509	8.6	8.63	54.17	47.5	41.67	gi|32364338	ATP-dependent Clp protease proteolytic subunit [Malus domestica]	Malus domestica	4			0.954993	0.824845	1.1272	0.847227	1.07647	0.954993	0.891193	1.15878	0.824138	1.10662	0.981748	0.950283	1.10662	0.887156	1.08643	0.954993	0.87042	1.15878	0.824138	1.10662	0.990832	0.861851	1.13763	0.870964	1.1272
510	8.58	11.35	37.9	25.91	17.56	gi|462419894	hypothetical protein PRUPE_ppa005315mg [Prunus persica]	Prunus persica	7			1.57036	0.504385	1.78649	0.879022	2.60615	1.85353	0.403179	1.94089	0.954993	3.28095	1	0.951674	1.52757	0.654636	1.55597	1.43219	0.569926	1.69044	0.847227	2.44343	2.01372	0.31594	2.03236	0.990832	3.69828
510	0	11.35	37.9	25.91	17.56	gi|452090848	aspartate aminotransferase [Prunus persica]	Prunus persica	7
511	8.58	8.69	49.4	42.77	38.55	gi|462401678	hypothetical protein PRUPE_ppa012524mg [Prunus persica]	Prunus persica	5			0.972747	0.666376	1.05682	0.92045	1.02802	1	0.950362	1.04713	0.954993	1.04713	0.990832	0.793471	1.04713	0.946237	1.03753	1	0.932781	1.05682	0.946237	1.05682	1.01859	0.770042	1.04713	0.972747	1.0666
511	0	8.69	49.4	42.77	38.55	gi|462401674	hypothetical protein PRUPE_ppa012511mg [Prunus persica]	Prunus persica	5
511	0	6.63	40.36	33.73	29.52	gi|6094002	RecName: Full=60S ribosomal protein L12	PRUAR	4
511	0	6.63	40.36	33.73	29.52	gi|2677830	ribosomal protein L12 [Prunus armeniaca]	Prunus armeniaca	4
512	8.56	8.63	18.2	14.59	12.61	gi|462395177	hypothetical protein PRUPE_ppa003711mg [Prunus persica]	Prunus persica	6			1.05682	0.38673	1.13763	0.928966	1.20226	1.0666	0.518778	1.11686	0.954993	1.19124	1.02802	0.691669	1.18032	0.870964	1.21339	1.02802	0.565656	1.1695	0.879022	1.20226	1.0666	0.604213	1.14815	0.928966	1.22462
512	0	8.03	11.45	8.587	8.587	gi|470107452	PREDICTED: uncharacterized protein LOC101299722 [Fragaria vesca subsp. vesca]	Fragaria vesca subsp. vesca	4
513	8.52	8.71	26.68	21.79	12.63	gi|462424396	hypothetical protein PRUPE_ppa004803mg [Prunus persica]	Prunus persica	5			0.824138	0.742954	1.41906	0.47863	1.1695	0.765597	0.992433	1.45881	0.349945	1.11686	1.36773	0.317617	1.35519	1.00925	1.99526	1.1695	0.715601	1.35519	0.862979	1.7378	1.02802	0.699156	1.49969	0.685488	1.44544
514	8.51	8.65	19.19	13.18	9.496	gi|462411271	hypothetical protein PRUPE_ppa004323mg [Prunus persica]	Prunus persica	5			0.946237	0.942653	1.2942	0.731139	1.22462	0.946237	0.965426	1.2942	0.731139	1.22462	0.895365	0.7988	1.48594	0.60256	1.33045	0.946237	0.977163	1.44544	0.654636	1.36773	0.937562	0.92217	1.36773	0.685488	1.28233
515	8.48	9.08	27.66	23.86	22.59	gi|404481695	NADH dehydrogenase subunit 7 (mitochondrion) [Malus domestica]	Malus domestica	8			0.946237	0.549884	1.24738	0.758578	1.18032	0.946237	0.377963	1.43219	0.660694	1.35519	0.946237	0.921498	1.24738	0.758578	1.18032	0.879022	0.247992	1.24738	0.704693	1.09648	0.972747	0.745505	1.24738	0.77983	1.21339
515	0	9.08	27.66	23.86	22.59	gi|401661929	NADH dehydrogenase subunit 7 (mitochondrion) [Malus domestica]	Malus domestica	8
516	8.48	8.86	19.74	15.87	13.84	gi|462416482	hypothetical protein PRUPE_ppa003880mg [Prunus persica]	Prunus persica	9			0.963829	0.701237	1.20226	0.801678	1.15878	1.00925	0.984183	1.11686	0.903649	1.1272	0.972747	0.94558	1.1695	0.831764	1.13763	0.928966	0.558371	1.1695	0.794328	1.08643	0.92045	0.86371	1.19124	0.772681	1.09648
516	0	8.86	19.04	15.3	13.35	gi|401065909	beta-hexosaminidase 1 [Prunus persica]	Prunus persica	9
517	8.46	10.05	45.1	35.78	27.45	gi|462401558	hypothetical protein PRUPE_ppa011595mg [Prunus persica]	Prunus persica	7			1.01859	0.517296	1.08643	0.937562	1.10662	1.01859	0.685422	1.0666	0.954993	1.08643	0.928966	0.606066	1.0666	0.862979	0.990832	0.954993	0.894333	1.07647	0.879022	1.02802	0.963829	0.880477	1.0666	0.903649	1.02802
518	8.42	8.55	22.24	13.58	10.04	gi|4519507	protein abundantly expressed during apple fruit development [Malus domestica]	Malus domestica	4			0.83946	0.561975	1.45881	0.559758	1.22462	1.40605	0.620155	1.51356	0.928966	2.0893	0.505825	0.217029	1.64437	0.0772681	0.831764	0.660694	0.253204	1.49969	0.220801	0.990832	1.27057	0.586882	1.55597	0.816582	1.88799
518	0	8.55	22.24	13.58	10.04	gi|25090068	RecName: Full=Aldehyde dehydrogenase family 7 member A1; AltName: Full=Antiquitin-1; AltName: Full=Matured fruit 60 kDa protein; Short=MF-60	MALDO	4
519	8.42	8.5	36.87	26.27	19.82	gi|462407901	hypothetical protein PRUPE_ppa011259mg [Prunus persica]	Prunus persica	4			0.912011	0.436033	1.14815	0.794328	1.04713	0.963829	0.603006	1.20226	0.801678	1.15878	0.903649	0.748296	1.20226	0.744732	1.08643	0.963829	0.972823	1.15878	0.831764	1.11686	0.92045	0.851298	1.19124	0.772681	1.09648
519	0.02	7.93	38.07	26.15	19.72	gi|462407897	hypothetical protein PRUPE_ppa011226mg [Prunus persica]	Prunus persica	4
519	0.02	7.92	40.74	26.39	19.91	gi|470115910	PREDICTED: ras-related protein RABA1f-like [Fragaria vesca subsp. vesca]	Fragaria vesca subsp. vesca	4
519	0.02	7.92	35.65	26.39	19.91	gi|462407903	hypothetical protein PRUPE_ppa011278mg [Prunus persica]	Prunus persica	4
519	0	8.5	36.24	26.15	19.72	gi|470115898	PREDICTED: ras-related protein Rab11D-like [Fragaria vesca subsp. vesca]	Fragaria vesca subsp. vesca	4
519	0	7.82	34.88	26.51	20	gi|470115570	PREDICTED: ras-related protein RABA1d-like [Fragaria vesca subsp. vesca]	Fragaria vesca subsp. vesca	4
519	0	7.81	34.56	26.27	19.82	gi|470115454	PREDICTED: ras-related protein RABA1f-like [Fragaria vesca subsp. vesca]	Fragaria vesca subsp. vesca	4
519	0	7.81	34.56	26.27	19.82	gi|462407902	hypothetical protein PRUPE_ppa011260mg [Prunus persica]	Prunus persica	4
520	8.41	8.63	16.56	11.31	9.395	gi|462395706	hypothetical protein PRUPE_ppa002853mg [Prunus persica]	Prunus persica	6			0.895365	0.519121	1.18032	0.758578	1.05682	0.879022	0.662272	1.22462	0.724436	1.07647	0.937562	0.731096	1.18032	0.794328	1.10662	0.83946	0.370509	1.18032	0.711214	0.990832	0.903649	0.591095	1.18032	0.765597	1.0666
521	8.39	9.11	23.12	15.58	11.39	gi|470103339	PREDICTED: bifunctional purine biosynthesis protein PurH-like [Fragaria vesca subsp. vesca]	Fragaria vesca subsp. vesca	6			0.937562	0.577324	1.13763	0.824138	1.0666	0.895365	0.352208	1.15878	0.772681	1.03753	1.03753	0.521434	1.1695	0.887156	1.22462	1.0666	0.458767	1.24738	0.855067	1.33045	1.01859	0.288294	1.25892	0.809096	1.2942
521	0	8.53	22.82	13.42	11.41	gi|470141458	PREDICTED: bifunctional purine biosynthesis protein PurH-like [Fragaria vesca subsp. vesca]	Fragaria vesca subsp. vesca	6
522	8.38	15.54	72.33	69.18	61.64	gi|60460695	Mal d 1.06A02 [Malus domestica]	Malus domestica	14			0.501187	0.0865725	1.39316	0.201372	0.698232	0.544503	0.131232	1.35519	0.293765	0.737904	0.369828	0.031717	1.65959	0.0946237	0.613762	0.416869	0.0425253	1.44544	0.133045	0.60256	0.60256	0.158789	1.23595	0.346737	0.744732
522	0.03	13.69	73.58	70.44	61.64	gi|60460749	Mal d 1.06C05 [Malus domestica]	Malus domestica	13
522	0.03	13.69	73.58	70.44	61.64	gi|60460739	Mal d 1.06C01 [Malus domestica]	Malus domestica	13
522	0.03	13.69	73.58	70.44	61.64	gi|60460737	Mal d 1.06C01 [Malus domestica]	Malus domestica	13
522	0.03	13.69	73.58	70.44	61.64	gi|60460735	Mal d 1.06C01 [Malus domestica]	Malus domestica	13
522	0.03	13.69	73.58	70.44	61.64	gi|60460733	Mal d 1.06C01 [Malus domestica]	Malus domestica	13
522	0.03	13.69	73.58	70.44	61.64	gi|60280825	major allergen Mal d 1.06C [Malus domestica]	Malus domestica	13
522	0.03	13.69	73.58	70.44	61.64	gi|60280823	major allergen Mal d 1.06C [Malus domestica]	Malus domestica	13
522	0.03	13.69	73.58	70.44	61.64	gi|332271259	Mal d 1.06C [Malus domestica]	Malus domestica	13
522	0.03	13.65	64.78	61.64	52.83	gi|333471425	allergen Mal d 1.06C [Malus domestica]	Malus domestica	12
522	0.03	12.4	68.55	63.52	54.72	gi|60460745	Mal d 1.06C02 [Malus domestica]	Malus domestica	12
522	0.03	12.4	68.55	63.52	54.72	gi|60460743	Mal d 1.06C02 [Malus domestica]	Malus domestica	12
522	0.03	12.4	68.55	63.52	54.72	gi|60460741	Mal d 1.06C02 [Malus domestica]	Malus domestica	12
522	0.03	12.4	68.55	63.52	54.72	gi|60280827	major allergen Mal d 1.06C [Malus domestica]	Malus domestica	12
522	0.03	12.4	68.55	63.52	54.72	gi|313184291	putative Mal d 1.06C isoallergen [Malus domestica]	Malus domestica	12
522	0.03	12.36	55.97	52.83	44.03	gi|60460731	Mal d 1.06B05 [Malus domestica]	Malus domestica	12
522	0.03	12.36	55.97	52.83	44.03	gi|60460729	Mal d 1.06B05 [Malus domestica]	Malus domestica	12
522	0.03	12.36	55.97	52.83	44.03	gi|60460709	Mal d 1.06B [Malus domestica]	Malus domestica	12
522	0.03	12.36	55.97	52.83	44.03	gi|60460707	Mal d 1.06B01 [Malus domestica]	Malus domestica	12
522	0.03	12.36	55.97	52.83	44.03	gi|60460705	Mal d 1.06B01 [Malus domestica]	Malus domestica	12
522	0.03	12.36	55.97	52.83	44.03	gi|60460703	Mal d 1.06B01 [Malus domestica]	Malus domestica	12
522	0.03	12.36	55.97	52.83	44.03	gi|60280817	major allergen Mal d 1.06B [Malus domestica]	Malus domestica	12
522	0.03	12.36	55.97	52.83	44.03	gi|41323960	Mal d 1-like [Malus domestica]	Malus domestica	12
522	0.03	12.36	55.97	52.83	44.03	gi|378925834	allergen Mal d 1.06 [Malus domestica]	Malus domestica	12
522	0.03	12.36	55.97	52.83	44.03	gi|333471429	allergen Mal d 1.06B [Malus domestica]	Malus domestica	12
522	0.03	12.36	55.97	52.83	44.03	gi|333471423	allergen Mal d 1.06C [Malus domestica]	Malus domestica	12
522	0.03	12.36	55.97	52.83	44.03	gi|332271249	Mal d 1.06B [Malus domestica]	Malus domestica	12
522	0	15.54	72.33	69.18	61.64	gi|60460693	Mal d 1.06A02 [Malus domestica]	Malus domestica	14
522	0	15.54	72.33	69.18	61.64	gi|60460691	Mal d 1.06A02 [Malus domestica]	Malus domestica	14
522	0	15.54	72.33	69.18	61.64	gi|60460689	Mal d 1.06A02 [Malus domestica]	Malus domestica	14
522	0	15.54	72.33	69.18	61.64	gi|60460687	Mal d 1.06A02 [Malus domestica]	Malus domestica	14
522	0	15.54	72.33	69.18	61.64	gi|60460685	Mal d 1.06A02 [Malus domestica]	Malus domestica	14
522	0	15.54	72.33	69.18	61.64	gi|60460683	Mal d 1.06A02 [Malus domestica]	Malus domestica	14
522	0	15.54	72.33	69.18	61.64	gi|60460681	Mal d 1.06A02 [Malus domestica]	Malus domestica	14
522	0	15.54	72.33	69.18	61.64	gi|60460679	Mal d 1.06A02 [Malus domestica]	Malus domestica	14
522	0	15.54	72.33	69.18	61.64	gi|60460677	Mal d 1.06a01 [Malus domestica]	Malus domestica	14
522	0	15.54	72.33	69.18	61.64	gi|60460675	Mal d 1.06A01 [Malus domestica]	Malus domestica	14
522	0	15.54	72.33	69.18	61.64	gi|60460673	Mal d 1.06A01 [Malus domestica]	Malus domestica	14
522	0	15.54	72.33	69.18	61.64	gi|60280815	major allergen Mal d 1.06A01 [Malus domestica]	Malus domestica	14
522	0	15.54	72.33	69.18	61.64	gi|60280813	major allergen Mal d 1.06A [Malus domestica]	Malus domestica	14
522	0	15.54	72.33	69.18	61.64	gi|60280811	major allergen Mal d 1.06A02 [Malus domestica]	Malus domestica	14
522	0	15.54	72.33	69.18	61.64	gi|41323956	Mal d 1-like [Malus domestica]	Malus domestica	14
522	0	15.54	72.33	69.18	61.64	gi|333471427	allergen Mal d 1.06A [Malus domestica]	Malus domestica	14
522	0	15.54	72.33	69.18	61.64	gi|333471419	allergen Mal d 1.06A [Malus domestica]	Malus domestica	14
522	0	15.54	72.33	69.18	61.64	gi|333471417	allergen Mal d 1.06A [Malus domestica]	Malus domestica	14
522	0	15.54	72.33	69.18	61.64	gi|333471413	allergen Mal d 1.06A [Malus domestica]	Malus domestica	14
522	0	15.54	72.33	69.18	61.64	gi|332271257	Mal d 1.06A [Malus domestica]	Malus domestica	14
522	0	15.54	72.33	69.18	61.64	gi|332271253	Mal d 1.06A [Malus domestica]	Malus domestica	14
522	0	15.54	72.33	69.18	61.64	gi|313184270	putative Mal d 1.06A isoallergen [Malus domestica]	Malus domestica	14
522	0	13.45	61.64	58.49	50.94	gi|60460701	Mal d 1.06A03 [Malus domestica]	Malus domestica	13
522	0	13.45	61.64	58.49	50.94	gi|60460699	Mal d 1.06A03 [Malus domestica]	Malus domestica	13
522	0	13.45	61.64	58.49	50.94	gi|60460697	Mal d 1.06A03 [Malus domestica]	Malus domestica	13
522	0	13.45	61.64	58.49	50.94	gi|333471409	allergen Mal d 1.06A [Malus domestica]	Malus domestica	13
522	0	13.45	61.64	58.49	50.94	gi|332271255	Mal d 1.06A [Malus domestica]	Malus domestica	13
522	0	13.45	61.64	58.49	50.94	gi|332271251	Mal d 1.06A [Malus domestica]	Malus domestica	13
522	0	13.45	61.64	58.49	50.94	gi|164510838	PR-10 protein [Malus domestica]	Malus domestica	13
522	0	13.45	61.64	58.49	50.94	gi|164510836	PR-10 protein [Malus domestica]	Malus domestica	13
522	0	13.45	61.64	58.49	50.94	gi|164510834	PR-10 protein [Malus domestica]	Malus domestica	13
522	0	13.45	61.64	58.49	50.94	gi|164510826	PR-10 protein [Malus domestica]	Malus domestica	13
522	0	13.45	61.64	58.49	50.94	gi|164510822	PR-10 protein [Malus domestica]	Malus domestica	13
522	0	13.45	61.64	58.49	50.94	gi|164510820	PR-10 protein [Malus domestica]	Malus domestica	13
522	0	13.45	61.64	58.49	50.94	gi|164510818	PR-10 protein [Malus domestica]	Malus domestica	13
522	0	11.86	67.3	58.49	54.72	gi|333471421	allergen Mal d 1.06C [Malus domestica]	Malus domestica	12
523	8.38	8.79	35.13	31.54	20.79	gi|462419288	hypothetical protein PRUPE_ppa009745mg [Prunus persica]	Prunus persica	13			1.04713	0.971591	1.20226	0.870964	1.27057	0.801678	0.758024	1.22462	0.428549	0.981748	0.928966	0.700987	1.21339	0.698232	1.1272	0.809096	0.542071	1.19124	0.519996	0.963829	0.824138	0.688538	1.19124	0.559758	0.981748
524	8.38	8.45	35.66	31.99	31.99	gi|470111253	PREDICTED: gamma carbonic anhydrase 1, mitochondrial-like [Fragaria vesca subsp. vesca]	Fragaria vesca subsp. vesca	7			1	0.972381	1.38038	0.724436	1.38038	1.05682	0.878868	1.38038	0.765597	1.45881	0.972747	0.985239	1.52757	0.636796	1.48594	1.00925	0.914849	1.43219	0.704693	1.44544	1.00925	0.925069	1.40605	0.717794	1.41906
524	0	6.33	30.88	27.21	27.21	gi|462419809	hypothetical protein PRUPE_ppa009923mg [Prunus persica]	Prunus persica	6
525	8.36	8.47	43.03	22.64	21.64	gi|462414559	hypothetical protein PRUPE_ppa006628mg [Prunus persica]	Prunus persica	7			0.625173	0.156258	1.69044	0.199526	1.05682	0.772681	0.778759	1.58489	0.310456	1.22462	1.01859	0.918387	1.48594	0.685488	1.43219	1.19124	0.468529	1.34276	0.887156	1.78649	1.39316	0.239028	1.38038	1.00925	2.31206
526	8.35	10.52	27.66	17.21	15.37	gi|462397514	hypothetical protein PRUPE_ppa004867mg [Prunus persica]	Prunus persica	6			0.990832	0.968258	12.2462	0.0809096	12.1339	1.0666	0.648045	3.34195	0.319154	3.56451	1.00925	0.841326	2.0893	0.483059	2.10863	1.00925	0.838248	6.0256	0.167494	6.08135	1.01859	0.796155	2.67917	0.380189	2.72898
526	0	10.52	27.78	17.28	15.43	gi|462397513	hypothetical protein PRUPE_ppa004867mg [Prunus persica]	Prunus persica	6
527	8.35	8.38	29.1	25.75	17.39	gi|462411898	hypothetical protein PRUPE_ppa009265mg [Prunus persica]	Prunus persica	6			0.654636	0.392174	1.36773	0.265461	0.895365	0.831764	0.910611	1.49969	0.432514	1.24738	0.505825	0.31451	1.72187	0.21677	0.870964	0.724436	0.432329	1.40605	0.452898	1.01859	0.549541	0.301314	1.59956	0.220801	0.879022
528	8.32	8.42	19.64	12.97	11.53	gi|462419858	hypothetical protein PRUPE_ppa003695mg [Prunus persica]	Prunus persica	6			0.77983	0.33571	1.28233	0.534564	1	0.946237	0.7296	1.28233	0.724436	1.21339	0.847227	0.539286	1.15878	0.704693	0.981748	0.704693	0.251798	1.2942	0.452898	0.912011	0.801678	0.321539	1.31826	0.539511	1.05682
529	8.32	8.35	25.51	19.03	15.79	gi|470103062	PREDICTED: allene oxide synthase, chloroplastic-like [Fragaria vesca subsp. vesca]	Fragaria vesca subsp. vesca	9			0.519996	0.543089	1.67494	0.205116	0.870964	0.887156	0.896349	1.59956	0.554626	1.41906	0.824138	0.820551	1.47231	0.544503	1.21339	0.816582	0.86927	1.51356	0.519996	1.23595	0.737904	0.791791	1.59956	0.440555	1.18032
530	8.3	8.43	45.08	35.23	25.39	gi|470129084	PREDICTED: GTP-binding protein SAR1A-like [Fragaria vesca subsp. vesca]	Fragaria vesca subsp. vesca	5			0.448745	0.19019	1.64437	0.0870964	0.737904	0.597035	0.425475	1.67494	0.310456	1	0.77983	0.604119	1.39316	0.510505	1.08643	0.879022	0.716087	1.35519	0.636796	1.19124	0.704693	0.391205	1.33045	0.452898	0.937562
530	0	6.71	41.45	27.46	17.62	gi|470117932	PREDICTED: GTP-binding protein SAR1A-like [Fragaria vesca subsp. vesca]	Fragaria vesca subsp. vesca	4
530	0	6.71	41.45	27.46	17.62	gi|462422830	hypothetical protein PRUPE_ppa011858mg [Prunus persica]	Prunus persica	4
531	8.3	8.41	24.94	17.92	17.92	gi|462397677	hypothetical protein PRUPE_ppa007040mg [Prunus persica]	Prunus persica	5			0.879022	0.787592	1.41906	0.474242	1.24738	0.672977	0.256569	1.2942	0.251189	0.870964	0.648634	0.607233	1.47231	0.123595	0.954993	0.685488	0.364043	1.43219	0.267917	0.981748	0.824138	0.859628	1.33045	0.440555	1.09648
532	8.26	8.29	34.71	31.4	26.45	gi|462415072	hypothetical protein PRUPE_ppa013457mg [Prunus persica]	Prunus persica	4			1.07647	0.427433	1.14815	0.937562	1.23595	1.00925	0.650835	1.13763	0.887156	1.14815	1.0666	0.708885	1.13763	0.937562	1.21339	1.05682	0.49428	1.09648	0.963829	1.15878	1.14815	0.2939	1.10662	1.03753	1.27057
532	0	8.29	34.43	31.15	26.23	gi|462415069	hypothetical protein PRUPE_ppa013445mg [Prunus persica]	Prunus persica	4
532	0	6.26	28.69	25.41	20.49	gi|470145076	PREDICTED: 40S ribosomal protein S20-2-like [Fragaria vesca subsp. vesca]	Fragaria vesca subsp. vesca	3
533	8.24	8.26	14.46	9.271	6.18	gi|462410499	hypothetical protein PRUPE_ppa001521mg [Prunus persica]	Prunus persica	4			1.19124	0.723497	2.0893	0.570164	2.48886	1.2942	0.623006	2.10863	0.613762	2.70396	1.13763	0.785929	2.0893	0.544503	2.37684	0.963829	0.961653	2.0893	0.461318	2.01372	0.870964	0.79506	2.0893	0.416869	1.8197
534	8.23	8.46	20.82	11.67	8.56	gi|462413360	hypothetical protein PRUPE_ppa004363mg [Prunus persica]	Prunus persica	4			1.02802	0.933154	1.24738	0.824138	1.28233	1.08643	0.519608	1.15878	0.937562	1.27057	0.946237	0.652253	1.27057	0.744732	1.20226	1	0.91532	1.25892	0.794328	1.25892	1.13763	0.503321	1.19124	0.954993	1.36773
535	8.22	8.36	19.76	11.71	6.294	gi|462395699	hypothetical protein PRUPE_ppa003471mg [Prunus persica]	Prunus persica	4			1.25892	0.380129	1.2942	0.972747	2.05116	1.28233	0.341612	1.34276	0.954993	2.12814	1.51356	0.124238	1.27057	1.19124	2.72898	1.14815	0.591814	1.22462	0.937562	1.70608	1.34276	0.267657	1.25892	1.0666	2.22844
536	8.21	8.36	29.45	12.33	10.96	gi|462404885	hypothetical protein PRUPE_ppa005898mg [Prunus persica]	Prunus persica	6			1.13763	0.988723	1.36773	0.831764	1.65959	0.724436	0.279686	1.43219	0.363078	1.03753	0.862979	0.339317	1.35519	0.608135	1.1695	1.1695	0.86518	1.2942	0.903649	1.83654	1.19124	0.797724	1.31826	0.903649	1.70608
537	8.19	8.27	22.94	13.82	13.82	gi|82697933	CXE carboxylesterase [Malus pumila]	Malus pumila	5			1.49969	0.662431	1.70608	0.879022	3.7325	1.44544	0.812925	1.70608	0.847227	2.44343	2.18776	0.20708	2.01372	1.08643	6.98232	2.03236	0.375336	1.94089	1.04713	5.39511	1.34276	0.97114	1.70608	0.787046	2.39883
538	8.18	8.58	40.93	39.84	31.59	gi|462411733	hypothetical protein PRUPE_ppa007552mg [Prunus persica]	Prunus persica	13			1.02802	0.8173	1.22462	0.83946	1.25892	0.879022	0.624123	1.30617	0.666807	1.14815	1.01859	0.640638	1.22462	0.831764	1.24738	1.00925	0.785721	1.15878	0.870964	1.18032	1	0.900397	1.28233	0.77983	1.2942
539	8.16	8.25	25.96	20.51	11.54	gi|462419915	hypothetical protein PRUPE_ppa008965mg [Prunus persica]	Prunus persica	4			0.990832	0.726058	1.11686	0.887156	1.10662	1.01859	0.594349	1.11686	0.912011	1.13763	1.02802	0.739408	1.09648	0.937562	1.1272	1.00925	0.869039	1.10662	0.912011	1.11686	1.07647	0.412913	1.08643	0.990832	1.1695
539	0	6.39	24.27	19.74	9.061	gi|470106544	PREDICTED: 26S proteasome non-ATPase regulatory subunit 14-like [Fragaria vesca subsp. vesca]	Fragaria vesca subsp. vesca	3
539	0	6.39	24.68	19.55	8.974	gi|470109693	PREDICTED: 26S proteasome non-ATPase regulatory subunit 14-like [Fragaria vesca subsp. vesca]	Fragaria vesca subsp. vesca	3
540	8.15	8.29	33	24.63	23.65	gi|462422637	hypothetical protein PRUPE_ppa006555mg [Prunus persica]	Prunus persica	9			0.981748	0.768388	1.47231	0.679204	1.44544	0.794328	0.512099	1.45881	0.416869	1.15878	1.01859	0.840707	1.38038	0.737904	1.48594	1.1272	0.920766	1.64437	0.685488	2.07014	1.15878	0.896826	1.67494	0.691831	2.14783
541	8.15	8.2	21.71	15.76	14.21	gi|462419994	hypothetical protein PRUPE_ppa006980mg [Prunus persica]	Prunus persica	6			0.990832	0.832734	1.15878	0.855067	1.14815	0.972747	0.651979	1.15878	0.83946	1.1272	1.03753	0.557883	1.11686	0.928966	1.15878	1.03753	0.528684	1.1272	0.92045	1.1695	1.04713	0.596922	1.1272	0.928966	1.18032
541	0	8.2	25.68	20.89	18.84	gi|470111504	PREDICTED: probable protein phosphatase 2C 59-like [Fragaria vesca subsp. vesca]	Fragaria vesca subsp. vesca	6
542	8.14	8.62	42.11	37.28	26.32	gi|6752884	soluble inorganic pyrophosphatase [Malus domestica]	Malus domestica	5			1.13763	0.650125	1.15878	0.981748	1.30617	1.04713	0.806573	1.34276	0.77983	1.40605	1.18032	0.613091	1.18032	1	1.39316	1.24738	0.475069	1.14815	1.08643	1.43219	1.15878	0.562765	1.25892	0.92045	1.45881
542	0	8.62	42.11	37.28	26.32	gi|462401473	hypothetical protein PRUPE_ppa010998mg [Prunus persica]	Prunus persica	5
542	0	8.62	42.11	37.28	26.32	gi|257355154	unnamed protein product [Malus domestica]	Malus domestica	5
542	0	8.62	42.11	37.28	26.32	gi|219738902	unnamed protein product [Malus domestica]	Malus domestica	5
543	8.14	8.31	33.61	25.21	16.39	gi|462405273	hypothetical protein PRUPE_ppa010725mg [Prunus persica]	Prunus persica	5			0.990832	0.712201	1.20226	0.787046	1.19124	1.14815	0.80283	1.19124	0.963829	1.43219	0.912011	0.702357	1.1695	0.717794	1.0666	0.83946	0.564131	1.19124	0.619441	1	1.38038	0.421632	1.22462	1.1272	1.8197
544	8.11	8.53	18.88	11.99	6.888	gi|462413179	hypothetical protein PRUPE_ppa001658mg [Prunus persica]	Prunus persica	5			1.24738	0.830822	1.75388	0.711214	2.58226	0.772681	0.763629	2.1677	0.30479	1.67494	1.22462	0.929382	2.24905	0.544503	3.04789	0.990832	0.988851	2.44343	0.401791	2.42103	1.1272	0.819551	2.01372	0.559758	2.48886
545	8.11	8.16	63.04	63.04	63.04	gi|568246770	rps19 [Pyrus spinosa]	Pyrus spinosa	7			1.59956	0.318704	1.35519	1.18032	3.94457	1.01859	0.667595	1.35519	0.751623	1.39316	1.22462	0.340589	1.38038	0.887156	2.10863	1.27057	0.454692	1.33045	0.954993	2.208	1.35519	0.357294	1.35519	1	3.22107
545	0	8.16	63.04	63.04	63.04	gi|565666504	rps19 [Pyrus spinosa]	Pyrus spinosa	7
545	0	8.16	63.04	63.04	63.04	gi|346683333	ribosomal protein S19 [Pyrus pyrifolia]	Pyrus pyrifolia	7
545	0	8.16	63.04	63.04	63.04	gi|345433600	ribosomal protein S19 [Pyrus pyrifolia]	Pyrus pyrifolia	7
545	0	8.16	63.04	63.04	63.04	gi|313183862	ribosomal protein S19 [Prunus persica]	Prunus persica	7
545	0	8.16	63.04	63.04	63.04	gi|309321474	ribosomal protein S19 [Prunus persica]	Prunus persica	7
545	0	8.13	63.04	63.04	63.04	gi|511943713	ribosomal protein S19 [Prinsepia utilis]	Prinsepia utilis	7
545	0	8.13	63.04	63.04	63.04	gi|501418862	ribosomal protein S19 [Prinsepia utilis]	Prinsepia utilis	7
546	8.07	8.34	22.8	14.25	13.21	gi|462404969	hypothetical protein PRUPE_ppa006999mg [Prunus persica]	Prunus persica	5			0.549541	0.211295	1.52757	0.16293	0.83946	0.496592	0.164472	1.87068	0.170608	0.928966	0.787046	0.539655	1.27057	0.515229	1	0.855067	0.887369	1.40605	0.559758	1.20226	0.831764	0.602288	1.36773	0.554626	1.13763
547	8.07	8.08	18.81	9.406	9.406	gi|462414896	hypothetical protein PRUPE_ppa011635mg [Prunus persica]	Prunus persica	4			0.711214	0.284758	1.11686	0.591562	0.794328	0.501187	0.120192	1.27057	0.310456	0.636796	0.660694	0.256169	1.13763	0.529663	0.751623	0.711214	0.416549	1.14815	0.559758	0.816582	0.660694	0.319379	1.1272	0.539511	0.744732
548	8.05	8.8	26.8	16.43	13.54	gi|470101425	PREDICTED: NADP-dependent alkenal double bond reductase P2-like [Fragaria vesca subsp. vesca]	Fragaria vesca subsp. vesca	6			1.40605	0.725904	1.49969	0.937562	4.20727	1.52757	0.703022	1.51356	1.00925	5.19996	1.19124	0.898051	1.43219	0.831764	2.53513	1.55597	0.723776	1.55597	1	5.7544	1.85353	0.604339	1.59956	1.15878	8.62979
548	0.03	6.84	26.74	15.99	10.47	gi|470101421	PREDICTED: NADP-dependent alkenal double bond reductase P2-like [Fragaria vesca subsp. vesca]	Fragaria vesca subsp. vesca	4
548	0	7.93	25.65	16.75	12.04	gi|470101417	PREDICTED: NADP-dependent alkenal double bond reductase P1-like isoform 1 [Fragaria vesca subsp. vesca]	Fragaria vesca subsp. vesca	7
548	0	7.93	25.86	17.24	13.22	gi|470101419	PREDICTED: NADP-dependent alkenal double bond reductase P1-like isoform 2 [Fragaria vesca subsp. vesca]	Fragaria vesca subsp. vesca	7
548	0	6.79	25.57	18.97	12.36	gi|342898879	ketone/zingerone synthase 1 [Rubus idaeus]	Rubus idaeus	6
548	0	6.79	23.56	15.23	11.21	gi|470103878	PREDICTED: NADP-dependent alkenal double bond reductase P2-like [Fragaria vesca subsp. vesca]	Fragaria vesca subsp. vesca	5
549	8.05	8.28	25.61	15.55	11.59	gi|462419565	hypothetical protein PRUPE_ppa008517mg [Prunus persica]	Prunus persica	4			1.02802	0.575858	1.21339	0.847227	1.25892	0.937562	0.637786	1.18032	0.794328	1.10662	1	0.7731	1.24738	0.801678	1.24738	0.972747	0.983698	1.13763	0.855067	1.10662	0.990832	0.98896	1.19124	0.831764	1.18032
549	0	6.08	30.57	13.1	13.1	gi|452090888	aspartate kinase, partial [Prunus persica]	Prunus persica	3
550	8.05	8.13	23.39	12.08	10.03	gi|317457433	chalcone synthase [Malus toringoides]	Malus toringoides	6			2.51189	0.0364969	1.77011	1.41906	7.44732	5.39511	0.0254368	2.46604	2.18776	11.0662	16.293	0.000520173	2.35505	6.91831	38.7258	4.01791	0.0110577	2.01372	1.99526	10.4713	5.10505	0.0684524	2.46604	2.07014	14.7231
550	0	8.13	23.39	12.08	10.03	gi|213950516	chalcone synthase [Malus domestica]	Malus domestica	6
550	0	8.13	22.37	12.08	10.03	gi|66356302	chalcone synthase [Malus domestica]	Malus domestica	6
550	0	8.13	22.37	12.08	10.03	gi|542192026	chalcone synthase [Pyrus x bretschneideri]	Pyrus x bretschneideri	6
550	0	8.13	22.37	12.08	10.03	gi|498537119	chalcone synthase [Pyrus communis]	Pyrus communis	6
550	0	8.13	22.37	12.08	10.03	gi|449084321	chalcone synthase [Malus domestica]	Malus domestica	6
550	0	8.13	22.37	12.08	10.03	gi|421953222	CHS2 chalcone synthase [Malus domestica]	Malus domestica	6
550	0	8.13	22.37	12.08	10.03	gi|310751872	chalcone synthase [Pyrus pyrifolia]	Pyrus pyrifolia	6
550	0	8.13	22.37	12.08	10.03	gi|223931372	chalcone sythase [Malus hybrid cultivar]	Malus hybrid cultivar	6
550	0	8.13	22.37	12.08	10.03	gi|213950520	chalcone synthase [Malus domestica]	Malus domestica	6
550	0	6.06	22.11	8.483	6.427	gi|71979906	chalcone synthase [Fragaria x ananassa]	Fragaria x ananassa	3
550	0	6.06	20.82	9.512	7.455	gi|114795072	chalcone synthase [Pyrus communis]	Pyrus communis	4
550	0	6.05	20.72	9.463	7.417	gi|213950518	chalcone synthase [Malus domestica]	Malus domestica	4
550	0	6.05	20.72	9.463	7.417	gi|21038954	chalcone synthase [Malus domestica]	Malus domestica	4
550	0	6.04	22.11	8.483	6.427	gi|71979908	chalcone synthase [Fragaria x ananassa]	Fragaria x ananassa	3
550	0	6.04	22.11	8.483	6.427	gi|71979904	chalcone synthase [Fragaria x ananassa]	Fragaria x ananassa	3
550	0	6.04	22.11	8.483	6.427	gi|62766610	chalcone synthase [Fragaria x ananassa]	Fragaria x ananassa	3
550	0	6.04	22.11	8.483	6.427	gi|470141650	PREDICTED: chalcone synthase 2-like [Fragaria vesca subsp. vesca]	Fragaria vesca subsp. vesca	3
550	0	6.04	21.85	9.512	7.455	gi|330375625	chalcone synthase protein [Rosa chinensis]	Rosa chinensis	4
550	0	6.04	21.85	9.512	7.455	gi|29420433	chalcone synthase [Rosa hybrid cultivar 'Kardinal']	Rosa hybrid cultivar Kardinal	4
550	0	6.04	20.72	9.463	7.417	gi|82698825	chalcone synthase [Sorbus aucuparia]	Sorbus aucuparia	4
550	0	6.04	20.72	9.463	7.417	gi|60280219	chalcone synthase [Pyrus communis]	Pyrus communis	4
550	0	6.04	20.72	9.463	7.417	gi|60280215	chalcone synthase [Malus domestica]	Malus domestica	4
550	0	6.04	20.72	9.463	7.417	gi|500181537	chalcone synthase [Pyrus communis]	Pyrus communis	4
550	0	6.04	20.72	9.463	7.417	gi|462419964	hypothetical protein PRUPE_ppa006899mg [Prunus persica]	Prunus persica	4
550	0	6.04	20.72	9.463	7.417	gi|462419961	hypothetical protein PRUPE_ppa006888mg [Prunus persica]	Prunus persica	4
550	0	6.04	21.37	9.763	7.652	gi|386956633	CHS [Prunus persica]	Prunus persica	4
550	0	6.04	20.82	9.512	7.455	gi|384113267	chalcone synthase [Pyrus pyrifolia]	Pyrus pyrifolia	4
550	0	6.04	20.72	9.463	7.417	gi|339715866	chalcone synthase [Prunus persica]	Prunus persica	4
550	0	6.04	20.72	9.463	7.417	gi|213950514	chalcone synthase [Malus domestica]	Malus domestica	4
550	0	6.03	20.82	8.483	6.427	gi|470141648	PREDICTED: chalcone synthase 2-like [Fragaria vesca subsp. vesca]	Fragaria vesca subsp. vesca	3
550	0	6.03	19.69	9.463	7.417	gi|326366173	naringenin-chalcone synthase [Prunus avium]	Prunus avium	4
551	8.01	8.03	13.6	7.088	7.088	gi|462412152	hypothetical protein PRUPE_ppa004232mg [Prunus persica]	Prunus persica	4			0.937562	0.524507	1.23595	0.758578	1.15878	0.83946	0.272603	1.28233	0.654636	1.07647	0.981748	0.93115	1.30617	0.751623	1.28233	0.809096	0.137248	1.27057	0.636796	1.02802	0.824138	0.148863	1.23595	0.666807	1.01859
552	8	31.22	62.6	59.42	49.87	gi|470133781	PREDICTED: actin-like [Fragaria vesca subsp. vesca]	Fragaria vesca subsp. vesca	28			0.928966	0.78021	1.1695	0.794328	1.08643	0.990832	0.951608	1.20226	0.824138	1.19124	1.11686	0.749075	1.20226	0.928966	1.34276	1.08643	0.785462	1.15878	0.937562	1.25892	1.13763	0.732746	1.15878	0.981748	1.31826
552	0.04	31.46	66.84	63.66	49.87	gi|470137207	PREDICTED: actin-97-like [Fragaria vesca subsp. vesca]	Fragaria vesca subsp. vesca	29
552	0.04	31.46	66.84	63.66	49.87	gi|462401008	hypothetical protein PRUPE_ppa007219mg [Prunus persica]	Prunus persica	29
552	0.04	31.46	66.84	63.66	49.87	gi|462399893	hypothetical protein PRUPE_ppa007228mg [Prunus persica]	Prunus persica	29
552	0.04	20.61	52.99	50	36.23	gi|18252329	actin [Pyrus communis]	Pyrus communis	18
552	0	31.22	62.6	59.42	49.87	gi|462401007	hypothetical protein PRUPE_ppa007214mg [Prunus persica]	Prunus persica	28
552	0	31.22	62.6	59.42	49.87	gi|470116685	PREDICTED: actin-97-like [Fragaria vesca subsp. vesca]	Fragaria vesca subsp. vesca	29
552	0	21.5	56.62	53.31	46.69	gi|558850628	actin-4, partial [Rosa hybrid cultivar]	Rosa hybrid cultivar	21
552	0	16.99	58.72	55.32	46.81	gi|407955611	actin, partial [Eriobotrya japonica]	Eriobotrya japonica	17
553	8	28.62	45.67	43.13	40.38	gi|302745202	citrate synthase [Malus baccata var. xiaojinensis]	Malus baccata var. xiaojinensis	17			0.946237	0.769523	1.11686	0.847227	1.05682	1	0.932041	1.13763	0.879022	1.13763	0.963829	0.826851	1.10662	0.862979	1.0666	0.92045	0.654928	1.15878	0.794328	1.0666	1.03753	0.818699	1.14815	0.903649	1.19124
554	8	8.22	21.26	13.32	11.68	gi|470139440	PREDICTED: ribulose bisphosphate carboxylase/oxygenase activase, chloroplastic-like [Fragaria vesca subsp. vesca]	Fragaria vesca subsp. vesca	5			0.887156	0.817915	6.98232	0.127057	6.19441	0.928966	0.890972	2.0893	0.444631	1.94089	0.855067	0.763015	2.1677	0.394457	1.85353	0.83946	0.728842	3.13329	0.267917	2.63027	0.751623	0.588323	2.0893	0.359749	1.57036
555	8	8.05	30.4	24.01	15.81	gi|462405960	hypothetical protein PRUPE_ppa015639mg [Prunus persica]	Prunus persica	4			0.963829	0.98991	1.14815	0.83946	1.10662	1.03753	0.647863	1.1272	0.92045	1.1695	1.01859	0.99191	1.10662	0.92045	1.1272	1.07647	0.662507	1.15878	0.928966	1.24738	0.990832	0.935592	1.10662	0.895365	1.09648
556	8	8.01	21.37	19.66	19.66	gi|462424504	hypothetical protein PRUPE_ppa010832mg [Prunus persica]	Prunus persica	4			1.22462	0.588105	1.40605	0.870964	1.8197	1.14815	0.928319	1.36773	0.83946	1.7378	1.48594	0.331228	1.28233	1.15878	2.75423	0.912011	0.686475	1.35519	0.648634	1.23595	0.870964	0.705263	1.43219	0.564937	1.24738
557	8	8	21.43	16.86	15.43	gi|428135665	peroxidase 3 [Pyrus pyrifolia]	Pyrus pyrifolia	6			0.92045	0.608767	2.58226	0.356451	2.37684	0.862979	0.908638	1.97697	0.42462	1.70608	1.43219	0.357291	1.75388	0.816582	2.58226	1.11686	0.614597	1.65959	0.672977	1.87068	1.09648	0.413427	2.42103	0.452898	2.67917
558	8	8	34.75	31.91	31.91	gi|349892279	violaxanthin de-epoxidase, partial [Eriobotrya japonica]	Eriobotrya japonica	4			0.824138	0.667845	1.59956	0.469894	1.31826	0.787046	0.638133	1.64437	0.436516	1.2942	1.64437	0.242469	1.59956	1.02802	4.05509	1.31826	0.425246	1.6293	0.809096	2.51189	0.847227	0.922177	1.64437	0.49204	1.39316
558	0	5.14	19.37	8.75	6.042	gi|462403072	hypothetical protein PRUPE_ppa005029mg [Prunus persica]	Prunus persica	3
558	0	5.09	29.46	26.36	22.48	gi|133778377	violaxanthin de-epoxidase [Prunus mume]	Prunus mume	3
559	7.99	8.06	20.7	16.71	13.72	gi|470135033	PREDICTED: magnesium-protoporphyrin IX monomethyl ester [oxidative] cyclase, chloroplastic-like [Fragaria vesca subsp. vesca]	4.30334e+06	5			1.01859	0.94975	1.13763	0.895365	1.15878	0.937562	0.609969	1.10662	0.847227	1.03753	0.981748	0.605504	1.15878	0.847227	1.13763	0.937562	0.492277	1.1272	0.831764	1.05682	0.92045	0.410147	1.09648	0.83946	1.00925
559	0	8.06	23.18	18.72	15.36	gi|462397791	hypothetical protein PRUPE_ppa007723mg [Prunus persica]	Prunus persica	5
560	7.98	8.08	28.43	19.4	19.4	gi|462401283	hypothetical protein PRUPE_ppa009267mg [Prunus persica]	Prunus persica	6			0.809096	0.771297	1.30617	0.401791	1.05682	1.03753	0.885366	1.30617	0.794328	1.51356	1.0666	0.93242	1.2942	0.824138	1.51356	0.972747	0.983285	1.2942	0.765597	1.25892	1.43219	0.445225	1.34276	1.0666	2.77971
561	7.97	8.05	30.04	18.37	16.61	gi|462397946	hypothetical protein PRUPE_ppa009659mg [Prunus persica]	Prunus persica	4			0.679204	0.58855	1.67494	0.346737	1.13763	0.744732	0.403705	1.43219	0.448745	1.0666	0.524808	0.177025	1.47231	0.16293	0.772681	0.660694	0.331608	1.40605	0.37325	0.928966	0.809096	0.884317	1.5417	0.487529	1.24738
562	7.95	14.28	51.38	39.38	32.31	gi|470126275	PREDICTED: cysteine synthase-like [Fragaria vesca subsp. vesca]	Fragaria vesca subsp. vesca	15			0.847227	0.64954	1.99526	0.363078	1.69044	1.27057	0.674039	1.90546	0.666807	2.48886	0.505825	0.243077	2.22844	0.224906	1.1272	0.847227	0.504734	1.67494	0.483059	1.41906	0.328095	0.133244	2.29087	0.0524807	0.751623
562	0	14.15	50.77	42.77	35.38	gi|462419613	hypothetical protein PRUPE_ppa008606mg [Prunus persica]	Prunus persica	14
563	7.94	8.08	17.51	9.002	6.547	gi|470135983	PREDICTED: uncharacterized protein LOC101302958 [Fragaria vesca subsp. vesca]	Fragaria vesca subsp. vesca	4			0.963829	0.448632	1.24738	0.772681	1.20226	1.02802	0.943322	1.18032	0.870964	1.21339	0.981748	0.762652	1.18032	0.831764	1.15878	0.972747	0.96983	1.13763	0.855067	1.10662	1.03753	0.99323	1.22462	0.847227	1.27057
564	7.94	8.03	36.32	33.68	33.68	gi|404481699	NADH dehydrogenase subunit 9 (mitochondrion) [Malus domestica]	Malus domestica	7			0.928966	0.972187	1.36773	0.654636	1.27057	0.549541	0.679064	1.6293	0.16293	0.895365	0.870964	0.686715	1.38038	0.608135	1.20226	0.642688	0.525647	1.52757	0.272898	0.981748	0.549541	0.376488	1.67494	0.149969	0.92045
564	0	8.03	36.32	33.68	33.68	gi|401661934	nad9 (mitochondrion) [Malus domestica]	Malus domestica	7
565	7.92	8.02	30.86	24.22	24.22	gi|470142069	PREDICTED: 50S ribosomal protein L5, chloroplastic-like [Fragaria vesca subsp. vesca]	Fragaria vesca subsp. vesca	5			1.10662	0.539351	1.24738	0.887156	1.38038	0.954993	0.935928	1.45881	0.654636	1.39316	0.990832	0.961781	1.49969	0.660694	1.48594	0.870964	0.509506	1.40605	0.619441	1.22462	1.00925	0.951674	1.24738	0.809096	1.25892
566	7.91	8.14	22.62	17.22	11.31	gi|462395320	hypothetical protein PRUPE_ppa006941mg [Prunus persica]	Prunus persica	5			0.0751623	2.0794e-05	2.75423	0.0277971	0.207014	0.401791	0.0227371	1.64437	0.231207	0.660694	0.172187	7.92005e-05	1.83654	0.0515229	0.316228	0.083946	3.18718e-05	2.42103	0.0258226	0.203236	0.11272	0.000867831	2.0893	0.0465586	0.235505
566	0	7.92	20.57	15.17	11.31	gi|470135580	PREDICTED: 60S ribosomal protein L3-like [Fragaria vesca subsp. vesca]	Fragaria vesca subsp. vesca	5
566	0	7.92	20.57	15.17	11.31	gi|470108380	PREDICTED: 60S ribosomal protein L3-like [Fragaria vesca subsp. vesca]	Fragaria vesca subsp. vesca	5
567	7.89	21.64	45.8	33.59	31.55	gi|462414538	hypothetical protein PRUPE_ppa006859mg [Prunus persica]	Prunus persica	23			1.01859	0.595457	1.11686	0.912011	1.13763	0.946237	0.438592	1.08643	0.870964	1.02802	0.990832	0.981903	1.08643	0.912011	1.07647	0.946237	0.341545	1.08643	0.870964	1.02802	1.00925	0.709331	1.09648	0.92045	1.10662
568	7.89	8.04	20.19	11.11	7.766	gi|462395065	hypothetical protein PRUPE_ppa001399mg [Prunus persica]	Prunus persica	5			0.92045	0.605533	1.24738	0.737904	1.14815	1.01859	0.81238	1.15878	0.879022	1.18032	1.00925	0.865184	1.2942	0.77983	1.30617	0.963829	0.843504	1.19124	0.809096	1.14815	0.928966	0.567646	1.20226	0.772681	1.11686
568	0	9.73	21.04	10.88	8.343	gi|470112498	PREDICTED: dynamin-related protein 3A-like [Fragaria vesca subsp. vesca]	Fragaria vesca subsp. vesca	6
569	7.88	8.03	31.13	21.81	17.4	gi|462400921	hypothetical protein PRUPE_ppa006518mg [Prunus persica]	Prunus persica	6			0.831764	0.296028	1.40605	0.376704	1.1695	1.02802	0.753229	1.43219	0.717794	1.47231	0.912011	0.499003	1.33045	0.505825	1.21339	0.772681	0.246628	1.40605	0.325087	1.08643	1.1272	0.658361	1.5417	0.731139	1.77011
569	0	8.03	32.32	21.63	18.07	gi|462400920	hypothetical protein PRUPE_ppa006518mg [Prunus persica]	Prunus persica	6
570	7.88	8.01	28.62	19.08	15.08	gi|462401195	hypothetical protein PRUPE_ppa008614mg [Prunus persica]	Prunus persica	8
571	7.87	7.98	33.4	24.63	20.25	gi|462419742	hypothetical protein PRUPE_ppa005061mg [Prunus persica]	Prunus persica	9			1.47231	0.186689	1.43219	1.02802	4.13048	1.92309	0.0618539	1.51356	1.27057	5.80764	1.70608	0.126605	1.49969	1.13763	5.64937	1.7378	0.249329	1.51356	1.14815	4.09261	1.21339	0.548263	1.40605	0.862979	1.95885
571	0	5.94	28.28	19.66	17.07	gi|462422569	hypothetical protein PRUPE_ppa003374mg [Prunus persica]	Prunus persica	9
572	7.85	8.03	19.91	17.36	10.88	gi|462414496	hypothetical protein PRUPE_ppa006008mg [Prunus persica]	Prunus persica	5			0.972747	0.868208	1.15878	0.83946	1.1272	1	0.930399	1.13763	0.879022	1.13763	1.02802	0.704651	1.13763	0.903649	1.1695	0.972747	0.732352	1.11686	0.870964	1.08643	1.00925	0.828815	1.13763	0.887156	1.14815
573	7.85	7.97	48.99	46.31	34.23	gi|9992891	calmodulin [Prunus avium]	Prunus avium	7			1.57036	0.697346	1.49969	1.04713	2.80543	1.28233	0.624849	1.36773	0.937562	2.55859	1.61436	0.78932	1.49969	1.07647	3.69828	1.95885	0.715609	1.61436	1.21339	5.10505	2.42103	0.37376	1.70608	1.41906	8.01678
573	0	7.97	48.99	46.31	34.23	gi|505154	Calmodulin [Malus domestica]	Malus domestica	7
573	0	7.97	48.99	46.31	34.23	gi|505152	Calmodulin [Malus domestica]	Malus domestica	7
573	0	7.97	48.99	46.31	34.23	gi|470104452	PREDICTED: calmodulin-related protein-like [Fragaria vesca subsp. vesca]	Fragaria vesca subsp. vesca	7
573	0	7.97	48.99	46.31	34.23	gi|462408068	hypothetical protein PRUPE_ppa012912mg [Prunus persica]	Prunus persica	7
573	0	7.97	48.99	46.31	34.23	gi|345846667	calmodulin 2 [Pyrus x bretschneideri]	Pyrus x bretschneideri	7
573	0	7.97	48.99	46.31	34.23	gi|345846665	calmodulin 1 [Pyrus x bretschneideri]	Pyrus x bretschneideri	7
573	0	7.97	48.99	46.31	34.23	gi|1345660	RecName: Full=Calmodulin; Short=CaM	MALDO	7
573	0	7.86	39.67	37.5	27.72	gi|462398167	hypothetical protein PRUPE_ppa012070mg [Prunus persica]	Prunus persica	7
573	0	7.47	35.57	32.21	20.81	gi|307948770	calmodulin [Malus pumila]	Malus pumila	6
573	0	7.47	48.85	48.85	38.93	gi|30421435	calmodulin [Pyrus communis]	Pyrus communis	7
574	7.84	7.91	21.2	17.96	16.46	gi|462419729	hypothetical protein PRUPE_ppa006663mg [Prunus persica]	Prunus persica	5			0.972747	0.660847	1.20226	0.809096	1.1695	0.981748	0.63319	1.18032	0.831764	1.15878	0.981748	0.849917	1.1272	0.870964	1.10662	1.01859	0.798117	1.23595	0.824138	1.25892	0.928966	0.367613	1.1272	0.824138	1.04713
575	7.81	7.92	21.37	15.41	11.03	gi|462400632	hypothetical protein PRUPE_ppa003484mg [Prunus persica]	Prunus persica	5			1.0666	0.85777	1.44544	0.737904	1.5417	1.10662	0.810827	1.36773	0.809096	1.59956	1.2942	0.334445	1.35519	0.954993	1.94089	1.07647	0.758451	1.2942	0.831764	1.48594	0.895365	0.68208	1.36773	0.630957	1.22462
576	7.8	7.83	21.61	19.49	19.49	gi|462420794	hypothetical protein PRUPE_ppa010791mg [Prunus persica]	Prunus persica	5			1.20226	0.65947	1.34276	0.895365	1.7378	1.05682	0.862037	1.49969	0.704693	1.51356	1.14815	0.622148	1.28233	0.895365	1.6293	1.13763	0.636744	1.30617	0.870964	1.58489	0.685488	0.658606	1.43219	0.255859	0.981748
576	0	5.89	20.83	14.58	14.58	gi|470109982	PREDICTED: proteasome subunit beta type-6-like [Fragaria vesca subsp. vesca]	Fragaria vesca subsp. vesca	4
577	7.78	8.1	25.92	20.29	13.94	gi|462400917	hypothetical protein PRUPE_ppa006495mg [Prunus persica]	Prunus persica	5			1.02802	0.84548	1.15878	0.887156	1.19124	1.05682	0.742971	1.11686	0.946237	1.18032	0.972747	0.845822	1.15878	0.83946	1.1272	1.00925	0.852931	1.09648	0.92045	1.10662	1.02802	0.895766	1.1272	0.912011	1.15878
577	0	8.1	26.97	21.12	14.5	gi|462400916	hypothetical protein PRUPE_ppa006495mg [Prunus persica]	Prunus persica	5
578	7.78	7.9	20.93	15.69	7.847	gi|326580272	hexokinase 1 [Eriobotrya japonica]	Eriobotrya japonica	3			1.09648	0.792452	1.30617	0.83946	1.43219	1.08643	0.763817	1.47231	0.737904	1.59956	1.09648	0.750618	1.24738	0.879022	1.36773	1.03753	0.961582	1.43219	0.724436	1.48594	1.11686	0.659635	1.28233	0.870964	1.43219
579	7.75	7.77	28.44	26.61	21.56	gi|462398084	hypothetical protein PRUPE_ppa011232mg [Prunus persica]	Prunus persica	5			0.515229	0.15357	1.59956	0.194089	0.824138	0.685488	0.463578	1.40605	0.420727	0.963829	0.717794	0.432937	1.31826	0.465586	0.946237	0.731139	0.38214	1.23595	0.544503	0.903649	0.436516	0.108601	1.57036	0.131826	0.685488
579	0	7.77	28.44	26.61	21.56	gi|462398083	hypothetical protein PRUPE_ppa011232mg [Prunus persica]	Prunus persica	5
579	0	7.77	23.39	21.56	21.56	gi|470102121	PREDICTED: vacuolar protein sorting-associated protein 32 homolog 2-like [Fragaria vesca subsp. vesca]	Fragaria vesca subsp. vesca	5
579	0	5.15	17.73	15.91	15.91	gi|470109450	PREDICTED: vacuolar protein sorting-associated protein 32 homolog 2-like [Fragaria vesca subsp. vesca]	Fragaria vesca subsp. vesca	4
580	7.74	7.83	40.21	34.02	28.87	gi|470144558	PREDICTED: 60S ribosomal protein L9-1-like [Fragaria vesca subsp. vesca]	Fragaria vesca subsp. vesca	8			1.55597	0.140073	1.30617	1.19124	5.39511	1.25892	0.518845	1.24738	1.00925	3.87258	1.44544	0.286255	1.30617	1.10662	5.54626	1.49969	0.149886	1.34276	1.11686	4.61318	1.34276	0.341658	1.2942	1.03753	3.87258
581	7.72	8.17	41.53	41.53	29.51	gi|462420481	hypothetical protein PRUPE_ppa012124mg [Prunus persica]	Prunus persica	7			0.92045	0.677733	1.22462	0.731139	1.1272	0.809096	0.350934	1.22462	0.619441	0.990832	0.83946	0.414102	1.20226	0.666807	1.00925	0.809096	0.31541	1.19124	0.636796	0.963829	0.862979	0.550852	1.1695	0.711214	1.00925
581	0	8.17	41.53	41.53	29.51	gi|462420478	hypothetical protein PRUPE_ppa012109mg [Prunus persica]	Prunus persica	7
581	0	7.4	40.98	40.98	26.23	gi|462414949	hypothetical protein PRUPE_ppa012085mg [Prunus persica]	Prunus persica	6
582	7.72	7.93	17.48	11.85	8.593	gi|33151175	alpha-L-arabinofuranosidase [Malus domestica]	Malus domestica	5			1.01859	0.805389	1.18032	0.862979	1.19124	1.04713	0.983095	1.22462	0.855067	1.28233	0.92045	0.569901	1.1695	0.787046	1.07647	1.05682	0.672799	1.18032	0.895365	1.24738	0.972747	0.980368	1.19124	0.816582	1.15878
582	0	7.5	15.28	9.496	7.122	gi|37777015	alpha-L-arabinofuranosidase [Pyrus pyrifolia]	Pyrus pyrifolia	4
582	0	7.24	14.22	8.444	7.111	gi|525327274	alpha-L-arabinofuranosidase/beta-D-xylosidase 1 [Pyrus x bretschneideri]	Pyrus x bretschneideri	4
582	0	7.24	14.22	8.444	7.111	gi|119507455	alpha-Arabinosidase1 [Pyrus communis]	Pyrus communis	4
583	7.72	7.83	23.39	17.25	14.91	gi|462396640	hypothetical protein PRUPE_ppa008168mg [Prunus persica]	Prunus persica	5			0.912011	0.598598	1.24738	0.691831	1.13763	0.666807	0.186678	1.2942	0.218776	0.862979	0.972747	0.865246	1.31826	0.731139	1.28233	0.847227	0.4229	1.25892	0.597035	1.0666	0.654636	0.298227	1.35519	0.195884	0.887156
584	7.71	8.12	28.86	20.81	14.77	gi|462400840	hypothetical protein PRUPE_ppa005710mg [Prunus persica]	Prunus persica	8			1.27057	0.417904	1.39316	0.912011	1.90546	1.19124	0.621346	1.19124	1	1.58489	1.2942	0.446681	1.23595	1.04713	1.88799	1.51356	0.277547	1.34276	1.1272	2.46604	1.33045	0.312982	1.36773	0.972747	2.07014
584	0.01	6.93	19.24	13.42	10.51	gi|470133149	PREDICTED: serine--tRNA ligase-like [Fragaria vesca subsp. vesca]	Fragaria vesca subsp. vesca	6
585	7.7	9.14	28.86	15.15	9.812	gi|462406620	hypothetical protein PRUPE_ppa002273mg [Prunus persica]	Prunus persica	8			0.912011	0.248549	1.14815	0.794328	1.04713	0.92045	0.335864	1.21339	0.758578	1.11686	0.928966	0.859137	1.14815	0.809096	1.0666	0.928966	0.520764	1.15878	0.801678	1.07647	0.912011	0.802443	1.19124	0.765597	1.08643
586	7.69	8.51	22.89	14.69	10.15	gi|462411496	hypothetical protein PRUPE_ppa005396mg [Prunus persica]	Prunus persica	4			0.809096	0.737814	1.36773	0.519996	1.10662	1.02802	0.614538	1.35519	0.758578	1.39316	1.19124	0.650603	1.2942	0.92045	1.95885	1.0666	0.896041	1.35519	0.787046	1.59956	1.0666	0.564189	1.34276	0.794328	1.44544
587	7.66	7.73	51.75	45.45	41.96	gi|462415032	hypothetical protein PRUPE_ppa013039mg [Prunus persica]	Prunus persica	7			1.43219	0.527617	1.51356	0.946237	3.43558	1.77011	0.289508	1.64437	1.07647	3.80189	1.30617	0.843071	1.57036	0.831764	2.75423	1.13763	0.788298	1.51356	0.751623	1.94089	0.946237	0.773473	1.67494	0.60256	1.58489
587	0	7.44	15.4	11.61	9.821	gi|470142994	PREDICTED: protein TIC 40, chloroplastic-like [Fragaria vesca subsp. vesca]	Fragaria vesca subsp. vesca	5
588	7.66	7.72	19.22	15.15	8.35	gi|462411387	hypothetical protein PRUPE_ppa004349mg [Prunus persica]	Prunus persica	6			1.13763	0.756621	19.9526	0.0570164	20.1372	1.1695	0.560809	2.0893	0.559758	2.44343	1.24738	0.468599	3.10456	0.401791	3.87258	1.01859	0.90466	2.0893	0.487529	2.12814	1.34276	0.405211	2.10863	0.636796	2.80543
588	0	6.29	16.5	12.62	8.35	gi|470103049	PREDICTED: aspartic proteinase A1-like [Fragaria vesca subsp. vesca]	Fragaria vesca subsp. vesca	6
589	7.65	7.9	29.87	24.56	19.91	gi|462411518	hypothetical protein PRUPE_ppa005605mg [Prunus persica]	Prunus persica	10			1.05682	0.826509	1.13763	0.928966	1.21339	0.946237	0.766801	1.14815	0.816582	1.08643	0.912011	0.776959	1.10662	0.824138	1.00925	0.946237	0.649224	1.09648	0.855067	1.03753	0.981748	0.848859	1.08643	0.903649	1.0666
590	7.63	7.87	27.17	15.18	8.691	gi|462397155	hypothetical protein PRUPE_ppa001100mg [Prunus persica]	Prunus persica	8			0.534564	0.285706	1.78649	0.322107	0.954993	0.691831	0.375467	1.58489	0.30761	1.09648	1.03753	0.895816	1.51356	0.685488	1.58489	1.28233	0.816267	1.57036	0.816582	2.208	1.30617	0.764095	1.57036	0.831764	2.26987
591	7.61	7.77	34.94	24.68	17.31	gi|462411871	hypothetical protein PRUPE_ppa008959mg [Prunus persica]	Prunus persica	5			1.02802	0.882711	1.18032	0.870964	1.21339	1	0.937523	1.15878	0.862979	1.15878	1.0666	0.666744	1.22462	0.870964	1.30617	1.13763	0.426145	1.25892	0.903649	1.43219	0.981748	0.808732	1.30617	0.751623	1.28233
592	7.59	7.82	22.63	10.29	10.29	gi|462419361	hypothetical protein PRUPE_ppa004902mg [Prunus persica]	Prunus persica	5			1.01859	0.688121	1.15878	0.879022	1.18032	1.0666	0.509715	1.1695	0.912011	1.24738	1.03753	0.855752	1.11686	0.928966	1.15878	0.946237	0.820932	1.1272	0.83946	1.0666	1.04713	0.634807	1.11686	0.937562	1.1695
592	0	6.15	20	8.571	8.571	gi|462400755	hypothetical protein PRUPE_ppa004811mg [Prunus persica]	Prunus persica	4
593	7.59	7.73	41.78	28.77	24.66	gi|470120979	PREDICTED: ferredoxin-thioredoxin reductase catalytic chain, chloroplastic-like [Fragaria vesca subsp. vesca]	Fragaria vesca subsp. vesca	5			1.23595	0.390223	1.13763	1.08643	1.58489	0.887156	0.689064	1.23595	0.654636	1.09648	0.83946	0.445077	1.18032	0.625173	0.990832	0.981748	0.861419	1.21339	0.809096	1.19124	0.862979	0.440074	1.20226	0.660694	1.03753
593	0	7.73	36.3	28.77	24.66	gi|462411275	hypothetical protein PRUPE_ppa012986mg [Prunus persica]	Prunus persica	5
594	7.55	7.77	34.77	32.12	20.53	gi|470105886	PREDICTED: protein CbbY-like [Fragaria vesca subsp. vesca]	Fragaria vesca subsp. vesca	7			0.83946	0.782971	1.41906	0.544503	1.19124	0.912011	0.899107	1.39316	0.630957	1.27057	1.28233	0.33142	1.31826	0.972747	1.92309	0.912011	0.767925	1.23595	0.704693	1.1272	0.879022	0.673541	1.38038	0.591562	1.21339
594	0	7.2	46.88	37.5	32.29	gi|462401593	hypothetical protein PRUPE_ppa011877mg [Prunus persica]	Prunus persica	9
595	7.54	7.73	16.03	10.93	8.892	gi|462400154	hypothetical protein PRUPE_ppa002327mg [Prunus persica]	Prunus persica	5			1.02802	0.989652	1.49969	0.685488	1.55597	1.00925	0.815644	1.44544	0.698232	1.45881	1.19124	0.502902	1.18032	1.00925	1.40605	0.92045	0.566196	1.48594	0.619441	1.36773	0.946237	0.841854	1.27057	0.744732	1.20226
596	7.54	7.6	33.73	31.33	25.3	gi|568246784	NADH-plastoquinone oxidoreductase subunit I [Pyrus spinosa]	Pyrus spinosa	4			0.691831	0.234239	1.49969	0.461318	1.03753	0.47863	0.318746	1.67494	0.226986	0.801678	0.666807	0.165147	1.47231	0.440555	0.981748	0.524808	0.106371	1.58489	0.248886	0.831764	0.387258	0.244674	1.92309	0.139316	0.744732
596	0	7.6	33.73	31.33	25.3	gi|565666518	NADH-plastoquinone oxidoreductase subunit I [Pyrus spinosa]	Pyrus spinosa	4
596	0	7.6	33.73	31.33	25.3	gi|346683347	NADH-plastoquinone oxidoreductase subunit I [Pyrus pyrifolia]	Pyrus pyrifolia	4
596	0	7.6	33.73	31.33	25.3	gi|345433614	NADH-plastoquinone oxidoreductase subunit I [Pyrus pyrifolia]	Pyrus pyrifolia	4
596	0	7.32	31.74	27.54	25.15	gi|428697340	NADH-plastoquinone oxidoreductase subunit I (chloroplast) [Fragaria virginiana]	Fragaria virginiana	4
596	0	7.32	31.74	27.54	25.15	gi|428697254	NADH-plastoquinone oxidoreductase subunit I (chloroplast) [Fragaria chiloensis]	Fragaria chiloensis	4
596	0	7.32	31.74	27.54	25.15	gi|408830373	NADH-plastoquinone oxidoreductase subunit I [Fragaria mandshurica]	Fragaria mandshurica	4
596	0	7.32	31.74	27.54	25.15	gi|408830298	NADH-plastoquinone oxidoreductase subunit I (chloroplast) [Fragaria vesca subsp. bracteata]	Fragaria vesca subsp. bracteata	4
596	0	7.32	31.74	27.54	25.15	gi|407080484	NADH-plastoquinone oxidoreductase subunit I (chloroplast) [Fragaria chiloensis]	Fragaria chiloensis	4
596	0	7.32	31.74	27.54	25.15	gi|378554835	NADH-plastoquinone oxidoreductase subunit I [Fragaria mandshurica]	Fragaria mandshurica	4
596	0	7.32	31.74	27.54	25.15	gi|378554760	NADH-plastoquinone oxidoreductase subunit I (chloroplast) [Fragaria vesca subsp. bracteata]	Fragaria vesca subsp. bracteata	4
596	0	7.32	31.74	27.54	25.15	gi|357198879	NADH-plastoquinone oxidoreductase subunit I (chloroplast) [Fragaria virginiana]	Fragaria virginiana	4
596	0	7.32	31.74	27.54	25.15	gi|357198793	NADH-plastoquinone oxidoreductase subunit I (chloroplast) [Fragaria chiloensis]	Fragaria chiloensis	4
596	0	7.32	31.74	27.54	25.15	gi|325126919	NADH-plastoquinone oxidoreductase subunit I [Fragaria vesca subsp. vesca]	Fragaria vesca subsp. vesca	4
596	0	7.32	31.74	27.54	25.15	gi|324022831	NADH-plastoquinone oxidoreductase subunit I [Fragaria vesca subsp. vesca]	Fragaria vesca subsp. vesca	4
596	0	7.32	29.07	26.74	24.42	gi|313183875	NADH-plastoquinone oxidoreductase subunit I [Prunus persica]	Prunus persica	4
596	0	7.32	29.07	26.74	24.42	gi|309321487	NADH-plastoquinone oxidoreductase subunit I [Prunus persica]	Prunus persica	4
596	0	7.32	27.22	24.85	24.85	gi|511943726	NADH-plastoquinone oxidoreductase subunit I [Prinsepia utilis]	Prinsepia utilis	4
596	0	7.32	27.22	24.85	24.85	gi|501418875	NADH-plastoquinone oxidoreductase subunit I [Prinsepia utilis]	Prinsepia utilis	4
596	0	7.32	27.71	25.3	25.3	gi|377829926	ndhI gene product (chloroplast) [Pentactina rupicola]	Pentactina rupicola	4
596	0	7.32	27.71	25.3	25.3	gi|371532674	NADH-plastoquinone oxidoreductase subunit I (chloroplast) [Pentactina rupicola]	Pentactina rupicola	4
597	7.53	7.7	20.61	17.56	15.01	gi|470134133	PREDICTED: bifunctional aspartate aminotransferase and glutamate/aspartate-prephenate aminotransferase-like [Fragaria vesca subsp. vesca]	Fragaria vesca subsp. vesca	5			0.946237	0.703304	1.1272	0.83946	1.0666	0.92045	0.654902	1.15878	0.794328	1.0666	0.92045	0.708135	1.1272	0.816582	1.03753	0.912011	0.670747	1.09648	0.831764	1	0.981748	0.882338	1.10662	0.887156	1.08643
597	0	6.29	25.67	22.46	18.45	gi|462411644	hypothetical protein PRUPE_ppa006806mg [Prunus persica]	Prunus persica	5
597	0	6.29	24.37	21.32	17.51	gi|452090862	aspartate aminotransferase [Prunus persica]	Prunus persica	5
598	7.51	7.68	26.65	11.94	7.463	gi|470104087	PREDICTED: N-carbamoyl-L-amino acid hydrolase-like [Fragaria vesca subsp. vesca]	Fragaria vesca subsp. vesca	4			1.13763	0.678806	1.15878	0.981748	1.30617	1.08643	0.480146	1.13763	0.954993	1.23595	1.09648	0.426625	1.18032	0.928966	1.2942	1.1272	0.459868	1.18032	0.954993	1.33045	1.03753	0.353635	1.20226	0.862979	1.24738
599	7.5	7.69	28.74	19.54	13.41	gi|453684789	acid phosphatase-like protein 1 [Malus hupehensis]	Malus hupehensis	5			0.928966	0.731434	1.34276	0.666807	1.24738	1.21339	0.409778	1.39316	0.870964	1.8197	1.03753	0.858608	1.27057	0.816582	1.64437	1.34276	0.331339	1.40605	0.954993	2.33346	0.648634	0.238353	1.48594	0.229087	0.963829
600	7.5	7.58	35.47	31.53	28.57	gi|462407934	hypothetical protein PRUPE_ppa011617mg [Prunus persica]	Prunus persica	5			0.954993	0.851216	1.24738	0.772681	1.19124	0.92045	0.900365	1.5417	0.597035	1.41906	0.954993	0.800633	1.43219	0.666807	1.36773	0.946237	0.711625	1.24738	0.758578	1.18032	0.937562	0.919888	1.25892	0.744732	1.18032
601	7.48	7.54	36.18	31.58	27.63	gi|462395872	hypothetical protein PRUPE_ppa012853mg [Prunus persica]	Prunus persica	4			0.263027	0.0231378	1.87068	0.0539511	0.49204	0.625173	0.121914	1.43219	0.376704	0.895365	0.343558	0.0484957	1.75388	0.0963829	0.60256	0.203236	0.0191148	2.22844	0.0346737	0.452898	0.343558	0.0357981	1.57036	0.110662	0.539511
601	0	7.5	29.7	26.24	20.79	gi|462422777	hypothetical protein PRUPE_ppa011659mg [Prunus persica]	Prunus persica	4
601	0	5.47	34.21	19.74	19.74	gi|470108618	PREDICTED: 40S ribosomal protein S18-like [Fragaria vesca subsp. vesca]	Fragaria vesca subsp. vesca	3
602	7.47	10.82	19.14	9.681	7.921	gi|462406116	hypothetical protein PRUPE_ppa001102mg [Prunus persica]	Prunus persica	7			1.41906	0.0321166	1.38038	1.02802	1.95885	1.20226	0.0462109	2.44343	0.49204	2.96483	1.44544	0.0323272	1.64437	0.879022	2.39883	1.59956	0.0308138	1.39316	1.14815	2.208	1.41906	0.0320488	2.14783	0.660694	3.04789
603	7.46	7.59	25.21	21.61	17.37	gi|462419821	hypothetical protein PRUPE_ppa005199mg [Prunus persica]	Prunus persica	7			1.23595	0.243485	1.22462	1.00925	1.64437	1.00925	0.524606	1.22462	0.824138	1.25892	1.25892	0.273006	1.24738	1.00925	1.65959	1.25892	0.170872	1.24738	1.00925	1.64437	1.20226	0.698698	1.23595	0.972747	1.55597
604	7.4	11.41	25.31	19.35	12.66	gi|462419719	hypothetical protein PRUPE_ppa006619mg [Prunus persica]	Prunus persica	6			1.02802	0.865234	1.30617	0.787046	1.34276	1.02802	0.9196	1.35519	0.758578	1.39316	0.903649	0.696804	1.25892	0.717794	1.13763	1	0.782211	1.40605	0.711214	1.40605	0.92045	0.749694	1.18032	0.77983	1.08643
604	0	10.59	24.33	18	10.46	gi|470123471	PREDICTED: DEAD-box ATP-dependent RNA helicase 2-like [Fragaria vesca subsp. vesca]	Fragaria vesca subsp. vesca	5
605	7.4	7.5	40.98	40.16	36.89	gi|462422766	hypothetical protein PRUPE_ppa013437mg [Prunus persica]	Prunus persica	7			1.09648	0.668742	1.15878	0.946237	1.27057	1.10662	0.641395	1.1272	0.981748	1.24738	1.05682	0.792186	1.14815	0.92045	1.21339	1.03753	0.836757	1.1272	0.92045	1.1695	1.07647	0.635919	1.10662	0.972747	1.19124
605	0	5.75	27.87	27.05	23.77	gi|470110446	PREDICTED: cytochrome b-c1 complex subunit 7-2-like [Fragaria vesca subsp. vesca]	Fragaria vesca subsp. vesca	5
606	7.38	7.45	34.76	27.47	16.31	gi|470125349	PREDICTED: thylakoid lumenal protein At1g12250, chloroplastic-like [Fragaria vesca subsp. vesca]	Fragaria vesca subsp. vesca	3			0.990832	0.989207	1.64437	0.613762	1.6293	1.03753	0.971812	1.6293	0.636796	1.92309	1.57036	0.315707	1.39316	1.1272	4.7863	1.20226	0.717882	1.35519	0.887156	3.10456	1.2942	0.455516	1.6293	0.794328	2.88403
607	7.38	7.42	32.7	23.7	23.7	gi|470114435	PREDICTED: ras-related protein RABB1c-like [Fragaria vesca subsp. vesca]	Fragaria vesca subsp. vesca	4			0.928966	0.909535	1.2942	0.717794	1.20226	1	0.758431	1.28233	0.77983	1.28233	1	0.849372	1.18032	0.847227	1.18032	1.02802	0.771809	1.14815	0.895365	1.18032	0.990832	0.863687	1.25892	0.787046	1.24738
607	0	7.42	32.7	23.7	23.7	gi|462407914	hypothetical protein PRUPE_ppa011412mg [Prunus persica]	Prunus persica	4
607	0	5.38	23.81	17.62	17.62	gi|462412115	hypothetical protein PRUPE_ppa011443mg [Prunus persica]	Prunus persica	3
607	0	5.36	26.07	20.38	17.54	gi|470137861	PREDICTED: ras-related protein RABB1b-like [Fragaria vesca subsp. vesca]	Fragaria vesca subsp. vesca	3
608	7.36	7.81	24.32	20.95	19.59	gi|462401293	hypothetical protein PRUPE_ppa009351mg [Prunus persica]	Prunus persica	5			0.946237	0.929752	1.36773	0.691831	1.2942	0.887156	0.850416	1.48594	0.597035	1.31826	0.954993	0.925627	1.41906	0.672977	1.35519	0.744732	0.595677	1.31826	0.564937	0.981748	0.831764	0.641368	1.20226	0.691831	1
609	7.35	7.58	15.42	11.45	10.57	gi|462400816	hypothetical protein PRUPE_ppa005554mg [Prunus persica]	Prunus persica	7			0.847227	0.880098	1.34276	0.613762	1.13763	0.636796	0.82006	1.61436	0.30761	1.02802	1.04713	0.833818	1.44544	0.724436	1.5417	0.691831	0.859992	1.48594	0.337287	1.02802	0.559758	0.721911	1.6293	0.222843	0.912011
610	7.34	7.41	39.73	31.05	27.85	gi|462407896	hypothetical protein PRUPE_ppa011219mg [Prunus persica]	Prunus persica	5			1.04713	0.692862	1.07647	0.972747	1.1272	1	0.872951	1.10662	0.903649	1.10662	1.01859	0.866826	1.07647	0.946237	1.09648	1.0666	0.68207	1.07647	0.990832	1.14815	1.0666	0.652152	1.09648	0.972747	1.1695
611	7.32	7.42	38.3	31.06	24.68	gi|462407810	hypothetical protein PRUPE_ppa010805mg [Prunus persica]	Prunus persica	8			1.02802	0.910339	1.35519	0.758578	1.39316	1.11686	0.57827	1.24738	0.895365	1.39316	1.13763	0.675005	1.55597	0.731139	1.77011	1.10662	0.733316	1.38038	0.801678	1.52757	1.14815	0.585689	1.24738	0.92045	1.43219
612	7.31	7.51	25.64	19.49	16.95	gi|462419861	hypothetical protein PRUPE_ppa005208mg [Prunus persica]	Prunus persica	10			1.61436	0.423481	1.51356	1.0666	6.91831	1.2942	0.493181	1.40605	0.92045	4.44631	2.12814	0.256407	1.72187	1.23595	9.0365	2.1677	0.212605	1.69044	1.28233	11.272	1.6293	0.61463	1.5417	1.05682	6.60694
613	7.29	7.35	19.7	14.63	11.64	gi|470101500	PREDICTED: protein GrpE-like [Fragaria vesca subsp. vesca]	Fragaria vesca subsp. vesca	5			0.862979	0.74271	1.18032	0.731139	1.01859	1	0.760875	1.34276	0.744732	1.34276	1.03753	0.932481	1.20226	0.862979	1.24738	0.831764	0.633333	1.18032	0.704693	0.981748	0.879022	0.721296	1.18032	0.744732	1.03753
614	7.24	7.71	24.86	16.18	14.74	gi|470116827	PREDICTED: UDP-glucuronic acid decarboxylase 1-like [Fragaria vesca subsp. vesca]	Fragaria vesca subsp. vesca	6			1.00925	0.858321	1.18032	0.855067	1.19124	1.08643	0.456605	1.18032	0.92045	1.28233	1.09648	0.393352	1.18032	0.928966	1.2942	1.03753	0.526256	1.28233	0.809096	1.33045	0.963829	0.999741	1.18032	0.816582	1.13763
614	0	5.52	21.97	13.29	11.85	gi|462401117	hypothetical protein PRUPE_ppa008066mg [Prunus persica]	Prunus persica	5
615	7.23	8.16	27.06	17.16	15.18	gi|470123383	PREDICTED: phytochrome-associated serine/threonine-protein phosphatase-like [Fragaria vesca subsp. vesca]	Fragaria vesca subsp. vesca	6			0.912011	0.243173	1.15878	0.787046	1.05682	0.895365	0.28617	1.15878	0.772681	1.03753	0.887156	0.363506	1.19124	0.744732	1.05682	0.903649	0.348702	1.20226	0.758578	1.08643	0.963829	0.797544	1.18032	0.816582	1.13763
615	0	8.16	27.06	17.16	15.18	gi|1586034	Ser/Thr protein phosphatase		6
615	0	8.16	27.06	17.16	15.18	gi|1143511	Ser/Thr protein phosphatase homologous to PPX [Malus domestica]	Malus domestica	6
615	0	6.27	25.74	15.84	12.21	gi|462424425	hypothetical protein PRUPE_ppa009178mg [Prunus persica]	Prunus persica	5
616	7.21	7.5	19.06	14.34	10.66	gi|462405695	hypothetical protein PRUPE_ppa004869mg [Prunus persica]	Prunus persica	6			1.45881	0.00274232	1.51356	0.963829	11.5878	2.29087	0.00192243	1.57036	1.45881	21.2814	1.49969	0.00262646	1.49969	1	10.8643	1.40605	0.00256684	1.70608	0.824138	8.3946	1.65959	0.00237656	1.55597	1.0666	12.942
617	7.2	7.36	18.66	13.37	7.621	gi|470129392	PREDICTED: probable Xaa-Pro aminopeptidase P-like [Fragaria vesca subsp. vesca]	Fragaria vesca subsp. vesca	6			0.83946	0.771483	1.49969	0.544503	1.25892	0.831764	0.569601	1.48594	0.549541	1.23595	0.654636	0.262085	1.49969	0.280543	0.981748	0.660694	0.485374	1.5417	0.398107	1.01859	0.666807	0.187909	1.48594	0.265461	0.990832
618	7.17	7.32	12.65	9.315	6.854	gi|470116002	PREDICTED: asparagine--tRNA ligase, cytoplasmic 1-like [Fragaria vesca subsp. vesca]	Fragaria vesca subsp. vesca	4			0.60256	0.757981	1.99526	0.272898	1.20226	1.2942	0.333008	1.77011	0.731139	3.63078	1.21339	0.512321	1.77011	0.685488	3.49945	1.0666	0.55869	1.78649	0.597035	2.70396	0.57544	0.775156	1.90546	0.214783	1.09648
619	7.17	7.23	16.54	13.24	10.29	gi|462418723	hypothetical protein PRUPE_ppa003860mg [Prunus persica]	Prunus persica	5			1.08643	0.646565	1.27057	0.855067	1.38038	1.07647	0.451307	1.20226	0.895365	1.2942	1	0.836289	1.28233	0.77983	1.28233	1.0666	0.589762	1.22462	0.870964	1.30617	1.01859	0.875052	1.31826	0.772681	1.34276
620	7.17	7.21	46.56	41.22	38.17	gi|60418874	profilin 3 [Malus domestica]	Malus domestica	5			0.972747	0.828703	1.25892	0.772681	1.22462	1.01859	0.979816	1.20226	0.847227	1.22462	1.0666	0.796904	1.22462	0.870964	1.30617	1.07647	0.800812	1.18032	0.912011	1.27057	1.08643	0.815998	1.18032	0.92045	1.28233
620	0	7.21	46.56	41.22	38.17	gi|60418872	profilin 3 [Malus domestica]	Malus domestica	5
620	0	7.21	46.56	41.22	38.17	gi|60418870	profilin 3 [Malus domestica]	Malus domestica	5
620	0	7.21	46.56	41.22	38.17	gi|60418868	profilin 3 [Malus domestica]	Malus domestica	5
620	0	7.21	46.56	41.22	38.17	gi|4761588	profilin [Malus domestica]	Malus domestica	5
620	0	7.21	46.56	41.22	38.17	gi|28881457	profilin [Malus domestica]	Malus domestica	5
620	0	7.21	53.04	46.96	43.48	gi|218059733	profilin [Malus domestica]	Malus domestica	5
620	0	7.21	46.56	41.22	38.17	gi|164510864	profilin [Malus domestica]	Malus domestica	5
620	0	7.21	46.56	41.22	38.17	gi|164510862	profilin [Malus domestica]	Malus domestica	5
620	0	7.21	46.56	41.22	38.17	gi|164510860	profilin [Malus domestica]	Malus domestica	5
620	0	7.21	46.56	41.22	38.17	gi|164510858	profilin [Malus domestica]	Malus domestica	5
620	0	7.21	46.56	41.22	38.17	gi|164510856	profilin [Malus domestica]	Malus domestica	5
620	0	7.21	46.56	41.22	38.17	gi|164510854	profilin [Malus domestica]	Malus domestica	5
620	0	7.21	46.56	41.22	38.17	gi|14423875	RecName: Full=Profilin-3; AltName: Full=GD4-5; AltName: Full=Pollen allergen Mal d 4.0101; AltName: Allergen=Mal d 4.0101	MALDO	5
621	7.16	76.38	79.37	73.47	64	gi|402238996	ribulose 1,5-bisphosphate carboxylase/oxygenase [Fragaria gracilis]	Fragaria gracilis	226			1.1695	0.310052	1.47231	0.794328	1.70608	0.92045	0.730299	1.31826	0.704693	1.21339	1.09648	0.505183	1.39316	0.787046	1.5417	0.887156	0.723179	1.34276	0.666807	1.19124	0.895365	0.392681	1.2942	0.698232	1.15878
621	0	76.38	79.37	73.47	64	gi|402238992	ribulose 1,5-bisphosphate carboxylase/oxygenase [Fragaria corymbosa]	Fragaria corymbosa	226
621	0	76.38	79.37	73.47	64	gi|402238988	ribulose 1,5-bisphosphate carboxylase/oxygenase [Fragaria daltoniana]	Fragaria daltoniana	226
621	0	74.28	79.58	73.26	62.11	gi|402238972	ribulose 1,5-bisphosphate carboxylase/oxygenase [Fragaria nipponica]	Fragaria nipponica	228
621	0	74.12	78.74	73.47	64	gi|402238984	ribulose 1,5-bisphosphate carboxylase/oxygenase [Fragaria tibetica]	Fragaria tibetica	210
621	0	74.12	78.74	73.47	64	gi|402238980	ribulose 1,5-bisphosphate carboxylase/oxygenase [Fragaria moupinensis]	Fragaria moupinensis	210
621	0	74.12	78.74	73.47	64	gi|402238976	ribulose 1,5-bisphosphate carboxylase/oxygenase [Fragaria chinensis]	Fragaria chinensis	210
622	7.16	7.2	52.27	42.42	42.42	gi|462415047	hypothetical protein PRUPE_ppa013257mg [Prunus persica]	Prunus persica	6			0.862979	0.553809	1.35519	0.636796	1.1695	0.946237	0.882807	1.20226	0.787046	1.13763	1.02802	0.944523	1.2942	0.794328	1.33045	0.972747	0.708431	1.25892	0.772681	1.22462	1.05682	0.519344	1.23595	0.855067	1.30617
623	7.13	7.71	30.09	18.25	11.61	gi|462397670	hypothetical protein PRUPE_ppa006207mg [Prunus persica]	Prunus persica	5			0.636796	0.276119	1.5417	0.267917	0.981748	0.954993	0.871729	1.58489	0.597035	1.51356	0.613762	0.415956	1.67494	0.231207	1.02802	1.23595	0.456361	1.52757	0.809096	2.03236	0.711214	0.548282	1.67494	0.390841	1.19124
623	0.01	7.15	24.88	14.59	8.612	gi|470101219	PREDICTED: 3-hydroxyisobutyryl-CoA hydrolase-like protein 3, mitochondrial-like isoform 1 [Fragaria vesca subsp. vesca]	Fragaria vesca subsp. vesca	4
623	0.01	4.01	21.5	11.11	6.763	gi|470101221	PREDICTED: 3-hydroxyisobutyryl-CoA hydrolase-like protein 3, mitochondrial-like isoform 2 [Fragaria vesca subsp. vesca]	Fragaria vesca subsp. vesca	3
624	7.13	7.19	48.98	42.86	21.09	gi|470125402	PREDICTED: probable calcium-binding protein CML13-like [Fragaria vesca subsp. vesca]	Fragaria vesca subsp. vesca	4			1.35519	0.503234	1.51356	0.895365	3.0761	1.44544	0.421916	1.52757	0.946237	3.94457	1.92309	0.21697	1.57036	1.22462	7.31139	1.43219	0.640198	1.49969	0.954993	3.7325	1.41906	0.559417	1.44544	0.981748	5.01187
625	7.11	7.25	18.38	13.42	10.29	gi|462413398	hypothetical protein PRUPE_ppa003850mg [Prunus persica]	Prunus persica	5			1.02802	0.963246	1.27057	0.809096	1.30617	0.972747	0.726478	1.21339	0.801678	1.18032	0.981748	0.86009	1.31826	0.744732	1.2942	1.00925	0.954358	1.25892	0.801678	1.27057	0.946237	0.736244	1.34276	0.704693	1.27057
626	7.11	7.16	47.86	39.29	25	gi|470120643	PREDICTED: 60S ribosomal protein L23-like [Fragaria vesca subsp. vesca]	Fragaria vesca subsp. vesca	4			0.539511	0.321797	1.44544	0.20893	0.77983	0.816582	0.661347	1.34276	0.597035	1.09648	0.534564	0.303192	1.55597	0.248886	0.831764	0.648634	0.428521	1.47231	0.316228	0.954993	0.698232	0.53168	1.43219	0.474242	1
626	0	7.16	47.86	39.29	25	gi|462424485	hypothetical protein PRUPE_ppa013088mg [Prunus persica]	Prunus persica	4
626	0	7.16	47.86	39.29	25	gi|462402998	hypothetical protein PRUPE_ppa013091mg [Prunus persica]	Prunus persica	4
627	7.1	7.3	14.56	11.94	9.898	gi|462422104	hypothetical protein PRUPE_ppa002323mg [Prunus persica]	Prunus persica	6			1.01859	0.98268	1.34276	0.758578	1.36773	1.02802	0.977824	1.2942	0.794328	1.33045	1.21339	0.488082	1.23595	0.981748	1.51356	1.08643	0.856829	1.27057	0.855067	1.38038	1.01859	0.888496	1.24738	0.816582	1.27057
628	7.09	8.18	18.44	11.82	10.87	gi|470110525	PREDICTED: dnaJ protein homolog [Fragaria vesca subsp. vesca]	Fragaria vesca subsp. vesca	5			0.758578	0.716231	1.94089	0.167494	1.47231	0.855067	0.8502	1.65959	0.310456	1.41906	1.49969	0.575368	1.36773	1.09648	2.85759	1.36773	0.737432	1.34276	1.01859	2.63027	1.38038	0.805424	1.6293	0.847227	2.93765
628	0	6.06	15.13	9.693	8.747	gi|470110519	PREDICTED: dnaJ protein homolog [Fragaria vesca subsp. vesca]	Fragaria vesca subsp. vesca	4
629	7.08	7.26	22.5	12.95	9.545	gi|462407500	hypothetical protein PRUPE_ppa005857mg [Prunus persica]	Prunus persica	5			0.903649	0.639238	1.10662	0.816582	1	0.912011	0.671508	1.10662	0.824138	1.00925	1	0.845044	1.1272	0.887156	1.1272	0.879022	0.564589	1.19124	0.737904	1.04713	0.879022	0.560166	1.13763	0.772681	1
630	7.06	7.17	36.43	30	27.5	gi|462401337	hypothetical protein PRUPE_ppa009729mg [Prunus persica]	Prunus persica	11
630	0	7.17	43.95	37.67	34.53	gi|383386075	chloroplast Cu/Zn-superoxide dismutase 1B-a [Prunus persica]	Prunus persica	11
630	0	7.17	43.06	38.89	35.65	gi|381283804	copper/zinc-superoxide dismutase [Prunus persica]	Prunus persica	11
630	0	5.05	37.22	30.94	27.8	gi|383386073	chloroplast Cu/Zn-superoxide dismutase 1A-a [Prunus persica]	Prunus persica	8
631	7.05	7.14	31.52	25.36	14.13	gi|470134237	PREDICTED: 40S ribosomal protein S2-4-like [Fragaria vesca subsp. vesca]	Fragaria vesca subsp. vesca	4			0.660694	0.0457785	1.45881	0.349945	0.963829	0.630957	0.0428983	1.44544	0.283139	0.912011	0.49204	0.0155631	1.59956	0.178649	0.787046	0.448745	0.00620403	1.58489	0.0666807	0.711214	0.801678	0.22013	1.44544	0.544503	1.15878
631	0	7.12	30.04	22.34	12.45	gi|462409693	hypothetical protein PRUPE_ppa009892mg [Prunus persica]	Prunus persica	3
631	0	7.12	30.04	22.34	12.45	gi|462407672	hypothetical protein PRUPE_ppa009890mg [Prunus persica]	Prunus persica	3
632	7.02	7.45	13.72	7.874	4.837	gi|470109157	PREDICTED: uncharacterized protein LOC101305815 [Fragaria vesca subsp. vesca]	Fragaria vesca subsp. vesca	6			0.534564	0.316085	1.90546	0.226986	1.01859	0.654636	0.577105	2.51189	0.251189	1.64437	0.758578	0.654081	1.78649	0.409261	1.35519	0.37325	0.244401	3.01995	0.0691831	1.1272	0.125893	0.0647271	3.13329	0.0136773	0.394457
632	0.03	5.09	11.53	4.859	3.39	gi|462422246	hypothetical protein PRUPE_ppa001192mg [Prunus persica]	Prunus persica	3
633	7.01	8.22	21.49	10.66	6.785	gi|462417005	hypothetical protein PRUPE_ppa002945mg [Prunus persica]	Prunus persica	5			1.11686	0.786102	1.27057	0.879022	1.41906	1.11686	0.779959	1.30617	0.855067	1.45881	1.11686	0.678427	1.13763	0.981748	1.27057	0.946237	0.5666	1.2942	0.731139	1.22462	0.981748	0.927266	1.19124	0.824138	1.1695
633	0	5.13	15.7	5.987	4.045	gi|470143445	PREDICTED: phosphomannomutase/phosphoglucomutase-like [Fragaria vesca subsp. vesca]	Fragaria vesca subsp. vesca	3
634	7.01	7.06	19.41	10.55	8.017	gi|470118700	PREDICTED: cytochrome P450 716B1-like [Fragaria vesca subsp. vesca]	Fragaria vesca subsp. vesca	4			0.613762	0.229978	1.51356	0.255859	0.928966	1.21339	0.456736	1.33045	0.912011	1.78649	0.895365	0.874964	1.5417	0.554626	1.38038	0.963829	0.828769	1.7378	0.544503	1.67494	0.879022	0.902115	1.69044	0.49204	1.48594
634	0	7.05	19.41	10.55	8.017	gi|470114984	PREDICTED: cytochrome P450 716B2-like [Fragaria vesca subsp. vesca]	Fragaria vesca subsp. vesca	4
635	7	7.12	21.85	13.54	9.976	gi|470103736	PREDICTED: branched-chain-amino-acid aminotransferase 5, chloroplastic-like [Fragaria vesca subsp. vesca]	Fragaria vesca subsp. vesca	4			0.972747	0.73026	1.08643	0.895365	1.05682	0.972747	0.981852	1.09648	0.887156	1.0666	1	0.629395	1.10662	0.903649	1.10662	0.937562	0.847342	1.11686	0.83946	1.04713	0.981748	0.842175	1.11686	0.879022	1.09648
635	0	7.12	19.86	12.68	10.05	gi|462400903	hypothetical protein PRUPE_ppa006309mg [Prunus persica]	Prunus persica	4
636	6.98	7.02	20.8	20	9.6	gi|470121033	PREDICTED: stem-specific protein TSJT1-like [Fragaria vesca subsp. vesca]	Fragaria vesca subsp. vesca	4			1.39316	0.743651	1.64437	0.847227	2.44343	1.77011	0.309191	1.70608	1.03753	3.43558	1.36773	0.521401	1.57036	0.870964	2.53513	1.47231	0.790266	1.6293	0.903649	3.04789	1.78649	0.39778	1.5417	1.15878	4.83059
636	0.01	6.98	28.8	25.2	16.4	gi|462422961	hypothetical protein PRUPE_ppa010420mg [Prunus persica]	Prunus persica	5
636	0	6.97	33.52	29.05	16.76	gi|462422960	hypothetical protein PRUPE_ppa010420mg [Prunus persica]	Prunus persica	4
637	6.97	7.59	37.42	31.61	16.13	gi|462401246	hypothetical protein PRUPE_ppa009004mg [Prunus persica]	Prunus persica	6			0.903649	0.556241	1.13763	0.794328	1.02802	0.928966	0.505465	1.10662	0.83946	1.02802	0.946237	0.408529	1.15878	0.816582	1.09648	1	0.945937	1.13763	0.879022	1.13763	0.990832	0.828062	1.11686	0.887156	1.10662
637	0	7.6	31.29	23.23	11.29	gi|470133597	PREDICTED: probable 26S proteasome non-ATPase regulatory subunit 7-like [Fragaria vesca subsp. vesca]	Fragaria vesca subsp. vesca	3
638	6.96	7.11	47.01	36.25	31.87	gi|462415276	hypothetical protein PRUPE_ppa010026mg [Prunus persica]	Prunus persica	10			1.05682	0.509717	1.0666	0.990832	1.13763	1.01859	0.811182	1.09648	0.928966	1.11686	1.02802	0.837783	1.08643	0.946237	1.1272	1.01859	0.761474	1.0666	0.954993	1.09648	1.02802	0.705145	1.07647	0.954993	1.11686
638	0	7.11	42.7	32.58	29.96	gi|462415277	hypothetical protein PRUPE_ppa010026mg [Prunus persica]	Prunus persica	10
639	6.96	7.05	20.93	16.28	16.28	gi|462398003	hypothetical protein PRUPE_ppa010236mg [Prunus persica]	Prunus persica	4			0.772681	0.637262	1.28233	0.519996	0.990832	0.539511	0.543884	1.70608	0.151356	0.92045	0.801678	0.906526	1.41906	0.539511	1.13763	0.731139	0.628665	1.45881	0.432514	1.0666	0.559758	0.49295	1.6293	0.224906	0.912011
640	6.95	6.98	19.39	17.35	17.35	gi|470110576	PREDICTED: 30S ribosomal protein S10, chloroplastic-like [Fragaria vesca subsp. vesca]	Fragaria vesca subsp. vesca	5			0.990832	0.733932	1.18032	0.83946	1.1695	0.937562	0.367536	1.14815	0.816582	1.07647	1	0.703899	1.20226	0.831764	1.20226	0.990832	0.787951	1.13763	0.870964	1.1272	1.03753	0.787903	1.19124	0.870964	1.23595
640	0	6.98	19.1	17.09	17.09	gi|462407949	hypothetical protein PRUPE_ppa011713mg [Prunus persica]	Prunus persica	5
641	6.94	7.73	17.18	8.04	6.718	gi|470125921	PREDICTED: pantothenate kinase 2-like [Fragaria vesca subsp. vesca]	Fragaria vesca subsp. vesca	8			0.895365	0.466786	1.41906	0.630957	1.27057	0.937562	0.779355	1.43219	0.654636	1.34276	1.10662	0.698868	1.61436	0.685488	1.78649	1.02802	0.924911	1.6293	0.630957	1.67494	1.1272	0.188364	1.30617	0.862979	1.47231
641	0	6.41	14.73	6.813	5.495	gi|462406115	hypothetical protein PRUPE_ppa001094mg [Prunus persica]	Prunus persica	7
642	6.92	7.43	78.35	68.04	49.48	gi|462420703	hypothetical protein PRUPE_ppa013898mg [Prunus persica]	Prunus persica	4			1.75388	0.28364	1.47231	1.19124	4.74242	1.27057	0.48385	1.38038	0.92045	2.07014	1.19124	0.786059	1.36773	0.870964	2.05116	1.01859	0.993815	1.34276	0.758578	1.39316	1.47231	0.425775	1.44544	1.01859	3.31131
643	6.92	7.02	20.04	9.043	7.27	gi|470136668	PREDICTED: LOW QUALITY PROTEIN: NAD(P)H dehydrogenase B1, mitochondrial-like [Fragaria vesca subsp. vesca]	Fragaria vesca subsp. vesca	4			1.13763	0.853239	1.43219	0.794328	1.69044	1.31826	0.429748	1.31826	1	1.92309	1.35519	0.295696	1.40605	0.963829	2.05116	1.22462	0.485507	1.2942	0.946237	1.70608	1.22462	0.599646	1.47231	0.831764	1.83654
644	6.89	6.95	20.9	12.69	11.75	gi|462396363	hypothetical protein PRUPE_ppa003998mg [Prunus persica]	Prunus persica	5			1.67494	0.31659	1.39316	1.20226	3.43558	1.45881	0.311417	1.44544	1.00925	2.65461	1.07647	0.531727	1.48594	0.724436	1.61436	1.2942	0.386048	1.38038	0.937562	2.24905	2.14783	0.150632	1.5417	1.39316	4.48745
645	6.89	6.93	35.57	24.83	24.83	gi|462422928	hypothetical protein PRUPE_ppa012909mg [Prunus persica]	Prunus persica	4			1.02802	0.938093	1.49969	0.685488	1.65959	0.870964	0.625762	1.49969	0.539511	1.30617	1.33045	0.530986	1.44544	0.92045	2.91072	1.11686	0.865971	1.5417	0.724436	1.88799	1.25892	0.534039	1.36773	0.92045	2.72898
646	6.85	14.29	17.17	10.63	8	gi|470136943	PREDICTED: alpha-1,4 glucan phosphorylase L isozyme, chloroplastic/amyloplastic-like [Fragaria vesca subsp. vesca]	Fragaria vesca subsp. vesca	8			1.09648	0.671972	3.94457	0.277971	4.32514	1.35519	0.292502	2.10863	0.642688	2.85759	1.13763	0.57362	3.66438	0.310456	4.16869	1	0.928611	3.66438	0.272898	3.66438	1	0.934178	3.01995	0.331131	3.01995
647	6.84	7.22	16.53	8.075	3.85	gi|470142584	PREDICTED: glycine--tRNA ligase 2, chloroplastic/mitochondrial-like [Fragaria vesca subsp. vesca]	Fragaria vesca subsp. vesca	4			0.862979	0.460166	1.40605	0.613762	1.21339	0.847227	0.39073	1.6293	0.519996	1.38038	0.862979	0.60161	1.38038	0.625173	1.19124	0.92045	0.749994	1.28233	0.717794	1.18032	0.887156	0.511817	1.19124	0.737904	1.05682
648	6.83	8.29	23.14	15.5	9.389	gi|462400810	hypothetical protein PRUPE_ppa005491mg [Prunus persica]	Prunus persica	3			1.03753	0.712337	1.23595	0.83946	1.28233	1.15878	0.303165	1.22462	0.946237	1.41906	1.15878	0.283738	1.20226	0.963829	1.39316	1.11686	0.428645	1.13763	0.981748	1.27057	1.1695	0.254964	1.13763	1.02802	1.33045
648	0	6.92	22.8	14.9	9.707	gi|462400809	hypothetical protein PRUPE_ppa005491mg [Prunus persica]	Prunus persica	3
649	6.82	6.98	18.63	12.3	8.612	gi|326580274	phosphofructokinase beta subunit [Eriobotrya japonica]	Eriobotrya japonica	4			0.990832	0.828451	1.27057	0.77983	1.25892	1.00925	0.584828	1.35519	0.744732	1.36773	1.13763	0.146826	1.20226	0.946237	1.36773	1.05682	0.301545	1.33045	0.794328	1.41906	1.07647	0.346812	1.19124	0.903649	1.27057
650	6.81	6.91	16.99	6.731	4.167	gi|462394402	hypothetical protein PRUPE_ppa001002mg [Prunus persica]	Prunus persica	3			1.02802	0.801143	1.20226	0.855067	1.23595	1.05682	0.605952	1.25892	0.83946	1.33045	1.04713	0.855412	1.31826	0.794328	1.38038	1.1272	0.466448	1.27057	0.887156	1.43219	1.03753	0.845474	1.28233	0.809096	1.33045
651	6.8	6.94	90.79	90.79	77.63	gi|8272402	F1-ATPase [Pyrus pyrifolia]	Pyrus pyrifolia	5			1.02802	0.71971	1.08643	0.946237	1.11686	0.990832	0.87985	1.10662	0.895365	1.09648	1.09648	0.554009	1.08643	1.00925	1.19124	1.09648	0.700441	1.08643	1.00925	1.19124	1.00925	0.973977	1.08643	0.928966	1.09648
652	6.8	6.83	21.8	16.11	11.85	gi|470109484	PREDICTED: NADH dehydrogenase [ubiquinone] iron-sulfur protein 7, mitochondrial-like [Fragaria vesca subsp. vesca]	4.29103e+06	3			1.02802	0.780177	1.18032	0.870964	1.21339	0.990832	0.962294	1.40605	0.704693	1.39316	1.10662	0.809988	1.36773	0.809096	1.51356	1.15878	0.241423	1.1695	0.990832	1.35519	1.09648	0.460777	1.2942	0.847227	1.41906
653	6.79	11.87	57.92	39.11	31.68	gi|462405352	hypothetical protein PRUPE_ppa011633mg [Prunus persica]	Prunus persica	8			0.554626	0.249042	1.52757	0.288403	0.847227	0.772681	0.75888	1.34276	0.515229	1.03753	0.744732	0.522265	1.24738	0.539511	0.928966	0.831764	0.682136	1.33045	0.586138	1.10662	0.672977	0.479912	1.34276	0.432514	0.903649
653	0	10.48	53.96	35.15	27.72	gi|470128839	PREDICTED: GTP-binding protein YPTM2-like [Fragaria vesca subsp. vesca]	Fragaria vesca subsp. vesca	7
654	6.78	26.57	55.16	48.21	35.87	gi|462414468	hypothetical protein PRUPE_ppa005739mg [Prunus persica]	Prunus persica	17			1.92309	0.156188	1.87068	1.02802	5.15229	2.42103	0.0715822	1.80302	1.34276	10.8643	1.08643	0.49095	1.67494	0.648634	2.03236	2.03236	0.0871013	1.87068	1.08643	6.91831	1.55597	0.26846	1.72187	0.903649	3.83707
655	6.78	6.91	23.02	16.83	13.37	gi|462411626	hypothetical protein PRUPE_ppa006579mg [Prunus persica]	Prunus persica	6			0.77983	0.851193	1.52757	0.501187	1.19124	1.1272	0.675704	1.44544	0.77983	1.69044	1.36773	0.318678	1.47231	0.928966	2.37684	1.0666	0.74513	1.39316	0.765597	1.5417	0.559758	0.102119	1.59956	0.15417	0.895365
655	0	6.2	16.01	12.81	10.84	gi|470106816	PREDICTED: 3-isopropylmalate dehydrogenase 2, chloroplastic-like [Fragaria vesca subsp. vesca]	Fragaria vesca subsp. vesca	5
656	6.77	6.85	24.32	15.54	11.49	gi|462407579	hypothetical protein PRUPE_ppa009342mg [Prunus persica]	Prunus persica	3			0.83946	0.277804	1.24738	0.672977	1.04713	0.937562	0.626352	1.2942	0.724436	1.21339	1.00925	0.890969	1.28233	0.787046	1.2942	0.862979	0.33911	1.24738	0.691831	1.07647	0.879022	0.395059	1.33045	0.660694	1.1695
656	0.01	4.81	19.59	13.18	7.77	gi|470115043	PREDICTED: uncharacterized oxidoreductase C663.09c-like [Fragaria vesca subsp. vesca]	Fragaria vesca subsp. vesca	2
657	6.76	13.81	39.92	29.94	21.76	gi|470120928	PREDICTED: 6-phosphogluconate dehydrogenase, decarboxylating 1, chloroplastic-like [Fragaria vesca subsp. vesca]	Fragaria vesca subsp. vesca	9			1.04713	0.685111	1.15878	0.903649	1.21339	0.937562	0.646473	1.15878	0.809096	1.08643	1.10662	0.646022	1.18032	0.937562	1.30617	1.11686	0.785184	1.31826	0.847227	1.47231	1.03753	0.849082	1.20226	0.862979	1.24738
658	6.76	6.79	20.48	18.57	18.57	gi|470109262	PREDICTED: NAD(P)H-quinone oxidoreductase subunit M, chloroplastic-like [Fragaria vesca subsp. vesca]	Fragaria vesca subsp. vesca	4			1.03753	0.899918	1.48594	0.698232	1.59956	0.679204	0.694494	1.5417	0.205116	1.04713	1.45881	0.647418	1.65959	0.879022	2.91072	1.41906	0.464756	1.40605	1.00925	2.70396	0.963829	0.893281	1.70608	0.534564	1.64437
658	0	4.73	12.74	12.74	12.74	gi|462422751	hypothetical protein PRUPE_ppa011392mg [Prunus persica]	Prunus persica	3
659	6.73	7.21	25.08	14.1	7.705	gi|470125845	PREDICTED: dynamin-related protein 5A-like [Fragaria vesca subsp. vesca]	Fragaria vesca subsp. vesca	5			1.03753	0.727649	1.2942	0.801678	1.34276	0.879022	0.609386	1.28233	0.679204	1.1272	0.895365	0.889645	1.27057	0.698232	1.13763	0.855067	0.659955	1.24738	0.685488	1.0666	0.737904	0.499097	1.19124	0.625173	0.879022
659	0	7.15	24.92	12.62	8.033	gi|462406009	hypothetical protein PRUPE_ppa003029mg [Prunus persica]	Prunus persica	5
660	6.73	6.97	14.02	7.679	3.172	gi|462418301	hypothetical protein PRUPE_ppa000419mg [Prunus persica]	Prunus persica	4			0.946237	0.86357	1.21339	0.77983	1.14815	1	0.991293	1.27057	0.787046	1.27057	0.895365	0.522802	1.2942	0.691831	1.15878	1	0.882398	1.33045	0.751623	1.33045	1.07647	0.604111	1.30617	0.824138	1.39316
661	6.73	6.81	48.26	44.28	41.79	gi|462420408	hypothetical protein PRUPE_ppa011667mg [Prunus persica]	Prunus persica	8			0.870964	0.780887	1.38038	0.586138	1.20226	0.816582	0.939553	1.35519	0.559758	1.10662	1.27057	0.611472	1.27057	1	1.88799	1.13763	0.528719	1.38038	0.824138	1.61436	1.31826	0.558991	1.2942	1.01859	2.01372
662	6.73	6.8	17.92	11.4	5.863	gi|470120750	PREDICTED: lysine--tRNA ligase-like [Fragaria vesca subsp. vesca]	Fragaria vesca subsp. vesca	3			1.02802	0.97441	1.44544	0.711214	1.48594	0.92045	0.864588	1.61436	0.570164	1.48594	0.946237	0.921629	1.38038	0.685488	1.30617	0.954993	0.905228	1.61436	0.591562	1.5417	1.08643	0.861792	1.38038	0.787046	1.49969
663	6.7	6.92	17.93	8.593	4.359	gi|462399809	hypothetical protein PRUPE_ppa001554mg [Prunus persica]	Prunus persica	4			0.862979	0.450509	1.18032	0.737904	1.01859	0.963829	0.853951	1.1695	0.824138	1.1272	0.870964	0.523907	1.20226	0.724436	1.04713	0.928966	0.71902	1.13763	0.824138	1.05682	0.92045	0.741967	1.1695	0.77983	1.07647
664	6.7	6.75	33.19	24.78	20.8	gi|568246735	NADH-plastoquinone oxidoreductase subunit K [Pyrus spinosa]	Pyrus spinosa	4			1.07647	0.352433	1.08643	0.990832	1.18032	1.08643	0.340163	1.08643	1	1.18032	1.05682	0.381882	1.1272	0.937562	1.19124	1.07647	0.646618	1.11686	0.963829	1.20226	1.05682	0.468141	1.09648	0.963829	1.15878
664	0	6.75	33.19	24.78	20.8	gi|565666469	NADH-plastoquinone oxidoreductase subunit K [Pyrus spinosa]	Pyrus spinosa	4
664	0	6.75	33.19	24.78	20.8	gi|346683298	NADH-plastoquinone oxidoreductase subunit K [Pyrus pyrifolia]	Pyrus pyrifolia	4
664	0	6.75	33.19	24.78	20.8	gi|345433565	NADH-plastoquinone oxidoreductase subunit K [Pyrus pyrifolia]	Pyrus pyrifolia	4
665	6.7	6.74	54.22	48.19	48.19	gi|402239138	photosystem II cytochrome b559 alpha subunit [Potentilla villosa]	Potentilla villosa	9			0.831764	0.347771	1.21339	0.625173	1.00925	0.554626	0.114833	1.47231	0.337287	0.816582	0.824138	0.193958	1.21339	0.625173	1	1.07647	0.389461	1.20226	0.895365	1.31826	0.731139	0.158441	1.22462	0.519996	0.895365
665	0	4.68	39.76	33.73	33.73	gi|568246747	photosystem II cytochrome b559 alpha subunit [Pyrus spinosa]	Pyrus spinosa	4
665	0	4.68	39.76	33.73	33.73	gi|565666481	photosystem II cytochrome b559 alpha subunit [Pyrus spinosa]	Pyrus spinosa	4
665	0	4.68	39.76	33.73	33.73	gi|511943691	photosystem II cytochrome b559 alpha subunit [Prinsepia utilis]	Prinsepia utilis	4
665	0	4.68	39.76	33.73	33.73	gi|501418840	photosystem II cytochrome b559 alpha subunit [Prinsepia utilis]	Prinsepia utilis	4
665	0	4.68	39.76	33.73	33.73	gi|428697302	photosystem II cytochrome b559 alpha subunit (chloroplast) [Fragaria virginiana]	Fragaria virginiana	4
665	0	4.68	39.76	33.73	33.73	gi|428697216	photosystem II cytochrome b559 alpha subunit (chloroplast) [Fragaria chiloensis]	Fragaria chiloensis	4
665	0	4.68	39.76	33.73	33.73	gi|408830337	photosystem II cytochrome b559 alpha subunit [Fragaria mandshurica]	Fragaria mandshurica	4
665	0	4.68	39.76	33.73	33.73	gi|408830262	photosystem II cytochrome b559 alpha subunit (chloroplast) [Fragaria vesca subsp. bracteata]	Fragaria vesca subsp. bracteata	4
665	0	4.68	39.76	33.73	33.73	gi|407080522	photosystem II cytochrome b559 alpha subunit (chloroplast) [Fragaria chiloensis]	Fragaria chiloensis	4
665	0	4.68	39.76	33.73	33.73	gi|402239134	photosystem II cytochrome b559 alpha subunit [Fragaria iinumae]	Fragaria iinumae	4
665	0	4.68	39.76	33.73	33.73	gi|402239130	photosystem II cytochrome b559 alpha subunit [Fragaria gracilis]	Fragaria gracilis	4
665	0	4.68	39.76	33.73	33.73	gi|402239126	photosystem II cytochrome b559 alpha subunit [Fragaria corymbosa]	Fragaria corymbosa	4
665	0	4.68	39.76	33.73	33.73	gi|402239122	photosystem II cytochrome b559 alpha subunit [Fragaria daltoniana]	Fragaria daltoniana	4
665	0	4.68	39.76	33.73	33.73	gi|402239118	photosystem II cytochrome b559 alpha subunit [Fragaria tibetica]	Fragaria tibetica	4
665	0	4.68	39.76	33.73	33.73	gi|402239114	photosystem II cytochrome b559 alpha subunit [Fragaria moupinensis]	Fragaria moupinensis	4
665	0	4.68	39.76	33.73	33.73	gi|402239110	photosystem II cytochrome b559 alpha subunit [Fragaria chinensis]	Fragaria chinensis	4
665	0	4.68	39.76	33.73	33.73	gi|402239106	photosystem II cytochrome b559 alpha subunit [Fragaria nipponica]	Fragaria nipponica	4
665	0	4.68	39.76	33.73	33.73	gi|402239102	photosystem II cytochrome b559 alpha subunit [Fragaria nilgerrensis]	Fragaria nilgerrensis	4
665	0	4.68	39.76	33.73	33.73	gi|402239098	photosystem II cytochrome b559 alpha subunit [Fragaria viridis]	Fragaria viridis	4
665	0	4.68	39.76	33.73	33.73	gi|402239094	photosystem II cytochrome b559 alpha subunit [Fragaria orientalis]	Fragaria orientalis	4
665	0	4.68	39.76	33.73	33.73	gi|402239090	photosystem II cytochrome b559 alpha subunit [Fragaria bucharica]	Fragaria bucharica	4
665	0	4.68	39.76	33.73	33.73	gi|402239086	photosystem II cytochrome b559 alpha subunit [Fragaria virginiana]	Fragaria virginiana	4
665	0	4.68	39.76	33.73	33.73	gi|402239082	photosystem II cytochrome b559 alpha subunit [Fragaria x ananassa subsp. cuneifolia]	Fragaria x ananassa subsp. cuneifolia	4
665	0	4.68	39.76	33.73	33.73	gi|402239078	photosystem II cytochrome b559 alpha subunit [Fragaria iturupensis]	Fragaria iturupensis	4
665	0	4.68	39.76	33.73	33.73	gi|402239074	photosystem II cytochrome b559 alpha subunit [Fragaria x bifera]	Fragaria x bifera	4
665	0	4.68	39.76	33.73	33.73	gi|402239069	photosystem II cytochrome b559 alpha subunit [Fragaria vesca subsp. vesca]	Fragaria vesca subsp. vesca	4
665	0	4.68	39.76	33.73	33.73	gi|378554799	photosystem II cytochrome b559 alpha subunit [Fragaria mandshurica]	Fragaria mandshurica	4
665	0	4.68	39.76	33.73	33.73	gi|378554724	photosystem II cytochrome b559 alpha subunit (chloroplast) [Fragaria vesca subsp. bracteata]	Fragaria vesca subsp. bracteata	4
665	0	4.68	39.76	33.73	33.73	gi|377829892	psbE gene product (chloroplast) [Pentactina rupicola]	Pentactina rupicola	4
665	0	4.68	39.76	33.73	33.73	gi|371532640	photosystem II cytochrome b559 alpha subunit (chloroplast) [Pentactina rupicola]	Pentactina rupicola	4
665	0	4.68	39.76	33.73	33.73	gi|357198841	photosystem II cytochrome b559 alpha subunit (chloroplast) [Fragaria virginiana]	Fragaria virginiana	4
665	0	4.68	39.76	33.73	33.73	gi|357198755	photosystem II cytochrome b559 alpha subunit (chloroplast) [Fragaria chiloensis]	Fragaria chiloensis	4
665	0	4.68	39.76	33.73	33.73	gi|346683310	photosystem II cytochrome b559 alpha subunit [Pyrus pyrifolia]	Pyrus pyrifolia	4
665	0	4.68	39.76	33.73	33.73	gi|345433577	photosystem II cytochrome b559 alpha subunit [Pyrus pyrifolia]	Pyrus pyrifolia	4
665	0	4.68	39.76	33.73	33.73	gi|325126882	photosystem II cytochrome b559 alpha subunit [Fragaria vesca subsp. vesca]	Fragaria vesca subsp. vesca	4
665	0	4.68	39.76	33.73	33.73	gi|324022794	photosystem II cytochrome b559 alpha subunit [Fragaria vesca subsp. vesca]	Fragaria vesca subsp. vesca	4
665	0	4.68	39.76	33.73	33.73	gi|313183839	photosystem II cytochrome b559 alpha subunit [Prunus persica]	Prunus persica	4
665	0	4.68	39.76	33.73	33.73	gi|309321451	photosystem II cytochrome b559 alpha subunit [Prunus persica]	Prunus persica	4
666	6.69	6.89	13.93	7.327	4.128	gi|470137182	PREDICTED: villin-2-like [Fragaria vesca subsp. vesca]	Fragaria vesca subsp. vesca	4			0.928966	0.751856	1.18032	0.787046	1.09648	0.954993	0.857041	1.51356	0.630957	1.44544	1	0.940869	1.39316	0.717794	1.39316	1.10662	0.537104	1.45881	0.758578	1.61436	1.08643	0.574493	1.33045	0.816582	1.44544
667	6.69	6.74	24.61	19.37	19.37	gi|470129204	PREDICTED: 40S ribosomal protein S7-1-like [Fragaria vesca subsp. vesca]	Fragaria vesca subsp. vesca	5			1.43219	0.68319	1.48594	0.963829	2.29087	2.208	0.326916	1.72187	1.28233	5.19996	1.14815	0.868524	1.44544	0.794328	1.70608	1.14815	0.811454	1.41906	0.809096	1.85353	0.862979	0.941528	1.44544	0.42462	1.24738
668	6.66	10.52	34.78	22.46	22.46	gi|470136258	PREDICTED: chlorophyll a-b binding protein 8, chloroplastic-like [Fragaria vesca subsp. vesca]	Fragaria vesca subsp. vesca	10			0.679204	0.504924	1.34276	0.440555	0.912011	0.672977	0.48407	1.2942	0.457088	0.870964	0.591562	0.225136	1.2942	0.383707	0.765597	0.862979	0.687901	1.20226	0.691831	1.03753	0.660694	0.285925	1.28233	0.42462	0.847227
669	6.66	6.92	15.64	7.314	4.792	gi|470102702	PREDICTED: vacuolar protein sorting-associated protein 35A-like [Fragaria vesca subsp. vesca]	Fragaria vesca subsp. vesca	4			0.990832	0.793882	1.10662	0.895365	1.09648	1.00925	0.959686	1.10662	0.912011	1.11686	1.01859	0.796258	1.10662	0.92045	1.1272	1.07647	0.497321	1.10662	0.972747	1.19124	1.03753	0.506302	1.10662	0.937562	1.14815
669	0	6.85	15.95	7.848	4.81	gi|462399319	hypothetical protein PRUPE_ppa001624mg [Prunus persica]	Prunus persica	4
669	0	5.56	12.91	6.329	3.671	gi|462424380	hypothetical protein PRUPE_ppa001623mg [Prunus persica]	Prunus persica	3
670	6.65	7.74	17.12	8.182	6.667	gi|462407025	hypothetical protein PRUPE_ppa002540mg [Prunus persica]	Prunus persica	5			0.895365	0.358992	1.24738	0.717794	1.11686	0.946237	0.733745	1.11686	0.847227	1.05682	0.963829	0.894987	1.21339	0.794328	1.1695	0.972747	0.919675	1.27057	0.765597	1.23595	0.903649	0.372939	1.21339	0.744732	1.09648
671	6.64	6.74	20.71	15.48	8.333	gi|462407606	hypothetical protein PRUPE_ppa006258mg [Prunus persica]	Prunus persica	3			1.30617	0.373329	1.70608	0.765597	2.83139	1.14815	0.788469	1.69044	0.679204	2.03236	1.5417	0.245975	1.72187	0.895365	4.48745	0.954993	0.750682	1.94089	0.570164	1.85353	1.1695	0.876993	1.61436	0.724436	2.88403
671	0	6.22	19.95	12.9	8.516	gi|470116474	PREDICTED: cell division protein FtsZ homolog 1, chloroplastic-like [Fragaria vesca subsp. vesca]	Fragaria vesca subsp. vesca	3
672	6.62	7.17	14.38	7.953	4.146	gi|462422370	hypothetical protein PRUPE_ppa000442mg [Prunus persica]	Prunus persica	6			0.666807	0.123874	1.5417	0.436516	1.02802	0.847227	0.348095	1.49969	0.549541	1.27057	0.597035	0.0568958	1.55597	0.37325	0.928966	1.11686	0.615068	1.48594	0.751623	1.72187	0.831764	0.226559	1.55597	0.559758	1.2942
672	0	7.12	14.53	8.123	4.422	gi|462422369	hypothetical protein PRUPE_ppa000442mg [Prunus persica]	Prunus persica	6
673	6.59	6.7	50.43	46.09	42.61	gi|50659879	lipid transfer protein precursor [Malus domestica]	Malus domestica	9			11.695	0.138181	2.70396	4.32514	16.4437	13.5519	0.1227	2.83139	4.7863	19.0546	12.1339	0.165699	2.93765	4.13048	17.5388	11.9124	0.206576	2.99226	3.98107	17.5388	9.54993	0.208536	3.13329	3.04789	13.4277
673	0	6.7	50.43	46.09	42.61	gi|50659877	lipid transfer protein precursor [Malus domestica]	Malus domestica	9
673	0	6.7	50.43	46.09	42.61	gi|50659875	lipid transfer protein precursor [Malus domestica]	Malus domestica	9
673	0	6.7	50.43	46.09	42.61	gi|50659873	lipid transfer protein precursor [Malus domestica]	Malus domestica	9
673	0	6.7	50.43	46.09	42.61	gi|50659871	lipid transfer protein precursor [Malus domestica]	Malus domestica	9
673	0	6.7	50.43	46.09	42.61	gi|50659869	lipid transfer protein precursor [Malus domestica]	Malus domestica	9
673	0	6.7	50.43	46.09	42.61	gi|50659867	lipid transfer protein precursor [Malus domestica]	Malus domestica	9
673	0	6.7	50.43	46.09	42.61	gi|50659863	lipid transfer protein precursor [Malus domestica]	Malus domestica	9
673	0	6.7	50.43	46.09	42.61	gi|50659861	lipid transfer protein precursor [Malus domestica]	Malus domestica	9
673	0	6.7	46.96	42.61	42.61	gi|50659885	lipid transfer protein precursor [Malus domestica]	Malus domestica	9
673	0	6.7	46.96	42.61	42.61	gi|50659883	lipid transfer protein precursor [Malus domestica]	Malus domestica	9
673	0	6.7	46.96	42.61	42.61	gi|50659881	lipid transfer protein precursor [Malus domestica]	Malus domestica	9
673	0	6.7	46.96	42.61	42.61	gi|50659865	lipid transfer protein precursor [Malus domestica]	Malus domestica	9
673	0	6.67	59.76	59.76	59.76	gi|218059724	lipid transfer protein [Malus domestica]	Malus domestica	9
673	0	4.53	29.57	25.22	25.22	gi|50659891	lipid transfer protein precursor [Malus domestica]	Malus domestica	5
673	0	4.53	34.78	30.43	30.43	gi|50659889	lipid transfer protein precursor [Malus domestica]	Malus domestica	7
673	0	4.53	34.78	30.43	30.43	gi|50659887	lipid transfer protein precursor [Malus domestica]	Malus domestica	7
674	6.59	6.62	19.89	18.77	14.01	gi|86559290	anthocyanidin synthase [Malus domestica]	Malus domestica	4			4.96592	0.42374	3.63078	1.36773	34.3558	4.05509	0.270041	3.31131	1.22462	32.5087	10.0925	0.187426	3.69828	2.72898	44.4631	6.30957	0.305642	3.59749	1.75388	32.8095	2.99226	0.476027	2.67917	1.11686	17.7011
674	0	6.62	19.89	18.77	14.01	gi|81295652	anthocyanidin synthase [Pyrus communis]	Pyrus communis	4
674	0	6.62	19.89	18.77	14.01	gi|500181602	anthocyanidin synthase [Pyrus communis]	Pyrus communis	4
674	0	6.62	19.89	18.77	14.01	gi|498537127	anthocyanidin synthase [Pyrus communis]	Pyrus communis	4
674	0	6.62	19.89	18.77	14.01	gi|4588783	anthocyanidin synthase [Malus domestica]	Malus domestica	4
674	0	6.62	19.89	18.77	14.01	gi|296844	anthocyanidin hydroxylase [Malus sp.]	Malus sp.	4
674	0	6.62	19.89	18.77	14.01	gi|257662616	unnamed protein product [Malus domestica]	Malus domestica	4
674	0	6.62	19.89	18.77	14.01	gi|257662444	unnamed protein product [Malus domestica]	Malus domestica	4
674	0	6.62	19.89	18.77	14.01	gi|257353005	unnamed protein product [Malus domestica]	Malus domestica	4
674	0	6.62	19.89	18.77	14.01	gi|257352833	unnamed protein product [Malus domestica]	Malus domestica	4
674	0	6.62	19.89	18.77	14.01	gi|257311224	unnamed protein product [Malus domestica]	Malus domestica	4
674	0	6.62	19.89	18.77	14.01	gi|257311052	unnamed protein product [Malus domestica]	Malus domestica	4
674	0	6.62	19.89	18.77	14.01	gi|227437134	anthocyanidin synthase protein [Malus hybrid cultivar]	Malus hybrid cultivar	4
674	0	6.62	19.89	18.77	14.01	gi|219917889	unnamed protein product [Malus domestica]	Malus domestica	4
674	0	6.62	19.89	18.77	14.01	gi|219914818	unnamed protein product [Malus domestica]	Malus domestica	4
674	0	6.62	19.89	18.77	14.01	gi|219779934	unnamed protein product [Malus domestica]	Malus domestica	4
674	0	6.62	19.89	18.77	14.01	gi|219779762	unnamed protein product [Malus domestica]	Malus domestica	4
674	0	6.62	19.89	18.77	14.01	gi|219775054	unnamed protein product [Malus domestica]	Malus domestica	4
674	0	6.62	19.89	18.77	14.01	gi|219770787	unnamed protein product [Malus domestica]	Malus domestica	4
674	0	6.62	19.89	18.77	14.01	gi|21038958	anthocyanidin synthase [Malus domestica]	Malus domestica	4
674	0	6.62	19.89	18.77	14.01	gi|1730107	RecName: Full=Leucoanthocyanidin dioxygenase; Short=LDOX; Short=Leucocyanidin oxygenase; AltName: Full=Anthocyanidin synthase; AltName: Full=Leucoanthocyanidin hydroxylase	MALDO	4
674	0	4.57	16.53	15.41	10.64	gi|310751878	anthocyanidin synthase [Pyrus pyrifolia]	Pyrus pyrifolia	3
675	6.57	6.69	17.2	9.946	6.317	gi|462410512	hypothetical protein PRUPE_ppa001904mg [Prunus persica]	Prunus persica	4			1.18032	0.199189	1.14815	1.02802	1.35519	1.03753	0.736906	1.25892	0.824138	1.30617	1.15878	0.276159	1.20226	0.963829	1.39316	1.05682	0.390069	1.23595	0.855067	1.30617	1.10662	0.351279	1.18032	0.937562	1.30617
676	6.56	6.97	23.71	13.96	7.457	gi|462409784	hypothetical protein PRUPE_ppa004202mg [Prunus persica]	Prunus persica	4			0.972747	0.769922	1.07647	0.903649	1.04713	0.972747	0.79188	1.10662	0.879022	1.07647	0.990832	0.679557	1.09648	0.903649	1.08643	0.981748	0.783548	1.1272	0.870964	1.10662	0.937562	0.345671	1.10662	0.847227	1.03753
677	6.55	6.68	16.81	7.799	4.333	gi|408362889	cell wall invertase [Malus domestica]	Malus domestica	3			0.704693	0.421386	1.8197	0.369828	1.28233	0.654636	0.349757	1.80302	0.267917	1.18032	1.52757	0.141609	1.85353	0.824138	2.88403	0.448745	0.1326	1.99526	0.148594	0.895365	1.08643	0.858627	1.80302	0.60256	2.0893
677	0	5	13.81	6.643	3.147	gi|462411459	hypothetical protein PRUPE_ppa003470mg [Prunus persica]	Prunus persica	2
678	6.55	6.66	24.39	14.01	9.689	gi|462417094	hypothetical protein PRUPE_ppa003396mg [Prunus persica]	Prunus persica	6			1.1272	0.599354	1.48594	0.758578	1.7378	1.43219	0.346723	1.19124	1.20226	2.05116	0.862979	0.835088	1.39316	0.570164	1.20226	1.00925	0.751716	1.5417	0.654636	1.57036	1.0666	0.509524	1.45881	0.731139	1.59956
678	0	6.24	19.28	11.11	7.026	gi|470143539	PREDICTED: leukotriene A-4 hydrolase homolog [Fragaria vesca subsp. vesca]	Fragaria vesca subsp. vesca	6
679	6.53	7.42	20.13	11.74	7.718	gi|462402769	hypothetical protein PRUPE_ppa003175mg [Prunus persica]	Prunus persica	6			1.39316	0.658962	1.8197	0.765597	2.53513	2.96483	0.258608	2.35505	1.25892	6.98232	1.69044	0.494054	1.95885	0.862979	3.31131	2.51189	0.345592	2.208	1.13763	5.49541	0.981748	0.855958	1.75388	0.570164	1.72187
680	6.53	7.15	24.1	19.28	13.25	gi|462399403	hypothetical protein PRUPE_ppa004637mg [Prunus persica]	Prunus persica	5			0.809096	0.712479	3.43558	0.235505	2.77971	0.903649	0.847729	2.0893	0.432514	1.88799	0.787046	0.667346	2.10863	0.376704	1.65959	0.772681	0.651499	4.20727	0.183654	3.25087	0.758578	0.624932	2.0893	0.363078	1.58489
681	6.53	6.57	33.92	23.98	15.2	gi|462398196	hypothetical protein PRUPE_ppa012398mg [Prunus persica]	Prunus persica	5			1	0.724933	1.19124	0.83946	1.19124	1.04713	0.804898	1.23595	0.847227	1.2942	1.15878	0.518298	1.21339	0.954993	1.40605	1.11686	0.610355	1.08643	1.02802	1.21339	1	0.837236	1.1272	0.887156	1.1272
682	6.52	6.71	18.02	7.774	5.83	gi|462407746	hypothetical protein PRUPE_ppa003548mg [Prunus persica]	Prunus persica	3			1.01859	0.580393	1.07647	0.946237	1.09648	1.00925	0.686735	1.10662	0.912011	1.11686	1.03753	0.633436	1.10662	0.937562	1.14815	0.990832	0.859947	1.09648	0.903649	1.08643	1.02802	0.559229	1.09648	0.937562	1.1272
683	6.51	10.75	34.44	30.28	17.22	gi|238915472	SGT1 [Malus hupehensis]	Malus hupehensis	5			1.00925	0.987783	1.22462	0.824138	1.23595	0.946237	0.785384	1.18032	0.801678	1.11686	0.972747	0.917835	1.19124	0.816582	1.15878	1.0666	0.639008	1.15878	0.92045	1.23595	1.02802	0.742882	1.13763	0.903649	1.1695
684	6.5	23.77	44.39	44.17	37.22	gi|470114958	PREDICTED: tubulin beta-1 chain-like [Fragaria vesca subsp. vesca]	Fragaria vesca subsp. vesca	21			1.02802	0.906529	1.48594	0.691831	1.52757	1.23595	0.452687	1.36773	0.903649	1.69044	1.18032	0.648548	1.44544	0.816582	1.70608	1.21339	0.604547	1.38038	0.879022	1.69044	1.04713	0.954965	1.31826	0.794328	1.38038
684	0	22.99	43.69	43.69	34.68	gi|462407494	hypothetical protein PRUPE_ppa005785mg [Prunus persica]	Prunus persica	20
685	6.48	6.81	24.62	18.84	10.8	gi|462404952	hypothetical protein PRUPE_ppa006718mg [Prunus persica]	Prunus persica	6			1.47231	0.604428	1.27057	1.15878	4.20727	1.6293	0.550529	1.44544	1.1272	4.52898	1.49969	0.611378	1.45881	1.02802	3.80189	1.33045	0.809796	1.39316	0.954993	3.34195	1.33045	0.757256	1.41906	0.937562	3.13329
686	6.47	7.05	26.37	18.68	14.84	gi|729505	RecName: Full=Naringenin,2-oxoglutarate 3-dioxygenase; AltName: Full=FHT; AltName: Full=Flavanone-3-hydroxylase; Short=F3H	MALDO	4			1.95885	0.667202	1.88799	1.03753	11.695	2.24905	0.932773	1.92309	1.1695	13.5519	5.97035	0.0966067	2.58226	2.31206	36.6438	2.96483	0.658357	2.12814	1.39316	15.8489	2.29087	0.922046	2.0893	1.09648	18.7068
686	0	7.05	26.3	18.63	14.79	gi|62632851	flavanon 3 beta-hydroxylase [Malus domestica]	Malus domestica	4
686	0	7.05	26.3	18.63	14.79	gi|62632849	flavanon 3 beta-hydroxylase [Malus domestica]	Malus domestica	4
686	0	7.05	26.37	18.68	14.84	gi|4588785	flavanone 3-hydroxylase [Malus domestica]	Malus domestica	4
686	0	7.05	26.37	18.68	14.84	gi|257720954	unnamed protein product [Malus domestica]	Malus domestica	4
686	0	7.05	26.3	18.63	14.79	gi|257715970	unnamed protein product [Malus domestica]	Malus domestica	4
686	0	7.05	26.37	18.68	14.84	gi|257689649	unnamed protein product [Malus domestica]	Malus domestica	4
686	0	7.05	26.3	18.63	14.79	gi|257685368	unnamed protein product [Malus domestica]	Malus domestica	4
686	0	7.05	26.37	18.68	14.84	gi|257660410	unnamed protein product [Malus domestica]	Malus domestica	4
686	0	7.05	26.37	18.68	14.84	gi|257650973	unnamed protein product [Malus domestica]	Malus domestica	4
686	0	7.05	26.3	18.63	14.79	gi|257647238	unnamed protein product [Malus domestica]	Malus domestica	4
686	0	7.05	26.37	18.68	14.84	gi|257638880	unnamed protein product [Malus domestica]	Malus domestica	4
686	0	7.05	26.3	18.63	14.79	gi|257638634	unnamed protein product [Malus domestica]	Malus domestica	4
686	0	7.05	26.37	18.68	14.84	gi|257356014	unnamed protein product [Malus domestica]	Malus domestica	4
686	0	7.05	26.3	18.63	14.79	gi|257355758	unnamed protein product [Malus domestica]	Malus domestica	4
686	0	7.05	26.3	18.63	14.79	gi|257321926	unnamed protein product [Malus domestica]	Malus domestica	4
686	0	7.05	26.37	18.68	14.84	gi|257316324	unnamed protein product [Malus domestica]	Malus domestica	4
686	0	7.05	26.3	18.63	14.79	gi|257312868	unnamed protein product [Malus domestica]	Malus domestica	4
686	0	7.05	26.37	18.68	14.84	gi|227437130	flavanone 3-hydroxylase protein [Malus hybrid cultivar]	Malus hybrid cultivar	4
686	0	7.05	26.37	18.68	14.84	gi|219978216	unnamed protein product [Malus domestica]	Malus domestica	4
686	0	7.05	26.3	18.63	14.79	gi|219974398	unnamed protein product [Malus domestica]	Malus domestica	4
686	0	7.05	26.37	18.68	14.84	gi|219921887	unnamed protein product [Malus domestica]	Malus domestica	4
686	0	7.05	26.3	18.63	14.79	gi|219919464	unnamed protein product [Malus domestica]	Malus domestica	4
686	0	7.05	26.37	18.68	14.84	gi|219911275	unnamed protein product [Malus domestica]	Malus domestica	4
686	0	7.05	26.3	18.63	14.79	gi|219908769	unnamed protein product [Malus domestica]	Malus domestica	4
686	0	7.05	26.37	18.68	14.84	gi|219785229	unnamed protein product [Malus domestica]	Malus domestica	4
686	0	7.05	26.3	18.63	14.79	gi|219781505	unnamed protein product [Malus domestica]	Malus domestica	4
686	0	7.05	26.37	18.68	14.84	gi|219756743	unnamed protein product [Malus domestica]	Malus domestica	4
686	0	7.05	26.3	18.63	14.79	gi|219755042	unnamed protein product [Malus domestica]	Malus domestica	4
686	0	7.05	26.37	18.68	14.84	gi|219751711	unnamed protein product [Malus domestica]	Malus domestica	4
686	0	7.05	26.3	18.63	14.79	gi|219749198	unnamed protein product [Malus domestica]	Malus domestica	4
686	0	7.05	26.37	18.68	14.84	gi|19603	naringenin, 2-oxoglutarate 3-dioxygenase [Malus sp.]	Malus sp.	4
686	0	4.86	20.6	12.91	9.066	gi|62632855	flavanon 3 beta-hydroxylase [Pyrus communis]	Pyrus communis	3
686	0	4.86	20.6	12.91	9.066	gi|62632853	flavanon 3 beta-hydroxylase [Pyrus communis]	Pyrus communis	3
686	0	4.86	20.6	12.91	9.066	gi|500181585	flavanone 3-hydroxylase [Pyrus communis]	Pyrus communis	3
686	0	4.86	20.6	12.91	9.066	gi|498537125	flavanone 3-hydroxylase [Pyrus communis]	Pyrus communis	3
686	0	4.86	20.6	12.91	9.066	gi|257720848	unnamed protein product [Pyrus communis]	Pyrus communis	3
686	0	4.86	20.6	12.91	9.066	gi|257715968	unnamed protein product [Pyrus communis]	Pyrus communis	3
686	0	4.86	20.6	12.91	9.066	gi|257689543	unnamed protein product [Pyrus communis]	Pyrus communis	3
686	0	4.86	20.6	12.91	9.066	gi|257685366	unnamed protein product [Pyrus communis]	Pyrus communis	3
686	0	4.86	20.6	12.91	9.066	gi|257660304	unnamed protein product [Pyrus communis]	Pyrus communis	3
686	0	4.86	20.6	12.91	9.066	gi|257647378	unnamed protein product [Pyrus communis]	Pyrus communis	3
686	0	4.86	20.6	12.91	9.066	gi|257647236	unnamed protein product [Pyrus communis]	Pyrus communis	3
686	0	4.86	20.6	12.91	9.066	gi|257638774	unnamed protein product [Pyrus communis]	Pyrus communis	3
686	0	4.86	20.6	12.91	9.066	gi|257638632	unnamed protein product [Pyrus communis]	Pyrus communis	3
686	0	4.86	20.6	12.91	9.066	gi|257355908	unnamed protein product [Pyrus communis]	Pyrus communis	3
686	0	4.86	20.6	12.91	9.066	gi|257355756	unnamed protein product [Pyrus communis]	Pyrus communis	3
686	0	4.86	20.6	12.91	9.066	gi|257321924	unnamed protein product [Pyrus communis]	Pyrus communis	3
686	0	4.86	20.6	12.91	9.066	gi|257313008	unnamed protein product [Pyrus communis]	Pyrus communis	3
686	0	4.86	20.6	12.91	9.066	gi|257312866	unnamed protein product [Pyrus communis]	Pyrus communis	3
686	0	4.86	20.6	12.91	9.066	gi|219974550	unnamed protein product [Pyrus communis]	Pyrus communis	3
686	0	4.86	20.6	12.91	9.066	gi|219974396	unnamed protein product [Pyrus communis]	Pyrus communis	3
686	0	4.86	20.6	12.91	9.066	gi|219919616	unnamed protein product [Pyrus communis]	Pyrus communis	3
686	0	4.86	20.6	12.91	9.066	gi|219919462	unnamed protein product [Pyrus communis]	Pyrus communis	3
686	0	4.86	20.6	12.91	9.066	gi|219911169	unnamed protein product [Pyrus communis]	Pyrus communis	3
686	0	4.86	20.6	12.91	9.066	gi|219908767	unnamed protein product [Pyrus communis]	Pyrus communis	3
686	0	4.86	20.6	12.91	9.066	gi|219785123	unnamed protein product [Pyrus communis]	Pyrus communis	3
686	0	4.86	20.6	12.91	9.066	gi|219781503	unnamed protein product [Pyrus communis]	Pyrus communis	3
686	0	4.86	20.6	12.91	9.066	gi|219755194	unnamed protein product [Pyrus communis]	Pyrus communis	3
686	0	4.86	20.6	12.91	9.066	gi|219755040	unnamed protein product [Pyrus communis]	Pyrus communis	3
686	0	4.86	20.6	12.91	9.066	gi|219751605	unnamed protein product [Pyrus communis]	Pyrus communis	3
686	0	4.86	20.6	12.91	9.066	gi|219749196	unnamed protein product [Pyrus communis]	Pyrus communis	3
686	0	4.86	20.6	12.91	9.066	gi|20269881	flavanone 3-hydroxylase [Pyrus communis]	Pyrus communis	3
687	6.46	6.65	20.94	18.8	18.8	gi|470144642	PREDICTED: thylakoid lumenal 17.4 kDa protein, chloroplastic-like [Fragaria vesca subsp. vesca]	Fragaria vesca subsp. vesca	6			1.02802	0.807548	1.21339	0.847227	1.24738	0.981748	0.954433	1.2942	0.758578	1.27057	1.07647	0.739361	1.21339	0.887156	1.30617	1.07647	0.71204	1.2942	0.831764	1.39316	1.07647	0.655262	1.25892	0.855067	1.35519
688	6.46	6.54	18.84	13.66	9.731	gi|73656928	UDP-Glucose:flavonoid 3-O-glucosyltransferase [Malus domestica]	Malus domestica	4			1.21339	0.720281	1.51356	0.801678	2.29087	1.03753	0.929806	1.5417	0.672977	1.57036	1.57036	0.268075	1.49969	1.04713	4.48745	1.2942	0.827818	1.47231	0.879022	3.76704	1.43219	0.425397	1.44544	0.990832	4.16869
688	0	6.54	18.84	13.66	9.731	gi|4588779	UDP glucose:flavonoid 3-O-glucosyl transferase [Malus domestica]	Malus domestica	4
688	0	6.54	18.84	13.66	9.731	gi|257727303	unnamed protein product [Malus domestica]	Malus domestica	4
688	0	6.54	18.84	13.66	9.731	gi|219895479	unnamed protein product [Malus domestica]	Malus domestica	4
688	0	6.42	13.66	10.56	7.453	gi|260653790	putative UDP-galactose-flavonoid 3-O-galactosyltransferase [Malus domestica]	Malus domestica	3
688	0	6.04	16.3	13.79	11.29	gi|329790853	UDP glucose-flavonoid 3-O-glucosyltransferase [Malus domestica]	Malus domestica	3
689	6.45	6.91	29.72	23.84	17.65	gi|470148532	PREDICTED: probable fructokinase-2-like [Fragaria vesca subsp. vesca]	Fragaria vesca subsp. vesca	5			0.870964	0.540399	1.2942	0.666807	1.1272	0.903649	0.624755	1.20226	0.751623	1.08643	1.00925	0.988118	1.19124	0.847227	1.20226	0.870964	0.602535	1.22462	0.711214	1.0666	0.862979	0.589957	1.14815	0.758578	0.990832
690	6.45	6.58	28.34	20.97	15.67	gi|462400867	hypothetical protein PRUPE_ppa005982mg [Prunus persica]	Prunus persica	7			0.554626	0.412388	2.01372	0.152757	1.11686	1.49969	0.923236	1.8197	0.824138	2.80543	1.87068	0.610859	1.95885	0.954993	3.7325	2.33346	0.327219	2.12814	1.09648	5.15229	2.55859	0.240615	2.14783	1.19124	5.7544
691	6.42	6.54	21.02	10.17	5.763	gi|462400117	hypothetical protein PRUPE_ppa003237mg [Prunus persica]	Prunus persica	4			0.990832	0.877304	1.49969	0.648634	1.48594	1.03753	0.767618	1.57036	0.660694	1.58489	1.55597	0.548788	1.61436	0.963829	2.72898	1.10662	0.870849	1.41906	0.77983	1.92309	2.07014	0.163776	1.69044	1.22462	4.44631
691	0.01	5.71	16.78	6.84	4.235	gi|470102076	PREDICTED: arginine--tRNA ligase-like [Fragaria vesca subsp. vesca]	Fragaria vesca subsp. vesca	3
692	6.42	6.52	27.65	17.83	13.7	gi|462414578	hypothetical protein PRUPE_ppa006977mg [Prunus persica]	Prunus persica	5			1.59956	0.665105	1.57036	1.01859	5.10505	1.55597	0.798407	1.5417	1.00925	5.24808	1.48594	0.531905	1.58489	0.937562	3.37287	2.33346	0.252881	1.72187	1.35519	8.95365	1.18032	0.867345	1.48594	0.794328	2.80543
692	0	5.43	31.48	28.09	23.15	gi|462414804	hypothetical protein PRUPE_ppa008633mg [Prunus persica]	Prunus persica	7
693	6.42	6.5	34.73	21.56	21.56	gi|462422894	hypothetical protein PRUPE_ppa012483mg [Prunus persica]	Prunus persica	4			1.0666	0.757364	1.11686	0.954993	1.19124	1.07647	0.566916	1.20226	0.895365	1.2942	1.00925	0.849949	1.1695	0.862979	1.18032	1.01859	0.718165	1.13763	0.895365	1.15878	1.14815	0.501027	1.14815	1	1.31826
693	0	6.49	30.54	25.15	21.56	gi|470109074	PREDICTED: 30S ribosomal protein S13, chloroplastic-like [Fragaria vesca subsp. vesca]	Fragaria vesca subsp. vesca	4
694	6.4	6.54	19.55	15.79	9.774	gi|462396467	hypothetical protein PRUPE_ppa006705mg [Prunus persica]	Prunus persica	4			1.49969	0.50355	1.35519	1.10662	2.96483	1.2942	0.601606	1.45881	0.887156	2.31206	1.23595	0.658739	1.27057	0.972747	2.07014	1.1272	0.727536	1.5417	0.731139	1.88799	1.31826	0.518644	1.55597	0.847227	2.33346
695	6.39	6.42	33.33	30.25	23.46	gi|462420558	hypothetical protein PRUPE_ppa012598mg [Prunus persica]	Prunus persica	3			0.972747	0.761154	1.23595	0.787046	1.20226	0.855067	0.377652	1.24738	0.666807	1.0666	0.946237	0.753613	1.47231	0.625173	1.39316	1.07647	0.896166	1.41906	0.758578	1.5417	1.1272	0.492678	1.19124	0.946237	1.39316
696	6.36	6.51	42.97	39.84	18.75	gi|462398005	hypothetical protein PRUPE_ppa010268mg [Prunus persica]	Prunus persica	5			1.08643	0.793913	1.51356	0.717794	1.6293	1.19124	0.534766	1.45881	0.816582	1.75388	0.972747	0.817886	2.33346	0.416869	2.26987	1.18032	0.475496	1.52757	0.772681	1.80302	0.855067	0.555458	1.95885	0.440555	1.67494
697	6.36	6.39	26.3	24.44	22.96	gi|462396709	hypothetical protein PRUPE_ppa009953mg [Prunus persica]	Prunus persica	6			1.00925	0.987833	1.14815	0.879022	1.15878	1.04713	0.816174	1.14815	0.912011	1.20226	1.00925	0.975693	1.14815	0.879022	1.15878	0.972747	0.954251	1.14815	0.847227	1.11686	0.990832	0.965702	1.14815	0.862979	1.13763
698	6.35	38.9	55.75	47.09	38.58	gi|462402800	hypothetical protein PRUPE_ppa024477mg [Prunus persica]	Prunus persica	45			1.04713	0.516525	1.1272	0.928966	1.19124	0.972747	0.880037	1.13763	0.855067	1.10662	1.09648	0.360932	1.1272	0.972747	1.24738	1.11686	0.286286	1.14815	0.972747	1.28233	1.08643	0.330492	1.13763	0.954993	1.23595
699	6.35	6.46	20.58	16.37	14.38	gi|462400823	hypothetical protein PRUPE_ppa005607mg [Prunus persica]	Prunus persica	5			0.824138	0.364011	1.25892	0.619441	1.03753	0.642688	0.174428	1.45881	0.369828	0.937562	0.60256	0.0887651	1.2942	0.337287	0.77983	0.824138	0.672937	1.38038	0.559758	1.13763	0.990832	0.931673	1.31826	0.758578	1.30617
700	6.34	6.65	23.32	18.37	14.87	gi|462397865	hypothetical protein PRUPE_ppa008164mg [Prunus persica]	Prunus persica	5			0.990832	0.893053	1.20226	0.824138	1.19124	0.990832	0.94233	1.39316	0.711214	1.38038	0.870964	0.867679	1.30617	0.666807	1.13763	0.990832	0.940943	1.28233	0.772681	1.27057	0.954993	0.884411	1.28233	0.744732	1.22462
701	6.3	6.81	39.67	35.54	19.42	gi|462401440	hypothetical protein PRUPE_ppa010642mg [Prunus persica]	Prunus persica	6			1.05682	0.505612	1.15878	0.912011	1.22462	1.11686	0.393142	1.20226	0.928966	1.34276	1.03753	0.62769	1.15878	0.895365	1.20226	1.09648	0.380968	1.14815	0.954993	1.25892	1.01859	0.671885	1.20226	0.847227	1.22462
701	0	6.6	38.02	33.88	19.42	gi|462424492	hypothetical protein PRUPE_ppa010628mg [Prunus persica]	Prunus persica	6
701	0	6.6	38.02	33.88	19.42	gi|462424491	hypothetical protein PRUPE_ppa010628mg [Prunus persica]	Prunus persica	6
701	0	6.6	38.02	33.88	19.42	gi|462407796	hypothetical protein PRUPE_ppa010636mg [Prunus persica]	Prunus persica	6
701	0	6.18	36.49	30.18	21.17	gi|462407795	hypothetical protein PRUPE_ppa010636mg [Prunus persica]	Prunus persica	6
702	6.3	6.44	35.38	18.77	14.44	gi|72256932	chloroplast ferritin [Malus domestica]	Malus domestica	3			0.831764	0.539302	1.67494	0.49204	1.39316	0.751623	0.683637	1.41906	0.519996	1.0666	1.01859	0.997289	1.34276	0.758578	1.36773	0.946237	0.790372	1.90546	0.49204	1.80302	0.772681	0.543156	1.5417	0.49204	1.19124
702	0	4.44	21.17	11.73	7.818	gi|89276799	iron-binding protein [Pyrus pyrifolia]	Pyrus pyrifolia	2
703	6.29	6.48	42.33	36.2	24.54	gi|41323974	Mal d 1-like [Malus domestica]	Malus domestica	4			0.698232	0.196595	1.23595	0.515229	0.862979	0.758578	0.305694	1.59956	0.428549	1.21339	0.586138	0.0814277	1.28233	0.349945	0.751623	0.83946	0.509154	1.51356	0.529663	1.27057	0.794328	0.36991	1.49969	0.487529	1.19124
703	0	6.48	42.33	36.2	24.54	gi|313184284	putative Mal d 1.11 isoallergen [Malus domestica]	Malus domestica	4
704	6.29	6.43	20.25	14.2	12.11	gi|470124581	PREDICTED: dihydrolipoyllysine-residue acetyltransferase component of pyruvate dehydrogenase complex-like [Fragaria vesca subsp. vesca]	Fragaria vesca subsp. vesca	5			1.20226	0.63899	1.49969	0.801678	2.12814	1.72187	0.414769	1.65959	1.03753	3.87258	1.43219	0.419915	1.64437	0.870964	3.01995	1.18032	0.843002	1.57036	0.751623	2.33346	0.855067	0.968522	1.65959	0.487529	1.41906
704	0	5.91	24.59	15.7	12.4	gi|462419548	hypothetical protein PRUPE_ppa004938mg [Prunus persica]	Prunus persica	6
705	6.29	6.36	17.41	12.1	9.979	gi|73672735	glycosyltransferase [Malus domestica]	Malus domestica	4			0.981748	0.869992	1.48594	0.660694	1.45881	0.895365	0.685715	1.57036	0.570164	1.40605	0.954993	0.93703	1.49969	0.636796	1.43219	0.870964	0.647018	1.51356	0.57544	1.31826	0.963829	0.848488	1.36773	0.704693	1.31826
706	6.27	6.29	28.57	20.78	18.18	gi|470110790	PREDICTED: lactoylglutathione lyase-like [Fragaria vesca subsp. vesca]	Fragaria vesca subsp. vesca	3			0.879022	0.468578	1.14815	0.765597	1.00925	0.895365	0.504911	1.19124	0.751623	1.0666	0.855067	0.40376	1.14815	0.744732	0.981748	0.981748	0.918611	1.14815	0.855067	1.1272	0.946237	0.765596	1.18032	0.801678	1.11686
707	6.26	6.79	39.61	36.71	28.99	gi|462414877	hypothetical protein PRUPE_ppa011514mg [Prunus persica]	Prunus persica	5			1.02802	0.974983	1.47231	0.698232	1.51356	0.824138	0.699962	1.34276	0.613762	1.10662	1.05682	0.884273	1.24738	0.847227	1.31826	1.03753	0.97128	1.36773	0.758578	1.41906	0.972747	0.974092	1.40605	0.691831	1.36773
708	6.25	6.75	19.97	14.26	12.68	gi|470109613	PREDICTED: polyadenylate-binding protein 2-like [Fragaria vesca subsp. vesca]	Fragaria vesca subsp. vesca	8			0.679204	0.985994	2.0893	0.299226	1.41906	1.39316	0.359611	1.94089	0.717794	2.99226	2.03236	0.615759	2.05116	0.990832	5.19996	2.37684	0.493149	2.07014	1.14815	6.08135	0.143219	0.547881	2.1677	0.0394457	0.310456
709	6.25	6.44	26.01	16.09	10.19	gi|470142083	PREDICTED: mitogen-activated protein kinase homolog MMK2-like [Fragaria vesca subsp. vesca]	Fragaria vesca subsp. vesca	4			0.559758	0.358564	1.87068	0.255859	1.04713	0.597035	0.143345	1.58489	0.207014	0.946237	1.04713	0.712315	1.77011	0.591562	1.88799	0.465586	0.687666	2.14783	0.100925	1	0.660694	0.608353	1.88799	0.239883	1.24738
709	0	5.43	20.14	13.91	7.434	gi|27312014	mitogen-activated protein kinase [Malus micromalus]	Malus micromalus	3
709	0	5.06	23.59	13.14	8.311	gi|462414609	hypothetical protein PRUPE_ppa007306mg [Prunus persica]	Prunus persica	3
709	0	5.06	23.59	13.14	8.311	gi|350528643	mitogen-activated protein kinase 1 [Prunus salicina]	Prunus salicina	3
709	0	4.81	40	26.9	21.38	gi|86611377	mitogen-activated protein kinase [Prunus dulcis]	Prunus dulcis	3
710	6.24	6.42	14.2	7.538	7.035	gi|462418880	hypothetical protein PRUPE_ppa001592mg [Prunus persica]	Prunus persica	5			0.912011	0.626175	1.18032	0.772681	1.07647	1.00925	0.817103	1.2942	0.77983	1.30617	1	0.654769	1.23595	0.809096	1.23595	1.03753	0.685723	1.20226	0.862979	1.24738	0.981748	0.858939	1.22462	0.801678	1.20226
710	0	4.27	13.32	6.452	5.891	gi|462399784	hypothetical protein PRUPE_ppa002120mg [Prunus persica]	Prunus persica	4
710	0	4.25	12.36	6.242	5.743	gi|462415387	hypothetical protein PRUPE_ppa001564mg [Prunus persica]	Prunus persica	4
711	6.24	6.34	22.64	15.63	7.278	gi|462420264	hypothetical protein PRUPE_ppa007348mg [Prunus persica]	Prunus persica	3			0.912011	0.471126	1.23595	0.737904	1.1272	0.92045	0.40773	1.27057	0.724436	1.1695	0.895365	0.442511	1.21339	0.737904	1.08643	0.92045	0.489735	1.15878	0.794328	1.0666	0.954993	0.824305	1.14815	0.831764	1.09648
711	0	6.34	15.54	10.36	6.995	gi|470122426	PREDICTED: erlin-2-like [Fragaria vesca subsp. vesca]	Fragaria vesca subsp. vesca	3
712	6.23	21.46	88.68	88.68	73.58	gi|60460594	Mal d 1.0109 [Malus domestica]	Malus domestica	32			1.65959	0.825438	1.35519	1.22462	1.97697	0.744732	0.279234	1.40605	0.529663	1.04713	0.457088	0.1021	1.70608	0.291072	0.77983	1.57036	0.876144	1.34276	1.1695	1.90546	0.698232	0.125837	1.36773	0.544503	0.954993
712	0	21.46	88.68	88.68	73.58	gi|60460592	Mal d 1.0105 [Malus domestica]	Malus domestica	32
712	0	21.46	88.68	88.68	73.58	gi|60460590	Mal d 1.0105 [Malus domestica]	Malus domestica	32
712	0	21.46	88.68	88.68	73.58	gi|60460588	Mal d 1.0105 [Malus domestica]	Malus domestica	32
712	0	21.46	88.68	88.68	73.58	gi|60460586	Mal d 1.0105 [Malus domestica]	Malus domestica	32
712	0	21.46	88.68	88.68	73.58	gi|60460584	Mal d 1.0105 [Malus domestica]	Malus domestica	32
712	0	21.46	88.68	88.68	73.58	gi|60460582	Mal d 1.0105 [Malus domestica]	Malus domestica	32
712	0	21.46	88.68	88.68	73.58	gi|60460580	Mal d 1.0105 [Malus domestica]	Malus domestica	32
712	0	21.46	88.68	88.68	73.58	gi|60460578	Mal d 1.0105 [Malus domestica]	Malus domestica	32
712	0	21.46	88.68	88.68	73.58	gi|60460576	Mal d 1.0105 [Malus domestica]	Malus domestica	32
712	0	21.46	88.68	88.68	73.58	gi|60460574	Mal d 1.0105 [Malus domestica]	Malus domestica	32
712	0	21.46	88.68	88.68	73.58	gi|60460572	Mal d 1.0105 [Malus domestica]	Malus domestica	32
712	0	21.46	88.68	88.68	73.58	gi|60460570	Mal d 1.01 [Malus domestica]	Malus domestica	32
712	0	21.46	88.68	88.68	73.58	gi|60280791	major allergen Mal d 1.01 [Malus domestica]	Malus domestica	32
712	0	21.46	88.68	88.68	73.58	gi|60280789	major allergen Mal d 1.01 [Malus domestica]	Malus domestica	32
712	0	21.46	88.68	88.68	73.58	gi|60280787	major allergen Mal d 1.01 [Malus domestica]	Malus domestica	32
712	0	21.46	88.68	88.68	73.58	gi|4590378	major allergen mal d 1 [Malus domestica]	Malus domestica	32
712	0	21.46	88.68	88.68	73.58	gi|4590376	major allergen mal d 1 [Malus domestica]	Malus domestica	31
712	0	21.46	88.68	88.68	73.58	gi|41323954	Mal d 1-like [Malus domestica]	Malus domestica	32
712	0	21.46	88.68	88.68	73.58	gi|332271283	Mal d 1.01 [Malus domestica]	Malus domestica	32
712	0	21.46	88.68	88.68	73.58	gi|332271281	Mal d 1.01 [Malus domestica]	Malus domestica	32
712	0	21.46	88.68	88.68	73.58	gi|332271279	Mal d 1.01 [Malus domestica]	Malus domestica	32
712	0	21.46	88.68	88.68	73.58	gi|332271277	Mal d 1.01 [Malus domestica]	Malus domestica	32
712	0	21.46	88.68	88.68	73.58	gi|332271275	Mal d 1.01 [Malus domestica]	Malus domestica	32
712	0	21.46	88.68	88.68	73.58	gi|332271273	Mal d 1.01 [Malus domestica]	Malus domestica	32
712	0	21.46	88.68	88.68	73.58	gi|332271271	Mal d 1.01 [Malus domestica]	Malus domestica	32
712	0	21.46	88.68	88.68	73.58	gi|332271267	Mal d 1.01 [Malus domestica]	Malus domestica	32
712	0	21.46	88.68	88.68	73.58	gi|332271265	Mal d 1.01 [Malus domestica]	Malus domestica	32
712	0	21.46	88.68	88.68	73.58	gi|332271263	Mal d 1.01 [Malus domestica]	Malus domestica	32
712	0	21.46	88.68	88.68	73.58	gi|332271261	Mal d 1.01 [Malus domestica]	Malus domestica	32
712	0	21.46	88.68	88.68	73.58	gi|15418742	ribonuclease-like PR-10c [Malus domestica]	Malus domestica	32
712	0	19.54	77.99	77.99	62.89	gi|4590382	major allergen mal d 1 [Malus domestica]	Malus domestica	27
712	0	19.54	77.99	77.99	62.89	gi|4590364	major allergen mal d 1 [Malus domestica]	Malus domestica	27
712	0	19.39	77.99	77.99	62.89	gi|747852	Mal d 1 [Malus domestica]	Malus domestica	27
712	0	19.39	77.99	77.99	62.89	gi|4768879	major allergen Mal d 1 [Malus domestica]	Malus domestica	27
712	0	19.39	85.53	85.53	66.67	gi|332271285	Mal d 1.01 [Malus domestica]	Malus domestica	31
712	0	19.39	77.99	77.99	62.89	gi|16555783	ypr10 [Malus domestica]	Malus domestica	27
712	0	19.39	77.99	77.99	62.89	gi|1346478	RecName: Full=Major allergen Mal d 1; AltName: Full=Allergen Mal d I; AltName: Allergen=Mal d 1	MALDO	27
712	0	17.86	69.18	69.18	54.09	gi|4590380	major allergen mal d 1 [Malus domestica]	Malus domestica	26
713	6.23	6.29	18.52	8.862	7.143	gi|462410510	hypothetical protein PRUPE_ppa001847mg [Prunus persica]	Prunus persica	6			1.28233	0.408594	1.38038	0.928966	2.33346	0.954993	0.72009	1.38038	0.597035	1.31826	0.737904	0.388339	1.45881	0.394457	1.07647	1.14815	0.60005	1.36773	0.83946	1.90546	0.990832	0.858387	1.40605	0.698232	1.39316
714	6.2	7.18	25.38	18.8	9.774	gi|14041827	nitrite reductase [Prunus persica]	Prunus persica	4			1.05682	0.451509	1.40605	0.751623	1.48594	0.847227	0.38459	1.28233	0.660694	1.08643	0.928966	0.753788	1.31826	0.704693	1.22462	0.928966	0.624118	1.28233	0.724436	1.19124	0.937562	0.554411	1.15878	0.809096	1.08643
714	0.03	5.09	22.05	15.21	5.812	gi|462396580	hypothetical protein PRUPE_ppa003315mg [Prunus persica]	Prunus persica	3
715	6.2	6.31	28.57	21.83	20.24	gi|462401410	hypothetical protein PRUPE_ppa010384mg [Prunus persica]	Prunus persica	4			1.24738	0.832545	1.70608	0.731139	2.26987	0.954993	0.921345	1.69044	0.49204	1.61436	1.57036	0.466174	1.57036	1	3.34195	1.13763	0.597678	1.77011	0.642688	1.94089	0.711214	0.922324	1.83654	0.325087	1.30617
716	6.2	6.27	19.95	15.8	11.66	gi|470137537	PREDICTED: coproporphyrinogen-III oxidase, chloroplastic-like [Fragaria vesca subsp. vesca]	Fragaria vesca subsp. vesca	4			0.731139	0.75744	1.90546	0.280543	1.39316	0.619441	0.794894	2.10863	0.322107	1.30617	2.51189	0.265343	1.67494	1.49969	4.2462	1.67494	0.450124	1.61436	1.03753	2.70396	1	0.747426	2.01372	0.496592	1.70608
717	6.18	6.78	35.74	25.96	17.87	gi|462402991	hypothetical protein PRUPE_ppa010816mg [Prunus persica]	Prunus persica	4			1.10662	0.822895	1.36773	0.809096	1.64437	1.69044	0.227203	1.43219	1.18032	3.0761	1.33045	0.607038	1.39316	0.954993	2.18776	1.23595	0.709561	1.35519	0.912011	1.92309	1.8197	0.174922	1.52757	1.19124	3.31131
718	6.18	6.37	40.36	38.91	38.91	gi|470130584	PREDICTED: 3-isopropylmalate dehydratase small subunit-like [Fragaria vesca subsp. vesca]	Fragaria vesca subsp. vesca	7			0.895365	0.916366	1.67494	0.529663	1.49969	0.717794	0.403052	1.45881	0.474242	1.04713	0.912011	0.833271	1.41906	0.642688	1.2942	0.77983	0.424161	1.36773	0.564937	1.0666	0.937562	0.883351	1.51356	0.613762	1.41906
719	6.18	6.35	24.57	14.33	11.6	gi|470133491	PREDICTED: monothiol glutaredoxin-S16, chloroplastic-like [Fragaria vesca subsp. vesca]	Fragaria vesca subsp. vesca	5			0.990832	0.990501	1.1695	0.847227	1.15878	0.912011	0.53141	1.13763	0.801678	1.03753	0.963829	0.731827	1.1272	0.855067	1.08643	0.954993	0.777875	1.1272	0.847227	1.07647	0.912011	0.377196	1.11686	0.816582	1.01859
719	0	4.26	21.36	9.831	5.424	gi|462401297	hypothetical protein PRUPE_ppa009373mg [Prunus persica]	Prunus persica	2
720	6.16	6.18	15.96	12.77	8.777	gi|462404991	hypothetical protein PRUPE_ppa007260mg [Prunus persica]	Prunus persica	3			0.801678	0.469587	1.25892	0.642688	1.00925	0.981748	0.99251	1.40605	0.698232	1.38038	0.666807	0.196196	1.27057	0.519996	0.847227	0.77983	0.436209	1.36773	0.564937	1.0666	0.895365	0.828917	1.52757	0.591562	1.36773
721	6.14	6.25	23.41	19.05	13.89	gi|462401408	hypothetical protein PRUPE_ppa010358mg [Prunus persica]	Prunus persica	4			1.01859	0.919154	1.58489	0.642688	1.61436	1.13763	0.83495	1.24738	0.912011	1.41906	0.981748	0.974764	1.47231	0.666807	1.44544	0.981748	0.894959	1.6293	0.60256	1.59956	1.15878	0.775019	1.33045	0.870964	1.5417
722	6.14	6.16	36.15	34.27	32.39	gi|462420361	hypothetical protein PRUPE_ppa011384mg [Prunus persica]	Prunus persica	6			0.92045	0.846414	1.40605	0.642688	1.2942	1	0.372222	2.44343	0.409261	2.51189	1.02802	0.256705	2.37684	0.432514	2.58226	1.15878	0.220164	3.10456	0.37325	3.90841	0.903649	0.851171	2.85759	0.299226	2.58226
723	6.13	6.27	36.02	21.46	9.579	gi|462411984	hypothetical protein PRUPE_ppa010170mg [Prunus persica]	Prunus persica	3			0.972747	0.901387	1.14815	0.847227	1.11686	1.04713	0.800689	1.10662	0.946237	1.15878	1.03753	0.894486	1.13763	0.912011	1.18032	1.07647	0.67599	1.10662	0.972747	1.19124	1.05682	0.75247	1.18032	0.895365	1.24738
723	0	5.5	27.59	21.07	9.579	gi|470137497	PREDICTED: V-type proton ATPase subunit D-like [Fragaria vesca subsp. vesca]	Fragaria vesca subsp. vesca	4
724	6.13	6.22	27.04	22.15	16.29	gi|462415190	hypothetical protein PRUPE_ppa009068mg [Prunus persica]	Prunus persica	4			0.912011	0.430097	1.1695	0.77983	1.0666	1.01859	0.917624	1.15878	0.879022	1.18032	0.990832	0.792872	1.14815	0.862979	1.13763	1.04713	0.668514	1.11686	0.937562	1.1695	0.972747	0.951771	1.13763	0.855067	1.10662
724	0	6.22	29.02	23.78	17.48	gi|462415189	hypothetical protein PRUPE_ppa009068mg [Prunus persica]	Prunus persica	4
725	6.11	19.16	74.84	72.96	72.96	gi|60280847	major allergen Mal d 1.03C [Malus domestica]	Malus domestica	20			0.346737	0.277515	1.58489	0.102802	0.549541	0.255859	0.288765	1.80302	0.0737904	0.461318	0.231207	0.222727	2.01372	0.0310456	0.465586	0.515229	0.370485	1.47231	0.296483	0.758578	0.465586	0.367462	1.34276	0.242103	0.625173
725	0	17.12	64.15	62.26	62.26	gi|41323970	Mal d 1-like [Malus domestica]	Malus domestica	19
725	0	15.05	54.72	52.83	52.83	gi|60460773	Mal d 1.03C03 [Malus domestica]	Malus domestica	18
726	6.11	6.13	29.89	24.46	24.46	gi|462424074	hypothetical protein PRUPE_ppa026691mg, partial [Prunus persica]	Prunus persica	4			0.870964	0.53037	1.31826	0.660694	1.14815	0.831764	0.407843	1.30617	0.636796	1.08643	1	0.970527	1.22462	0.816582	1.22462	0.879022	0.562662	1.40605	0.625173	1.23595	0.912011	0.563483	1.24738	0.724436	1.13763
727	6.1	48.2	53.08	47.09	41.76	gi|470117611	PREDICTED: ruBisCO large subunit-binding protein subunit beta, chloroplastic-like [Fragaria vesca subsp. vesca]	Fragaria vesca subsp. vesca	37			2.05116	0.275364	1.40605	1.45881	3.40408	1.24738	0.53804	1.24738	1	1.75388	1.78649	0.379356	1.36773	1.30617	2.93765	1.20226	0.588435	1.52757	0.787046	1.85353	1.23595	0.695951	1.27057	0.972747	1.80302
728	6.1	6.3	17.85	9.629	2.608	gi|462400603	hypothetical protein PRUPE_ppa000809mg [Prunus persica]	Prunus persica	3			0.954993	0.838033	1.1695	0.809096	1.11686	0.946237	0.735791	1.1695	0.801678	1.10662	1.03753	0.638922	1.18032	0.879022	1.21339	1.01859	0.860776	1.15878	0.879022	1.18032	1.08643	0.505073	1.14815	0.946237	1.25892
728	0	5.26	18.45	8.234	1.687	gi|462416743	hypothetical protein PRUPE_ppa000773mg [Prunus persica]	Prunus persica	2
728	0	4.89	16.97	9.146	1.728	gi|470132752	PREDICTED: lon protease homolog, mitochondrial-like [Fragaria vesca subsp. vesca]	Fragaria vesca subsp. vesca	2
729	6.08	6.26	33.33	21.28	13.48	gi|470129482	PREDICTED: probable protein phosphatase 2C 10-like [Fragaria vesca subsp. vesca]	Fragaria vesca subsp. vesca	5
730	6.08	6.16	93.1	83.91	67.82	gi|462418081	hypothetical protein PRUPE_ppa014090mg [Prunus persica]	Prunus persica	6			1.97697	0.321863	1.58489	1.24738	4.48745	0.937562	0.731229	1.69044	0.369828	1.58489	1.87068	0.344376	1.7378	1.07647	3.87258	0.972747	0.881754	1.67494	0.529663	1.6293	1.65959	0.54338	1.64437	1.00925	3.34195
730	0	4.08	64.55	53.64	40.91	gi|470145863	PREDICTED: copper transport protein ATOX1-like, partial [Fragaria vesca subsp. vesca]	Fragaria vesca subsp. vesca	4
731	6.08	6.09	48.04	42.16	42.16	gi|462422906	hypothetical protein PRUPE_ppa013794mg [Prunus persica]	Prunus persica	5			1	0.965622	1.28233	0.77983	1.28233	1.13763	0.512415	1.18032	0.963829	1.34276	1.07647	0.551649	1.33045	0.809096	1.44544	1.1695	0.408669	1.2942	0.903649	1.52757	1.07647	0.581012	1.19124	0.903649	1.2942
732	6.07	6.12	28.41	22.84	14.76	gi|470135701	PREDICTED: glyoxylate/succinic semialdehyde reductase 2, chloroplastic-like [Fragaria vesca subsp. vesca]	Fragaria vesca subsp. vesca	5			1.02802	0.929643	1.36773	0.751623	1.40605	1.01859	0.958354	1.40605	0.724436	1.43219	1.04713	0.866994	1.49969	0.698232	1.57036	1.09648	0.758336	1.38038	0.794328	1.51356	0.954993	0.671621	1.22462	0.77983	1.1695
733	6.07	6.1	26.8	20.8	13.6	gi|470122212	PREDICTED: allene oxide cyclase 3, chloroplastic-like [Fragaria vesca subsp. vesca]	Fragaria vesca subsp. vesca	4			0.928966	0.601384	1.22462	0.744732	1.13763	1.36773	0.483162	1.55597	0.879022	2.29087	1.30617	0.592939	1.27057	1.02802	1.80302	1.22462	0.675685	1.44544	0.847227	1.87068	0.946237	0.81567	1.61436	0.580764	1.52757
734	6.07	6.08	24.32	15.54	15.54	gi|462407495	hypothetical protein PRUPE_ppa005787mg [Prunus persica]	Prunus persica	7			1.14815	0.613404	1.2942	0.887156	1.64437	0.698232	0.927409	1.36773	0.265461	0.954993	0.963829	0.99165	1.31826	0.704693	1.27057	1.08643	0.709642	1.33045	0.816582	1.48594	1.45881	0.360077	1.28233	1.13763	2.46604
735	6.07	6.08	27.65	17.41	16.04	gi|462422687	hypothetical protein PRUPE_ppa009431mg [Prunus persica]	Prunus persica	5			0.937562	0.888241	1.20226	0.772681	1.1272	0.731139	0.496773	1.1695	0.544503	0.855067	0.794328	0.632766	1.1695	0.619441	0.928966	0.744732	0.439507	1.18032	0.554626	0.879022	0.758578	0.562755	1.21339	0.570164	0.92045
736	6.06	26.15	53.43	38.51	31.05	gi|470101315	PREDICTED: NADP-dependent glyceraldehyde-3-phosphate dehydrogenase-like [Fragaria vesca subsp. vesca]	Fragaria vesca subsp. vesca	28			0.83946	0.702215	1.13763	0.737904	0.954993	0.862979	0.793276	1.20226	0.717794	1.03753	0.847227	0.730305	1.25892	0.672977	1.0666	0.981748	0.98811	1.19124	0.824138	1.1695	0.855067	0.895515	1.21339	0.704693	1.03753
737	6.06	19.91	51.1	41.76	38.46	gi|470134603	PREDICTED: ribulose bisphosphate carboxylase small chain, chloroplastic-like [Fragaria vesca subsp. vesca]	Fragaria vesca subsp. vesca	27			2.37684	0.041836	1.59956	1.48594	14.5881	1.85353	0.103802	1.58489	1.1695	6.98232	1.45881	0.467734	1.51356	0.963829	6.0256	2.35505	0.0367958	1.64437	1.43219	12.942	1.27057	0.661723	1.43219	0.887156	5.19996
738	6.06	6.53	18.83	10.55	7.792	gi|462417006	hypothetical protein PRUPE_ppa002967mg [Prunus persica]	Prunus persica	4			0.972747	0.998127	1.25892	0.772681	1.22462	1.13763	0.261618	1.11686	1.01859	1.27057	1.07647	0.49195	1.19124	0.903649	1.28233	1.13763	0.319147	1.25892	0.903649	1.43219	1.09648	0.305103	1.24738	0.879022	1.36773
738	0	6.49	16.4	9.713	7.643	gi|470143216	PREDICTED: dynamin-related protein 1E-like [Fragaria vesca subsp. vesca]	Fragaria vesca subsp. vesca	4
739	6.06	6.11	16.62	10.57	9.366	gi|462414785	hypothetical protein PRUPE_ppa008442mg [Prunus persica]	Prunus persica	4			0.946237	0.473499	1.10662	0.855067	1.04713	0.972747	0.44161	1.13763	0.855067	1.10662	0.937562	0.284357	1.10662	0.847227	1.03753	1.02802	0.72232	1.1272	0.912011	1.15878	0.954993	0.444494	1.09648	0.870964	1.04713
740	6.05	24.66	39.54	32.13	26.43	gi|470121741	PREDICTED: glucose-1-phosphate adenylyltransferase large subunit 1, chloroplastic-like [Fragaria vesca subsp. vesca]	Fragaria vesca subsp. vesca	16			0.879022	0.715784	1.33045	0.544503	1.1695	0.654636	0.366744	1.44544	0.272898	0.946237	0.731139	0.62126	1.31826	0.457088	0.963829	0.831764	0.775483	1.28233	0.57544	1.0666	0.580764	0.439429	1.43219	0.167494	0.831764
740	0	6.12	26.38	21.7	16.17	gi|462418627	hypothetical protein PRUPE_ppb012900mg, partial [Prunus persica]	Prunus persica	3
741	6.05	6.16	20.14	13.43	11.51	gi|462402110	hypothetical protein PRUPE_ppb005202mg [Prunus persica]	Prunus persica	4			1.09648	0.838557	2.0893	0.524808	2.29087	0.862979	0.78036	2.0893	0.413047	1.80302	1.02802	0.935748	2.0893	0.49204	2.14783	0.946237	0.920054	2.0893	0.452898	1.97697	1.13763	0.790653	2.10863	0.539511	2.37684
742	6.05	6.13	18.8	14.71	11.72	gi|462420290	hypothetical protein PRUPE_ppa007450mg [Prunus persica]	Prunus persica	4			1.02802	0.363784	1.18032	0.870964	1.21339	0.972747	0.671928	1.27057	0.765597	1.23595	0.895365	0.790804	1.31826	0.679204	1.18032	0.981748	0.417458	1.22462	0.801678	1.20226	0.954993	0.508374	1.34276	0.711214	1.28233
743	6.05	6.07	18.85	11.46	10.5	gi|462396433	hypothetical protein PRUPE_ppa006293mg [Prunus persica]	Prunus persica	4			1.18032	0.38277	1.43219	0.824138	1.69044	1.2942	0.219893	1.38038	0.937562	1.78649	1.04713	0.775515	1.24738	0.83946	1.30617	1.39316	0.142821	1.23595	1.1272	1.7378	1.22462	0.351994	1.72187	0.711214	2.10863
744	6.04	17.06	67.11	63.82	59.87	gi|288188862	ascorbate peroxidase [Malus pumila]	Malus pumila	12			0.731139	0.743476	1.30617	0.448745	0.954993	0.660694	0.486575	1.30617	0.369828	0.862979	0.990832	0.942269	1.20226	0.801678	1.19124	0.625173	0.442543	1.33045	0.340408	0.831764	0.787046	0.648166	1.21339	0.559758	0.954993
745	6.04	6.05	23.92	17.7	17.7	gi|470135211	PREDICTED: 40S ribosomal protein S5-1-like isoform 2 [Fragaria vesca subsp. vesca]	Fragaria vesca subsp. vesca	6			1.15878	0.960501	1.51356	0.765597	1.8197	1.31826	0.949584	1.47231	0.895365	3.10456	1.34276	0.986943	1.59956	0.83946	3.25087	1.7378	0.69341	1.58489	1.09648	6.54636	1.28233	0.828505	1.5417	0.831764	2.0893
745	0	6.05	23.92	17.7	17.7	gi|470135209	PREDICTED: 40S ribosomal protein S5-1-like isoform 1 [Fragaria vesca subsp. vesca]	Fragaria vesca subsp. vesca	6
745	0	6.04	25.84	19.62	17.7	gi|470109102	PREDICTED: 40S ribosomal protein S5-1-like [Fragaria vesca subsp. vesca]	Fragaria vesca subsp. vesca	6
745	0	6.04	25.23	17.29	17.29	gi|462400261	hypothetical protein PRUPE_ppa011341mg [Prunus persica]	Prunus persica	6
745	0	6.04	21.4	17.21	17.21	gi|462420354	hypothetical protein PRUPE_ppa011314mg [Prunus persica]	Prunus persica	6
745	0	6.04	21.1	16.97	16.97	gi|462398086	hypothetical protein PRUPE_ppa011243mg [Prunus persica]	Prunus persica	6
746	6.03	7.87	36.88	36.17	31.91	gi|470107374	PREDICTED: photosystem I reaction center subunit IV A, chloroplastic-like [Fragaria vesca subsp. vesca]	Fragaria vesca subsp. vesca	14			0.981748	0.54876	1.2942	0.751623	1.27057	0.862979	0.762426	1.2942	0.613762	1.11686	1.05682	0.617732	1.31826	0.801678	1.40605	0.972747	0.815468	1.2942	0.751623	1.25892	0.586138	0.4731	1.45881	0.37325	0.855067
746	0	7.86	37.58	34.23	30.2	gi|462397238	hypothetical protein PRUPE_ppa012923mg [Prunus persica]	Prunus persica	14
747	6.03	6.13	14.67	7.413	5.363	gi|462403961	hypothetical protein PRUPE_ppa002782mg [Prunus persica]	Prunus persica	4			0.870964	0.527963	1.44544	0.60256	1.25892	0.903649	0.669475	1.24738	0.724436	1.1272	0.972747	0.941667	1.36773	0.711214	1.33045	0.92045	0.801526	1.28233	0.717794	1.18032	1.01859	0.879655	1.34276	0.758578	1.36773
748	6.03	6.06	17.61	11.36	11.36	gi|441433481	sucrose non-fermenting-1-related protein kinase [Malus domestica]	Malus domestica	3			0.912011	0.603151	1.34276	0.679204	1.22462	0.912011	0.581658	1.34276	0.679204	1.22462	1.00925	0.997525	1.2942	0.77983	1.30617	1	0.934493	1.2942	0.772681	1.2942	0.912011	0.531244	1.24738	0.731139	1.13763
748	0	4.8	18	12.86	7.714	gi|462419202	hypothetical protein PRUPE_ppa007946mg [Prunus persica]	Prunus persica	2
749	6.02	18.69	19.2	11.49	6.567	gi|470126007	PREDICTED: alpha-glucan water dikinase 1, chloroplastic-like [Fragaria vesca subsp. vesca]	Fragaria vesca subsp. vesca	9			0.679204	0.00495576	1.94089	0.233346	1.31826	1	0.00330174	2.58226	0.387258	1.72187	2.63027	0.00270288	2.05116	1.28233	6.85488	1.97697	0.00280209	1.83654	1.07647	3.80189	1.05682	0.0040907	1.75388	0.60256	1.78649
750	6.02	6.32	27.18	23.59	18.97	gi|470116751	PREDICTED: 50S ribosomal protein L9, chloroplastic-like [Fragaria vesca subsp. vesca]	Fragaria vesca subsp. vesca	6			1.09648	0.910718	1.43219	0.765597	1.65959	1.07647	0.895015	1.44544	0.744732	1.72187	1.45881	0.615849	1.39316	1.04713	2.80543	0.816582	0.76902	1.39316	0.554626	1.13763	0.946237	0.885546	1.48594	0.642688	1.40605
751	6.02	6.07	26.73	18.89	18.89	gi|470137406	PREDICTED: thylakoid lumenal 15.0 kDa protein 2, chloroplastic-like [Fragaria vesca subsp. vesca]	Fragaria vesca subsp. vesca	3			0.613762	0.755353	1.94089	0.239883	1.19124	0.954993	0.85592	1.70608	0.539511	1.6293	1.88799	0.276659	1.51356	1.24738	6.79204	1.92309	0.361203	1.80302	1.0666	5.7544	1.05682	0.999917	1.61436	0.654636	2.05116
751	0	6.07	26.36	18.64	18.64	gi|462401505	hypothetical protein PRUPE_ppa011178mg [Prunus persica]	Prunus persica	3
752	6	6.42	23.85	17.99	10.46	gi|470125367	PREDICTED: uncharacterized protein LOC101294262 [Fragaria vesca subsp. vesca]	Fragaria vesca subsp. vesca	3			0.801678	0.580403	1.44544	0.554626	1.15878	0.972747	0.812655	2.1677	0.448745	2.10863	0.862979	0.628419	1.80302	0.474242	1.55597	0.772681	0.539151	2.18776	0.349945	1.69044	0.816582	0.62498	1.38038	0.591562	1.1272
753	6	6.39	9.834	5.263	4.432	gi|462403699	hypothetical protein PRUPE_ppa002067mg [Prunus persica]	Prunus persica	3			0.831764	0.60481	1.40605	0.591562	1.1695	1.01859	0.821153	1.57036	0.648634	1.59956	0.937562	0.714048	1.5417	0.608135	1.44544	0.855067	0.78717	1.39316	0.613762	1.19124	0.772681	0.460739	1.49969	0.515229	1.15878
754	6	6.32	16.64	9.027	5.841	gi|462400643	hypothetical protein PRUPE_ppa003566mg [Prunus persica]	Prunus persica	4			0.928966	0.251116	1.33045	0.698232	1.23595	0.981748	0.686108	1.23595	0.794328	1.21339	0.946237	0.501927	1.40605	0.672977	1.33045	1.08643	0.504558	1.23595	0.879022	1.34276	0.946237	0.304712	1.41906	0.666807	1.34276
755	6	6.22	10.72	7.214	5.01	gi|470110539	PREDICTED: serine/threonine-protein phosphatase BSL3-like [Fragaria vesca subsp. vesca]	Fragaria vesca subsp. vesca	6			1.05682	0.469132	1.21339	0.870964	1.2942	1.00925	0.910228	1.1695	0.862979	1.18032	1.14815	0.369745	1.13763	1.00925	1.2942	1.03753	0.734743	1.19124	0.870964	1.23595	1.01859	0.809453	1.15878	0.879022	1.18032
755	0	6.22	10.65	7.164	4.975	gi|462404070	hypothetical protein PRUPE_ppa000783mg [Prunus persica]	Prunus persica	6
756	6	6.21	17.05	11.2	9.16	gi|470107963	PREDICTED: probable N-acetyl-gamma-glutamyl-phosphate reductase, chloroplastic-like [Fragaria vesca subsp. vesca]	Fragaria vesca subsp. vesca	4			1.02802	0.396734	1.44544	0.711214	1.47231	0.870964	0.447376	1.45881	0.597035	1.27057	0.937562	0.97669	1.40605	0.666807	1.31826	0.937562	0.685576	1.67494	0.559758	1.57036	0.990832	0.378837	1.69044	0.586138	1.67494
756	0	4.01	17.75	14.29	10.82	gi|462396686	hypothetical protein PRUPE_ppa010900mg [Prunus persica]	Prunus persica	2
757	6	6.13	19.55	12.57	8.659	gi|383210361	zinc finger protein [Malus domestica]	Malus domestica	3			1.78649	0.565832	1.27057	1.40605	3.16228	1.67494	0.610121	1.41906	1.18032	3.0761	1.69044	0.620275	1.61436	1.04713	3.34195	1.5417	0.69561	1.27057	1.21339	2.53513	1.5417	0.655477	1.58489	0.972747	2.91072
758	6	6.13	35.52	35.52	28.42	gi|462398169	hypothetical protein PRUPE_ppa012088mg [Prunus persica]	Prunus persica	4			1.02802	0.943251	1.13763	0.903649	1.15878	0.862979	0.899668	1.15878	0.744732	1	1.04713	0.865648	1.18032	0.887156	1.22462	0.946237	0.933353	1.19124	0.794328	1.1272	1.08643	0.83716	1.14815	0.946237	1.24738
759	6	6.11	20.72	17.65	12.02	gi|462400961	hypothetical protein PRUPE_ppa006884mg [Prunus persica]	Prunus persica	3
760	6	6.07	25.2	14.75	12.33	gi|470141907	PREDICTED: aspartate carbamoyltransferase 2, chloroplastic-like [Fragaria vesca subsp. vesca]	Fragaria vesca subsp. vesca	4			1.00925	0.444292	1.1272	0.895365	1.13763	1	0.804605	1.19124	0.83946	1.19124	0.972747	0.882464	1.14815	0.847227	1.11686	1.01859	0.795805	1.1695	0.870964	1.19124	0.981748	0.828685	1.1695	0.83946	1.14815
760	0	6.07	21.45	10.22	7.98	gi|462408128	hypothetical protein PRUPE_ppa006647mg [Prunus persica]	Prunus persica	3
760	0	4.05	16.93	9.481	8.578	gi|470148864	PREDICTED: aspartate carbamoyltransferase 2, chloroplastic-like [Fragaria vesca subsp. vesca]	Fragaria vesca subsp. vesca	3
761	6	6.04	25.87	15.77	11.36	gi|462419882	hypothetical protein PRUPE_ppa008849mg [Prunus persica]	Prunus persica	3			0.954993	0.966186	1.24738	0.765597	1.19124	1.03753	0.943615	1.57036	0.660694	1.6293	0.963829	0.982594	1.24738	0.77983	1.20226	1.03753	0.75562	1.24738	0.831764	1.2942	0.92045	0.692764	1.28233	0.717794	1.18032
761	0	4.01	11.86	9.295	6.731	gi|470127408	PREDICTED: annexin D5-like [Fragaria vesca subsp. vesca]	Fragaria vesca subsp. vesca	2
762	6	6.01	20	14.81	14.81	gi|462411665	hypothetical protein PRUPE_ppa007020mg [Prunus persica]	Prunus persica	4			1.11686	0.744132	1.11686	1	1.24738	1.05682	0.887045	1.19124	0.887156	1.25892	1.09648	0.806545	1.1695	0.937562	1.28233	1.04713	0.910752	1.14815	0.912011	1.20226	1.05682	0.829468	1.1272	0.937562	1.19124
763	6	6.01	39.34	37.16	25.14	gi|462401621	hypothetical protein PRUPE_ppa012118mg [Prunus persica]	Prunus persica	5			1.20226	0.708764	2.0893	0.57544	2.53513	0.937562	0.916192	9.54993	0.0981748	8.95365	1.24738	0.67017	3.90841	0.319154	4.87529	1.15878	0.76003	6.85488	0.169044	7.94328	1.05682	0.893515	2.0893	0.505825	2.208
764	6	6	26.53	18.88	14.8	gi|462418254	hypothetical protein PRUPE_ppa011791mg [Prunus persica]	Prunus persica	3			1.02802	0.99045	1.20226	0.855067	1.23595	1.03753	0.781766	1.22462	0.847227	1.27057	0.972747	0.938774	1.18032	0.824138	1.14815	1.07647	0.58944	1.18032	0.912011	1.27057	1.0666	0.825683	1.27057	0.83946	1.35519
765	6	6	23.27	13.06	13.06	gi|470117445	PREDICTED: regulator of ribonuclease-like protein 3-like [Fragaria vesca subsp. vesca]	Fragaria vesca subsp. vesca	3			1.05682	0.869799	2.0893	0.505825	2.208	1.02802	0.941952	3.25087	0.316228	3.34195	1.11686	0.820233	2.10863	0.529663	2.33346	1.04713	0.915906	2.0893	0.501187	2.18776	1.03753	0.929031	2.91072	0.356451	3.01995
766	6	6	31.52	21.82	21.82	gi|470144394	PREDICTED: uncharacterized protein LOC101314998 [Fragaria vesca subsp. vesca]	Fragaria vesca subsp. vesca	3			0.698232	0.82808	1.6293	0.359749	1.13763	1.18032	0.882559	1.57036	0.751623	2.03236	1.19124	0.908047	1.57036	0.758578	3.40408	1.7378	0.547967	1.69044	1.02802	6.60694	1.45881	0.773126	1.58489	0.92045	6.30957
766	0	6	29.7	21.82	21.82	gi|462414980	hypothetical protein PRUPE_ppa012530mg [Prunus persica]	Prunus persica	3
766	0	6	29.88	21.95	21.95	gi|462414979	hypothetical protein PRUPE_ppa012530mg [Prunus persica]	Prunus persica	3
766	0	6	34.75	25.53	25.53	gi|462414978	hypothetical protein PRUPE_ppa012530mg [Prunus persica]	Prunus persica	3
767	6	6	25.47	16.77	16.77	gi|470133681	PREDICTED: uncharacterized protein C167.05-like [Fragaria vesca subsp. vesca]	Fragaria vesca subsp. vesca	4			0.549541	0.653144	1.6293	0.283139	0.895365	0.751623	0.710442	1.40605	0.519996	1.05682	0.801678	0.627518	1.41906	0.554626	1.13763	0.724436	0.721298	1.47231	0.47863	1.0666	0.824138	0.918787	1.48594	0.549541	1.22462
767	0	5.48	26.22	15.24	15.24	gi|462401682	hypothetical protein PRUPE_ppa012560mg [Prunus persica]	Prunus persica	4
768	6	6	37.63	33.33	33.33	gi|462403161	hypothetical protein PRUPE_ppa013975mg [Prunus persica]	Prunus persica	5			0.937562	0.615833	1.19124	0.787046	1.11686	0.937562	0.666869	1.22462	0.765597	1.14815	0.887156	0.424112	1.15878	0.765597	1.02802	0.895365	0.491485	1.13763	0.787046	1.01859	0.912011	0.517586	1.24738	0.731139	1.13763
768	0	4	25.53	21.28	21.28	gi|462403159	hypothetical protein PRUPE_ppa013952mg [Prunus persica]	Prunus persica	3
768	0	2.94	29.79	21.28	21.28	gi|470116783	PREDICTED: mitochondrial import inner membrane translocase subunit Tim9-like [Fragaria vesca subsp. vesca]	Fragaria vesca subsp. vesca	3
769	6	6	13.64	13.64	13.64	gi|462398246	hypothetical protein PRUPE_ppa012794mg [Prunus persica]	Prunus persica	3			0.319154	0.127357	1.48594	0.0731139	0.474242	0.685488	0.548654	1.2942	0.49204	0.887156	0.698232	0.571164	1.18032	0.539511	0.824138	0.390841	0.138723	1.34276	0.151356	0.524808	0.334195	0.101375	1.48594	0.0862978	0.496592
769	0	6	18.58	18.58	18.58	gi|24473796	60s acidic ribosomal protein [Prunus dulcis]	Prunus dulcis	3
769	0	6	18.58	18.58	18.58	gi|111013714	60S acidic ribosomal protein [Prunus dulcis]	Prunus dulcis	3
769	0	4.12	24.56	21.05	17.54	gi|470134336	PREDICTED: 60S acidic ribosomal protein P2B-like [Fragaria vesca subsp. vesca]	Fragaria vesca subsp. vesca	3
769	0	2.54	17.54	17.54	10.53	gi|470135596	PREDICTED: 60S acidic ribosomal protein P2B-like [Fragaria vesca subsp. vesca]	Fragaria vesca subsp. vesca	2
770	5.98	47.53	70.04	53.38	50.63	gi|462417452	hypothetical protein PRUPE_ppa005158mg [Prunus persica]	Prunus persica	72			1.13763	0.699886	1.30617	0.870964	1.87068	0.928966	0.59861	1.41906	0.654636	1.31826	1.01859	0.719318	1.35519	0.751623	1.41906	0.77983	0.396288	1.39316	0.501187	1.08643	0.474242	0.23657	1.75388	0.194089	0.831764
770	0	46.89	71.85	54.23	51.26	gi|462417451	hypothetical protein PRUPE_ppa005158mg [Prunus persica]	Prunus persica	63
771	5.97	6.14	12.12	5.058	3.688	gi|462399363	hypothetical protein PRUPE_ppa000497m1g, partial [Prunus persica]	Prunus persica	4			0.990832	0.966549	1.18032	0.83946	1.1695	1.02802	0.779809	1.1695	0.879022	1.20226	1.05682	0.496146	1.14815	0.92045	1.21339	1.01859	0.670838	1.14815	0.887156	1.1695	1.00925	0.756469	1.25892	0.801678	1.27057
772	5.96	6.04	10.39	7.332	6.314	gi|462419278	hypothetical protein PRUPE_ppa004789mg [Prunus persica]	Prunus persica	3			0.887156	0.32802	1.25892	0.704693	1.11686	0.879022	0.228632	1.20226	0.731139	1.05682	0.954993	0.57923	1.24738	0.765597	1.19124	0.903649	0.404325	1.19124	0.758578	1.07647	0.912011	0.5471	1.2942	0.704693	1.18032
773	5.96	6	17.54	14.46	12.92	gi|428135610	peroxidase 1 [Pyrus pyrifolia]	Pyrus pyrifolia	3			0.895365	0.723426	15.8489	0.060256	14.1906	0.724436	0.516581	5.19996	0.139316	3.76704	0.704693	0.483965	10.7647	0.0654636	7.58578	0.564937	0.396994	2.0893	0.267917	1.18032	0.816582	0.836403	5.05825	0.161436	4.13048
774	5.95	7.47	29.69	24.38	21.56	gi|462405101	hypothetical protein PRUPE_ppa008761mg [Prunus persica]	Prunus persica	6			1.05682	0.611276	1.22462	0.862979	1.2942	1	0.86209	1.39316	0.717794	1.39316	1.11686	0.572136	1.30617	0.855067	1.45881	0.990832	0.956998	1.24738	0.794328	1.23595	1.02802	0.896954	1.23595	0.831764	1.27057
774	0	7.46	35.74	28.16	24.91	gi|462405942	hypothetical protein PRUPE_ppa016260mg, partial [Prunus persica]	Prunus persica	6
775	5.95	6.38	27.97	20.26	14.79	gi|470117704	PREDICTED: serine/threonine-protein phosphatase PP2A catalytic subunit-like [Fragaria vesca subsp. vesca]	Fragaria vesca subsp. vesca	3			0.855067	0.765087	1.83654	0.440555	1.57036	0.586138	0.460042	1.88799	0.170608	1.10662	1.36773	0.614488	1.58489	0.862979	2.65461	1.03753	0.851313	2.01372	0.515229	2.10863	1.19124	0.771493	1.72187	0.691831	2.29087
775	0	6.38	27.97	20.26	14.79	gi|462401245	hypothetical protein PRUPE_ppa009000mg [Prunus persica]	Prunus persica	3
776	5.95	6.08	18.46	13.07	6.846	gi|462419678	hypothetical protein PRUPE_ppa004988mg [Prunus persica]	Prunus persica	3			0.322107	0.0279499	1.99526	0.0809096	0.642688	0.376704	0.188632	2.35505	0.115878	0.887156	0.194089	0.0684947	3.37287	0.0465586	0.654636	0.539511	0.098162	1.67494	0.263027	0.903649	0.237684	0.0236177	2.46604	0.0794328	0.586138
776	0	4.1	28.21	27.35	19.66	gi|462402679	hypothetical protein PRUPE_ppb024295mg [Prunus persica]	Prunus persica	2
777	5.95	6.08	45.81	41.41	32.16	gi|462412076	hypothetical protein PRUPE_ppa011015mg [Prunus persica]	Prunus persica	15			1.28233	0.774455	1.55597	0.824138	2.18776	0.831764	0.802895	1.44544	0.559758	1.20226	1.48594	0.900835	1.59956	0.928966	3.19154	1.14815	0.965577	1.47231	0.77983	1.77011	0.937562	0.925133	1.44544	0.57544	1.35519
778	5.94	6.11	24.1	18.28	13.3	gi|462401058	hypothetical protein PRUPE_ppa007626mg [Prunus persica]	Prunus persica	4			0.963829	0.891283	1.14815	0.831764	1.10662	0.912011	0.533934	1.22462	0.744732	1.11686	1.01859	0.813916	1.15878	0.879022	1.18032	1.01859	0.921876	1.14815	0.887156	1.1695	1.00925	0.921231	1.14815	0.879022	1.15878
778	0	3.87	21.05	15.24	10.25	gi|462401057	hypothetical protein PRUPE_ppa007626mg [Prunus persica]	Prunus persica	3
778	0	3.87	21.05	15.24	10.25	gi|462401056	hypothetical protein PRUPE_ppa007622mg [Prunus persica]	Prunus persica	3
779	5.93	13.67	35.27	31.01	31.01	gi|470115504	PREDICTED: 14-3-3-like protein D-like [Fragaria vesca subsp. vesca]	Fragaria vesca subsp. vesca	11			0.816582	0.590365	1.33045	0.613762	1.08643	0.990832	0.986719	1.59956	0.619441	1.58489	0.816582	0.514938	1.23595	0.654636	1.00925	0.83946	0.587204	1.24738	0.672977	1.04713	0.801678	0.471141	1.24738	0.642688	1
780	5.92	6.03	24.93	15.58	11.05	gi|462397827	hypothetical protein PRUPE_ppa007855mg [Prunus persica]	Prunus persica	4			1.04713	0.892329	1.24738	0.83946	1.33045	1.1695	0.379821	1.15878	1.00925	1.44544	1.08643	0.952275	1.35519	0.801678	1.49969	1.20226	0.309967	1.24738	0.963829	1.59956	1.09648	0.666872	1.15878	0.946237	1.33045
780	0	6.03	24.93	15.58	11.05	gi|462397826	hypothetical protein PRUPE_ppa007855mg [Prunus persica]	Prunus persica	4
780	0	6.03	25.73	16.08	11.4	gi|462397825	hypothetical protein PRUPE_ppa007855mg [Prunus persica]	Prunus persica	4
780	0	6.03	25.73	16.08	11.4	gi|462397824	hypothetical protein PRUPE_ppa007855mg [Prunus persica]	Prunus persica	4
781	5.91	6.23	18.91	9.909	3.075	gi|470107823	PREDICTED: histidine--tRNA ligase-like [Fragaria vesca subsp. vesca]	Fragaria vesca subsp. vesca	3			0.990832	0.917903	1.38038	0.717794	1.36773	0.946237	0.770235	1.27057	0.744732	1.20226	0.954993	0.772221	1.35519	0.704693	1.2942	1.0666	0.659871	1.18032	0.903649	1.25892	1.02802	0.929806	1.31826	0.77983	1.35519
781	0	4.06	13.58	4.91	3.273	gi|462396585	hypothetical protein PRUPE_ppa003021mg [Prunus persica]	Prunus persica	2
782	5.91	6.08	24.77	19.81	16.1	gi|462405090	hypothetical protein PRUPE_ppa008655mg [Prunus persica]	Prunus persica	5			0.666807	0.48359	8.31764	0.0801678	5.54626	0.928966	0.888434	4.61318	0.201372	4.28548	0.809096	0.690094	6.72977	0.121339	5.44503	1	0.980412	5.10505	0.195884	5.10505	1.11686	0.801329	2.58226	0.432514	2.88403
783	5.89	5.96	35.96	31.46	31.46	gi|428697267	ribosomal protein S16 (chloroplast) [Fragaria virginiana]	Fragaria virginiana	3			1.1695	0.64993	1.35519	0.862979	1.57036	1.02802	0.954916	1.33045	0.772681	1.36773	1.18032	0.66217	1.40605	0.83946	1.65959	0.954993	0.900243	1.28233	0.744732	1.22462	1.01859	0.971007	1.31826	0.772681	1.34276
783	0	5.96	35.96	31.46	31.46	gi|428697181	ribosomal protein S16 (chloroplast) [Fragaria chiloensis]	Fragaria chiloensis	3
783	0	5.96	35.96	31.46	31.46	gi|408830227	ribosomal protein S16 (chloroplast) [Fragaria vesca subsp. bracteata]	Fragaria vesca subsp. bracteata	3
783	0	5.96	35.96	31.46	31.46	gi|378554689	ribosomal protein S16 (chloroplast) [Fragaria vesca subsp. bracteata]	Fragaria vesca subsp. bracteata	3
783	0	5.96	34.04	29.79	29.79	gi|377829858	rps16 gene product (chloroplast) [Pentactina rupicola]	Pentactina rupicola	3
783	0	5.96	34.04	29.79	29.79	gi|371532606	ribosomal protein S16 (chloroplast) [Pentactina rupicola]	Pentactina rupicola	3
783	0	5.96	35.96	31.46	31.46	gi|357198806	ribosomal protein S16 (chloroplast) [Fragaria virginiana]	Fragaria virginiana	3
783	0	5.96	35.96	31.46	31.46	gi|357198720	ribosomal protein S16 (chloroplast) [Fragaria chiloensis]	Fragaria chiloensis	3
783	0	5.96	35.96	31.46	31.46	gi|325126847	ribosomal protein S16 [Fragaria vesca subsp. vesca]	Fragaria vesca subsp. vesca	3
783	0	5.96	35.96	31.46	31.46	gi|324022759	ribosomal protein S16 [Fragaria vesca subsp. vesca]	Fragaria vesca subsp. vesca	3
783	0	3.89	21.35	16.85	16.85	gi|568246713	ribosomal protein S16 [Pyrus spinosa]	Pyrus spinosa	2
783	0	3.89	21.35	16.85	16.85	gi|565666447	ribosomal protein S16 [Pyrus spinosa]	Pyrus spinosa	2
783	0	3.89	23.17	18.29	18.29	gi|511943656	ribosomal protein S16 [Prinsepia utilis]	Prinsepia utilis	2
783	0	3.89	23.17	18.29	18.29	gi|501418805	ribosomal protein S16 [Prinsepia utilis]	Prinsepia utilis	2
783	0	3.89	21.35	16.85	16.85	gi|346683276	ribosomal protein S16 [Pyrus pyrifolia]	Pyrus pyrifolia	2
783	0	3.89	21.35	16.85	16.85	gi|345433543	ribosomal protein S16 [Pyrus pyrifolia]	Pyrus pyrifolia	2
783	0	3.89	21.35	16.85	16.85	gi|313183804	ribosomal protein S16 [Prunus persica]	Prunus persica	2
783	0	3.89	21.35	16.85	16.85	gi|309321416	ribosomal protein S16 [Prunus persica]	Prunus persica	2
784	5.89	5.92	25.32	22.78	22.78	gi|568246734	NADH-plastoquinone oxidoreductase subunit J [Pyrus spinosa]	Pyrus spinosa	3			0.855067	0.375154	1.52757	0.559758	1.30617	0.972747	0.721651	1.61436	0.60256	1.57036	0.787046	0.209122	1.52757	0.515229	1.20226	0.765597	0.202603	1.30617	0.586138	1	0.870964	0.329628	1.70608	0.510505	1.48594
784	0	5.92	25.32	22.78	22.78	gi|565666468	NADH-plastoquinone oxidoreductase subunit J [Pyrus spinosa]	Pyrus spinosa	3
784	0	5.92	25.32	22.78	22.78	gi|346683297	NADH-plastoquinone oxidoreductase subunit J [Pyrus pyrifolia]	Pyrus pyrifolia	3
784	0	5.92	25.32	22.78	22.78	gi|345433564	NADH-plastoquinone oxidoreductase subunit J [Pyrus pyrifolia]	Pyrus pyrifolia	3
784	0	3.85	18.35	13.29	13.29	gi|511943677	NADH-plastoquinone oxidoreductase subunit J [Prinsepia utilis]	Prinsepia utilis	2
784	0	3.85	18.35	13.29	13.29	gi|501418826	NADH-plastoquinone oxidoreductase subunit J [Prinsepia utilis]	Prinsepia utilis	2
784	0	3.85	18.35	13.29	13.29	gi|428697288	NADH-plastoquinone oxidoreductase subunit J (chloroplast) [Fragaria virginiana]	Fragaria virginiana	2
784	0	3.85	18.35	13.29	13.29	gi|428697202	NADH-plastoquinone oxidoreductase subunit J (chloroplast) [Fragaria chiloensis]	Fragaria chiloensis	2
784	0	3.85	18.35	13.29	13.29	gi|408830323	NADH-plastoquinone oxidoreductase subunit J [Fragaria mandshurica]	Fragaria mandshurica	2
784	0	3.85	18.35	13.29	13.29	gi|408830248	NADH-plastoquinone oxidoreductase subunit J (chloroplast) [Fragaria vesca subsp. bracteata]	Fragaria vesca subsp. bracteata	2
784	0	3.85	18.35	13.29	13.29	gi|407080550	NADH-plastoquinone oxidoreductase subunit J (chloroplast) [Fragaria chiloensis]	Fragaria chiloensis	2
784	0	3.85	18.35	13.29	13.29	gi|378554785	NADH-plastoquinone oxidoreductase subunit J [Fragaria mandshurica]	Fragaria mandshurica	2
784	0	3.85	18.35	13.29	13.29	gi|378554710	NADH-plastoquinone oxidoreductase subunit J (chloroplast) [Fragaria vesca subsp. bracteata]	Fragaria vesca subsp. bracteata	2
784	0	3.85	18.35	13.29	13.29	gi|377829878	ndhJ gene product (chloroplast) [Pentactina rupicola]	Pentactina rupicola	2
784	0	3.85	18.35	13.29	13.29	gi|371532626	NADH-plastoquinone oxidoreductase subunit J (chloroplast) [Pentactina rupicola]	Pentactina rupicola	2
784	0	3.85	18.35	13.29	13.29	gi|357198827	NADH-plastoquinone oxidoreductase subunit J (chloroplast) [Fragaria virginiana]	Fragaria virginiana	2
784	0	3.85	18.35	13.29	13.29	gi|357198741	NADH-plastoquinone oxidoreductase subunit J (chloroplast) [Fragaria chiloensis]	Fragaria chiloensis	2
784	0	3.85	18.35	13.29	13.29	gi|325126868	NADH-plastoquinone oxidoreductase subunit J [Fragaria vesca subsp. vesca]	Fragaria vesca subsp. vesca	2
784	0	3.85	18.35	13.29	13.29	gi|324022780	NADH-plastoquinone oxidoreductase subunit J [Fragaria vesca subsp. vesca]	Fragaria vesca subsp. vesca	2
785	5.85	6.02	42.75	42.03	34.06	gi|462420696	hypothetical protein PRUPE_ppa013126mg [Prunus persica]	Prunus persica	4			0.895365	0.535445	1.15878	0.772681	1.03753	0.92045	0.315083	1.18032	0.77983	1.08643	1	0.983173	1.1695	0.855067	1.1695	0.879022	0.331493	1.15878	0.758578	1.01859	0.870964	0.205526	1.19124	0.737904	1.03753
786	5.85	5.9	17.13	12.46	11.21	gi|462406934	hypothetical protein PRUPE_ppa008744mg [Prunus persica]	Prunus persica	4			1.01859	0.807432	1.44544	0.704693	1.47231	0.937562	0.984994	1.30617	0.717794	1.22462	0.928966	0.988354	1.2942	0.717794	1.20226	1.0666	0.818581	1.22462	0.870964	1.30617	0.816582	0.586908	1.18032	0.685488	0.963829
786	0	3.84	13.93	9.598	6.811	gi|470125463	PREDICTED: PGR5-like protein 1A, chloroplastic-like [Fragaria vesca subsp. vesca]	Fragaria vesca subsp. vesca	3
787	5.84	6.11	31.23	20.1	14.53	gi|462396952	hypothetical protein PRUPE_ppa017684mg [Prunus persica]	Prunus persica	5			1.01859	0.808378	1.5417	0.660694	1.59956	1.20226	0.565655	1.43219	0.83946	2.35505	1.38038	0.376647	1.41906	0.972747	2.91072	0.946237	0.99433	1.51356	0.619441	1.43219	1.09648	0.495661	1.55597	0.704693	1.77011
787	0	5.94	23.06	15.29	9.709	gi|470148304	PREDICTED: peptide chain release factor 1-like [Fragaria vesca subsp. vesca]	Fragaria vesca subsp. vesca	3
788	5.83	6.14	13.08	5.341	3.683	gi|470104530	PREDICTED: leucine--tRNA ligase, cytoplasmic-like [Fragaria vesca subsp. vesca]	Fragaria vesca subsp. vesca	4			1.02802	0.95421	1.1695	0.879022	1.20226	0.981748	0.897935	1.18032	0.831764	1.15878	0.981748	0.916098	1.14815	0.855067	1.1272	0.879022	0.357189	1.1695	0.751623	1.02802	0.990832	0.912455	1.14815	0.862979	1.13763
[truncated: 7,575 more rows]
[truncated: 28 more columns]

## Sheet: protein FDR summary
	Protein-Level FDR Analysis
[truncated: 11 more rows]
