# Supplementary material for: Differential Proteomic Analysis Reveals the Effect of Calcium on Malus baccata Borkh. Leaves under Temperature Stress
Source: Int J Mol Sci. 2017 Aug 11;18(8):1755. doi: 10.3390/ijms18081755 (PMC5578145; doi:10.3390/ijms18081755)
Supplement: Supplementary file 1 [file ijms-18-01755-s001.zip › S Table 2.xlsx]

## Sheet: Sheet1
N	Unused	Total	%Cov	%Cov(50)	%Cov(95)	Accessions	Names	Used	Annotation	Contrib	Conf	Sequence	Modifications	ProteinModifications	Cleavages	dMass	Obs MW	Obs m/z	Theor MW	Theor m/z	Theor z	Sc	Spectrum	Acq Time	Intensity (Peptide)	PrecursorIntensityAcquisition	Apex Time (Peptide)	Elution Peak Width (Peptide)	MS2Counts
1	98.23	98.23	90.55	88.57	83.3	gi|379062287; gi|379062285; gi|379062283; gi|379062281; gi|379062279; gi|379062277; gi|379062275; gi|379062273; gi|379062271; gi|379062269; gi|379062267; gi|379062265; gi|379062263; gi|379062261; gi|379062259; gi|379062257; gi|379062211	ribulose-1,5-bisphosphate carboxylase/oxygenase large subunit, partial (chloroplast) [Malus baccata]; ribulose-1,5-bisphosphate carboxylase/oxygenase large subunit, partial (chloroplast) [Malus halliana]; ribulose-1,5-bisphosphate carboxylase/oxygenase large subunit, partial (chloroplast) [Malus sp. 515-94C]; ribulose-1,5-bisphosphate carboxylase/oxygenase large subunit, partial (chloroplast) [Ma…	0	auto - discordant peptide type	2	99	AESSTGTWTTVWTDGLTSLDR	iTRAQ8plex@N-term		cleaved A-A@N-term	0.00536548	2587.28	863.433	2587.27	863.431	3	20	8.1.1.2145.30	46.9491	1047.01	895.39	47.02	0.24	2646.39
1	98.23	98.23	90.55	88.57	83.3	gi|379062287; gi|379062285; gi|379062283; gi|379062281; gi|379062279; gi|379062277; gi|379062275; gi|379062273; gi|379062271; gi|379062269; gi|379062267; gi|379062265; gi|379062263; gi|379062261; gi|379062259; gi|379062257; gi|379062211	ribulose-1,5-bisphosphate carboxylase/oxygenase large subunit, partial (chloroplast) [Malus baccata]; ribulose-1,5-bisphosphate carboxylase/oxygenase large subunit, partial (chloroplast) [Malus halliana]; ribulose-1,5-bisphosphate carboxylase/oxygenase large subunit, partial (chloroplast) [Malus sp. 515-94C]; ribulose-1,5-bisphosphate carboxylase/oxygenase large subunit, partial (chloroplast) [Ma…	0	auto - discordant peptide type	2	99	AMHAVIDR	iTRAQ8plex@N-term; Oxidation(M)@2			-0.00974001	1231.66	411.559	1231.67	411.562	3	9	6.1.1.1281.2	9.0403	1806.08	235.1	8.56	0.19	353.507
1	98.23	98.23	90.55	88.57	83.3	gi|379062287; gi|379062285; gi|379062283; gi|379062281; gi|379062279; gi|379062277; gi|379062275; gi|379062273; gi|379062271; gi|379062269; gi|379062267; gi|379062265; gi|379062263; gi|379062261; gi|379062259; gi|379062257; gi|379062211	ribulose-1,5-bisphosphate carboxylase/oxygenase large subunit, partial (chloroplast) [Malus baccata]; ribulose-1,5-bisphosphate carboxylase/oxygenase large subunit, partial (chloroplast) [Malus halliana]; ribulose-1,5-bisphosphate carboxylase/oxygenase large subunit, partial (chloroplast) [Malus sp. 515-94C]; ribulose-1,5-bisphosphate carboxylase/oxygenase large subunit, partial (chloroplast) [Ma…	0	auto - shared MS/MS	2	99	AQAETGEIK	iTRAQ8plex@N-term; iTRAQ8plex(K)@9			-0.00810495	1553.88	518.967	1553.89	518.97	3	11	1.1.1.1325.21	13.9234	4311.94	1948.39	13.76	0.24	3652.87
1	98.23	98.23	90.55	88.57	83.3	gi|379062287; gi|379062285; gi|379062283; gi|379062281; gi|379062279; gi|379062277; gi|379062275; gi|379062273; gi|379062271; gi|379062269; gi|379062267; gi|379062265; gi|379062263; gi|379062261; gi|379062259; gi|379062257; gi|379062211	ribulose-1,5-bisphosphate carboxylase/oxygenase large subunit, partial (chloroplast) [Malus baccata]; ribulose-1,5-bisphosphate carboxylase/oxygenase large subunit, partial (chloroplast) [Malus halliana]; ribulose-1,5-bisphosphate carboxylase/oxygenase large subunit, partial (chloroplast) [Malus sp. 515-94C]; ribulose-1,5-bisphosphate carboxylase/oxygenase large subunit, partial (chloroplast) [Ma…	0	auto - shared MS/MS	2	99	AVYECLR	iTRAQ8plex@N-term; Carbamidomethyl(C)@5			-0.00110674	1213.64	607.828	1213.64	607.829	2	12	7.1.1.1671.28	21.4396	3951.03	3586.19	21.51	0.18	7985.7
1	98.23	98.23	90.55	88.57	83.3	gi|379062287; gi|379062285; gi|379062283; gi|379062281; gi|379062279; gi|379062277; gi|379062275; gi|379062273; gi|379062271; gi|379062269; gi|379062267; gi|379062265; gi|379062263; gi|379062261; gi|379062259; gi|379062257; gi|379062211	ribulose-1,5-bisphosphate carboxylase/oxygenase large subunit, partial (chloroplast) [Malus baccata]; ribulose-1,5-bisphosphate carboxylase/oxygenase large subunit, partial (chloroplast) [Malus halliana]; ribulose-1,5-bisphosphate carboxylase/oxygenase large subunit, partial (chloroplast) [Malus sp. 515-94C]; ribulose-1,5-bisphosphate carboxylase/oxygenase large subunit, partial (chloroplast) [Ma…	0	auto - shared MS/MS	2	99	DDENVNSQPFMR	iTRAQ8plex@N-term			0.00772218	1754.83	585.95	1754.82	585.947	3	15	10.1.1.1789.27	20.5975	2081.65	2010.6	20.55	0.25	6620.37
1	98.23	98.23	90.55	88.57	83.3	gi|379062287; gi|379062285; gi|379062283; gi|379062281; gi|379062279; gi|379062277; gi|379062275; gi|379062273; gi|379062271; gi|379062269; gi|379062267; gi|379062265; gi|379062263; gi|379062261; gi|379062259; gi|379062257; gi|379062211	ribulose-1,5-bisphosphate carboxylase/oxygenase large subunit, partial (chloroplast) [Malus baccata]; ribulose-1,5-bisphosphate carboxylase/oxygenase large subunit, partial (chloroplast) [Malus halliana]; ribulose-1,5-bisphosphate carboxylase/oxygenase large subunit, partial (chloroplast) [Malus sp. 515-94C]; ribulose-1,5-bisphosphate carboxylase/oxygenase large subunit, partial (chloroplast) [Ma…	0	auto - shared MS/MS	2	99	DDFVEK	iTRAQ8plex@N-term; iTRAQ8plex(K)@6			-0.00116837	1359.75	454.257	1359.75	454.257	3	9	3.1.1.1403.14	17.7345	1803.34	1505.31	17.77	0.36	4951.25
1	98.23	98.23	90.55	88.57	83.3	gi|379062287; gi|379062285; gi|379062283; gi|379062281; gi|379062279; gi|379062277; gi|379062275; gi|379062273; gi|379062271; gi|379062269; gi|379062267; gi|379062265; gi|379062263; gi|379062261; gi|379062259; gi|379062257; gi|379062211	ribulose-1,5-bisphosphate carboxylase/oxygenase large subunit, partial (chloroplast) [Malus baccata]; ribulose-1,5-bisphosphate carboxylase/oxygenase large subunit, partial (chloroplast) [Malus halliana]; ribulose-1,5-bisphosphate carboxylase/oxygenase large subunit, partial (chloroplast) [Malus sp. 515-94C]; ribulose-1,5-bisphosphate carboxylase/oxygenase large subunit, partial (chloroplast) [Ma…	0	auto - discordant peptide type	2	99	DNGLLLHIHR	No iTRAQ8plex@N-term; Deamidated(N)@2			0.00138541	1187.64	594.829	1187.64	594.828	2	13	6.1.1.1709.23	23.312	3731.99	2113.76	23.15	0.48	3607.97
1	98.23	98.23	90.55	88.57	83.3	gi|379062287; gi|379062285; gi|379062283; gi|379062281; gi|379062279; gi|379062277; gi|379062275; gi|379062273; gi|379062271; gi|379062269; gi|379062267; gi|379062265; gi|379062263; gi|379062261; gi|379062259; gi|379062257; gi|379062211	ribulose-1,5-bisphosphate carboxylase/oxygenase large subunit, partial (chloroplast) [Malus baccata]; ribulose-1,5-bisphosphate carboxylase/oxygenase large subunit, partial (chloroplast) [Malus halliana]; ribulose-1,5-bisphosphate carboxylase/oxygenase large subunit, partial (chloroplast) [Malus sp. 515-94C]; ribulose-1,5-bisphosphate carboxylase/oxygenase large subunit, partial (chloroplast) [Ma…	0	auto - shared MS/MS	2	99	DTDILAAFR	iTRAQ8plex@N-term			0.00333613	1324.73	442.585	1324.73	442.584	3	12	8.1.1.2017.2	39.2161	4799.07	4110.66	39.15	0.49	8530.9
1	98.23	98.23	90.55	88.57	83.3	gi|379062287; gi|379062285; gi|379062283; gi|379062281; gi|379062279; gi|379062277; gi|379062275; gi|379062273; gi|379062271; gi|379062269; gi|379062267; gi|379062265; gi|379062263; gi|379062261; gi|379062259; gi|379062257; gi|379062211	ribulose-1,5-bisphosphate carboxylase/oxygenase large subunit, partial (chloroplast) [Malus baccata]; ribulose-1,5-bisphosphate carboxylase/oxygenase large subunit, partial (chloroplast) [Malus halliana]; ribulose-1,5-bisphosphate carboxylase/oxygenase large subunit, partial (chloroplast) [Malus sp. 515-94C]; ribulose-1,5-bisphosphate carboxylase/oxygenase large subunit, partial (chloroplast) [Ma…	1	auto	2	99	EGNAIIR	iTRAQ8plex@N-term			-0.00480128	1075.62	538.819	1075.63	538.822	2	12	2.1.1.1354.25	13.1619	55492.8	4893.83	12.57	0.43	9405.78
1	98.23	98.23	90.55	88.57	83.3	gi|379062287; gi|379062285; gi|379062283; gi|379062281; gi|379062279; gi|379062277; gi|379062275; gi|379062273; gi|379062271; gi|379062269; gi|379062267; gi|379062265; gi|379062263; gi|379062261; gi|379062259; gi|379062257; gi|379062211	ribulose-1,5-bisphosphate carboxylase/oxygenase large subunit, partial (chloroplast) [Malus baccata]; ribulose-1,5-bisphosphate carboxylase/oxygenase large subunit, partial (chloroplast) [Malus halliana]; ribulose-1,5-bisphosphate carboxylase/oxygenase large subunit, partial (chloroplast) [Malus sp. 515-94C]; ribulose-1,5-bisphosphate carboxylase/oxygenase large subunit, partial (chloroplast) [Ma…	0	auto - discordant peptide type	2	99	EIFGDDSVLQFGGGTLGHPWGNAPGAVANR	iTRAQ8plex@N-term		cleaved T-E@N-term	0.00531907	3342.67	836.676	3342.67	836.674	4	23	7.1.1.2035.30	43.4877	5061.08	3306.1	43.56	0.18	8474.85
1	98.23	98.23	90.55	88.57	83.3	gi|379062287; gi|379062285; gi|379062283; gi|379062281; gi|379062279; gi|379062277; gi|379062275; gi|379062273; gi|379062271; gi|379062269; gi|379062267; gi|379062265; gi|379062263; gi|379062261; gi|379062259; gi|379062257; gi|379062211	ribulose-1,5-bisphosphate carboxylase/oxygenase large subunit, partial (chloroplast) [Malus baccata]; ribulose-1,5-bisphosphate carboxylase/oxygenase large subunit, partial (chloroplast) [Malus halliana]; ribulose-1,5-bisphosphate carboxylase/oxygenase large subunit, partial (chloroplast) [Malus sp. 515-94C]; ribulose-1,5-bisphosphate carboxylase/oxygenase large subunit, partial (chloroplast) [Ma…	0	auto - shared MS/MS	2	99	EITLGFVDLLR	iTRAQ8plex@N-term			-0.00160788	1578.93	527.316	1578.93	527.317	3	15	4.1.1.2133.2	49.9694	625.27	568.19	50.05	1.14	724.802
1	98.23	98.23	90.55	88.57	83.3	gi|379062287; gi|379062285; gi|379062283; gi|379062281; gi|379062279; gi|379062277; gi|379062275; gi|379062273; gi|379062271; gi|379062269; gi|379062267; gi|379062265; gi|379062263; gi|379062261; gi|379062259; gi|379062257; gi|379062211	ribulose-1,5-bisphosphate carboxylase/oxygenase large subunit, partial (chloroplast) [Malus baccata]; ribulose-1,5-bisphosphate carboxylase/oxygenase large subunit, partial (chloroplast) [Malus halliana]; ribulose-1,5-bisphosphate carboxylase/oxygenase large subunit, partial (chloroplast) [Malus sp. 515-94C]; ribulose-1,5-bisphosphate carboxylase/oxygenase large subunit, partial (chloroplast) [Ma…	1	auto	2	99	EITLGFVDLLRDDFVEKDR	iTRAQ8plex@N-term; iTRAQ8plex(K)@17		missed R-D@11; missed K-D@17	0.0165098	2887.61	578.529	2887.59	578.525	5	14	8.1.1.2181.3	49.1157	972.43	824.58	48.98	0.37	1692.04
1	98.23	98.23	90.55	88.57	83.3	gi|379062287; gi|379062285; gi|379062283; gi|379062281; gi|379062279; gi|379062277; gi|379062275; gi|379062273; gi|379062271; gi|379062269; gi|379062267; gi|379062265; gi|379062263; gi|379062261; gi|379062259; gi|379062257; gi|379062211	ribulose-1,5-bisphosphate carboxylase/oxygenase large subunit, partial (chloroplast) [Malus baccata]; ribulose-1,5-bisphosphate carboxylase/oxygenase large subunit, partial (chloroplast) [Malus halliana]; ribulose-1,5-bisphosphate carboxylase/oxygenase large subunit, partial (chloroplast) [Malus sp. 515-94C]; ribulose-1,5-bisphosphate carboxylase/oxygenase large subunit, partial (chloroplast) [Ma…	0	auto - discordant peptide type	2	99	ELGVPIVMHDYLT	iTRAQ8plex@N-term		cleaved T-G@C-term	-0.000222918	1789.96	597.66	1789.96	597.66	3	19	8.1.1.2072.15	42.5513	22672.9	14949.7	42.64	0.18	24524.5
1	98.23	98.23	90.55	88.57	83.3	gi|379062287; gi|379062285; gi|379062283; gi|379062281; gi|379062279; gi|379062277; gi|379062275; gi|379062273; gi|379062271; gi|379062269; gi|379062267; gi|379062265; gi|379062263; gi|379062261; gi|379062259; gi|379062257; gi|379062211	ribulose-1,5-bisphosphate carboxylase/oxygenase large subunit, partial (chloroplast) [Malus baccata]; ribulose-1,5-bisphosphate carboxylase/oxygenase large subunit, partial (chloroplast) [Malus halliana]; ribulose-1,5-bisphosphate carboxylase/oxygenase large subunit, partial (chloroplast) [Malus sp. 515-94C]; ribulose-1,5-bisphosphate carboxylase/oxygenase large subunit, partial (chloroplast) [Ma…	0	auto - discordant peptide type	2	99	ELGVPIVMHDYLTGGFTAN	iTRAQ8plex@N-term		cleaved N-T@C-term	-0.000860848	2337.2	780.073	2337.2	780.073	3	14	7.1.1.2109.27	47.9687	182484	1557.96	46.59	0.3	3438.51
1	98.23	98.23	90.55	88.57	83.3	gi|379062287; gi|379062285; gi|379062283; gi|379062281; gi|379062279; gi|379062277; gi|379062275; gi|379062273; gi|379062271; gi|379062269; gi|379062267; gi|379062265; gi|379062263; gi|379062261; gi|379062259; gi|379062257; gi|379062211	ribulose-1,5-bisphosphate carboxylase/oxygenase large subunit, partial (chloroplast) [Malus baccata]; ribulose-1,5-bisphosphate carboxylase/oxygenase large subunit, partial (chloroplast) [Malus halliana]; ribulose-1,5-bisphosphate carboxylase/oxygenase large subunit, partial (chloroplast) [Malus sp. 515-94C]; ribulose-1,5-bisphosphate carboxylase/oxygenase large subunit, partial (chloroplast) [Ma…	0	auto - discordant peptide type	2	99	ELGVPIVMHDYLTGGFTANTTLAH	iTRAQ8plex@N-term; Oxidation(M)@8		cleaved H-Y@C-term	0.0225664	2876.49	959.838	2876.47	959.83	3	21	9.1.1.1903.18	39.9455	201.532	201.532			6108.77
1	98.23	98.23	90.55	88.57	83.3	gi|379062287; gi|379062285; gi|379062283; gi|379062281; gi|379062279; gi|379062277; gi|379062275; gi|379062273; gi|379062271; gi|379062269; gi|379062267; gi|379062265; gi|379062263; gi|379062261; gi|379062259; gi|379062257; gi|379062211	ribulose-1,5-bisphosphate carboxylase/oxygenase large subunit, partial (chloroplast) [Malus baccata]; ribulose-1,5-bisphosphate carboxylase/oxygenase large subunit, partial (chloroplast) [Malus halliana]; ribulose-1,5-bisphosphate carboxylase/oxygenase large subunit, partial (chloroplast) [Malus sp. 515-94C]; ribulose-1,5-bisphosphate carboxylase/oxygenase large subunit, partial (chloroplast) [Ma…	0	auto - shared MS/MS	2	99	ELGVPIVMHDYLTGGFTANTTLAHYCR	iTRAQ8plex@N-term; Carbamidomethyl(C)@26			0.00595265	3339.68	835.926	3339.67	835.924	4	20	7.1.1.2035.29	43.486	2798.43	2013.31	43.56	0.18	6928.32
1	98.23	98.23	90.55	88.57	83.3	gi|379062287; gi|379062285; gi|379062283; gi|379062281; gi|379062279; gi|379062277; gi|379062275; gi|379062273; gi|379062271; gi|379062269; gi|379062267; gi|379062265; gi|379062263; gi|379062261; gi|379062259; gi|379062257; gi|379062211	ribulose-1,5-bisphosphate carboxylase/oxygenase large subunit, partial (chloroplast) [Malus baccata]; ribulose-1,5-bisphosphate carboxylase/oxygenase large subunit, partial (chloroplast) [Malus halliana]; ribulose-1,5-bisphosphate carboxylase/oxygenase large subunit, partial (chloroplast) [Malus sp. 515-94C]; ribulose-1,5-bisphosphate carboxylase/oxygenase large subunit, partial (chloroplast) [Ma…	0	auto - shared MS/MS	2	99	FEFEAMDTL	iTRAQ8plex@N-term			-0.00225444	1405.67	703.843	1405.67	703.844	2	12	2.1.1.1880.21	45.0921	2492.68	858.62	45.24	0.18	1214.18
1	98.23	98.23	90.55	88.57	83.3	gi|379062287; gi|379062285; gi|379062283; gi|379062281; gi|379062279; gi|379062277; gi|379062275; gi|379062273; gi|379062271; gi|379062269; gi|379062267; gi|379062265; gi|379062263; gi|379062261; gi|379062259; gi|379062257; gi|379062211	ribulose-1,5-bisphosphate carboxylase/oxygenase large subunit, partial (chloroplast) [Malus baccata]; ribulose-1,5-bisphosphate carboxylase/oxygenase large subunit, partial (chloroplast) [Malus halliana]; ribulose-1,5-bisphosphate carboxylase/oxygenase large subunit, partial (chloroplast) [Malus sp. 515-94C]; ribulose-1,5-bisphosphate carboxylase/oxygenase large subunit, partial (chloroplast) [Ma…	0	auto - shared MS/MS	2	99	FLFCAEALYK	iTRAQ8plex@N-term; Carbamidomethyl(C)@4; iTRAQ8plex(K)@10			-0.00760068	1869.02	624.015	1869.03	624.018	3	14	4.1.1.2064.5	46.8319	6392.49	3488.89	46.7	0.18	4499.69
1	98.23	98.23	90.55	88.57	83.3	gi|379062287; gi|379062285; gi|379062283; gi|379062281; gi|379062279; gi|379062277; gi|379062275; gi|379062273; gi|379062271; gi|379062269; gi|379062267; gi|379062265; gi|379062263; gi|379062261; gi|379062259; gi|379062257; gi|379062211	ribulose-1,5-bisphosphate carboxylase/oxygenase large subunit, partial (chloroplast) [Malus baccata]; ribulose-1,5-bisphosphate carboxylase/oxygenase large subunit, partial (chloroplast) [Malus halliana]; ribulose-1,5-bisphosphate carboxylase/oxygenase large subunit, partial (chloroplast) [Malus sp. 515-94C]; ribulose-1,5-bisphosphate carboxylase/oxygenase large subunit, partial (chloroplast) [Ma…	0	auto - discordant peptide type	2	99	GGGTLGHPWGNAPGAVANR	iTRAQ8plex@N-term		cleaved F-G@N-term	0.0144712	2092.1	524.033	2092.09	524.029	4	18	4.1.1.1634.21	20.7306	3457.67	3381.07	20.69	0.3	15244.8
1	98.23	98.23	90.55	88.57	83.3	gi|379062287; gi|379062285; gi|379062283; gi|379062281; gi|379062279; gi|379062277; gi|379062275; gi|379062273; gi|379062271; gi|379062269; gi|379062267; gi|379062265; gi|379062263; gi|379062261; gi|379062259; gi|379062257; gi|379062211	ribulose-1,5-bisphosphate carboxylase/oxygenase large subunit, partial (chloroplast) [Malus baccata]; ribulose-1,5-bisphosphate carboxylase/oxygenase large subunit, partial (chloroplast) [Malus halliana]; ribulose-1,5-bisphosphate carboxylase/oxygenase large subunit, partial (chloroplast) [Malus sp. 515-94C]; ribulose-1,5-bisphosphate carboxylase/oxygenase large subunit, partial (chloroplast) [Ma…	0	auto - shared MS/MS	2	99	GGLDFTK	iTRAQ8plex@N-term; iTRAQ8plex(K)@7			-0.00543348	1344.78	449.267	1344.79	449.269	3	8	3.1.1.2920.10	55.9821	671.95	662.38	55.99	0.14	1138.35
1	98.23	98.23	90.55	88.57	83.3	gi|379062287; gi|379062285; gi|379062283; gi|379062281; gi|379062279; gi|379062277; gi|379062275; gi|379062273; gi|379062271; gi|379062269; gi|379062267; gi|379062265; gi|379062263; gi|379062261; gi|379062259; gi|379062257; gi|379062211	ribulose-1,5-bisphosphate carboxylase/oxygenase large subunit, partial (chloroplast) [Malus baccata]; ribulose-1,5-bisphosphate carboxylase/oxygenase large subunit, partial (chloroplast) [Malus halliana]; ribulose-1,5-bisphosphate carboxylase/oxygenase large subunit, partial (chloroplast) [Malus sp. 515-94C]; ribulose-1,5-bisphosphate carboxylase/oxygenase large subunit, partial (chloroplast) [Ma…	0	auto - shared MS/MS	2	99	GGLDFTKDDENVNSQPF	iTRAQ8plex@N-term; iTRAQ8plex(K)@7		cleaved F-M@C-term; missed K-D@7	0.000961344	2490.25	831.091	2490.25	831.09	3	14	6.1.1.1883.30	33.8901	2140.51	1872.4	33.96	0.31	5207.35
1	98.23	98.23	90.55	88.57	83.3	gi|379062287; gi|379062285; gi|379062283; gi|379062281; gi|379062279; gi|379062277; gi|379062275; gi|379062273; gi|379062271; gi|379062269; gi|379062267; gi|379062265; gi|379062263; gi|379062261; gi|379062259; gi|379062257; gi|379062211	ribulose-1,5-bisphosphate carboxylase/oxygenase large subunit, partial (chloroplast) [Malus baccata]; ribulose-1,5-bisphosphate carboxylase/oxygenase large subunit, partial (chloroplast) [Malus halliana]; ribulose-1,5-bisphosphate carboxylase/oxygenase large subunit, partial (chloroplast) [Malus sp. 515-94C]; ribulose-1,5-bisphosphate carboxylase/oxygenase large subunit, partial (chloroplast) [Ma…	0	auto - discordant peptide type	2	99	GGLDFTKDDENVNSQPFMR	iTRAQ8plex@N-term; iTRAQ8plex(K)@7; Deamidated(N)@13; Oxidation(M)@18		missed K-D@7	0.00385347	2794.37	699.601	2794.37	699.6	4	16	6.1.1.1792.31	28.3762	9486.33	2465.19	28.08	0.24	7915.31
1	98.23	98.23	90.55	88.57	83.3	gi|379062287; gi|379062285; gi|379062283; gi|379062281; gi|379062279; gi|379062277; gi|379062275; gi|379062273; gi|379062271; gi|379062269; gi|379062267; gi|379062265; gi|379062263; gi|379062261; gi|379062259; gi|379062257; gi|379062211	ribulose-1,5-bisphosphate carboxylase/oxygenase large subunit, partial (chloroplast) [Malus baccata]; ribulose-1,5-bisphosphate carboxylase/oxygenase large subunit, partial (chloroplast) [Malus halliana]; ribulose-1,5-bisphosphate carboxylase/oxygenase large subunit, partial (chloroplast) [Malus sp. 515-94C]; ribulose-1,5-bisphosphate carboxylase/oxygenase large subunit, partial (chloroplast) [Ma…	0	auto - discordant peptide type	2	99	GHYLNATAGTCEDMMK	iTRAQ8plex@N-term; Carbamidomethyl(C)@11; Oxidation(M)@14; Oxidation(M)@15; iTRAQ8plex(K)@16			0.0102693	2438.16	813.727	2438.15	813.724	3	20	2.1.1.1365.31	13.8421	46806.3	16827.5	14.03	0.24	30624
1	98.23	98.23	90.55	88.57	83.3	gi|379062287; gi|379062285; gi|379062283; gi|379062281; gi|379062279; gi|379062277; gi|379062275; gi|379062273; gi|379062271; gi|379062269; gi|379062267; gi|379062265; gi|379062263; gi|379062261; gi|379062259; gi|379062257; gi|379062211	ribulose-1,5-bisphosphate carboxylase/oxygenase large subunit, partial (chloroplast) [Malus baccata]; ribulose-1,5-bisphosphate carboxylase/oxygenase large subunit, partial (chloroplast) [Malus halliana]; ribulose-1,5-bisphosphate carboxylase/oxygenase large subunit, partial (chloroplast) [Malus sp. 515-94C]; ribulose-1,5-bisphosphate carboxylase/oxygenase large subunit, partial (chloroplast) [Ma…	1	auto	2	99	IPVAYVK	iTRAQ8plex@N-term; iTRAQ8plex(K)@7			-0.0106489	1396.88	466.634	1396.89	466.637	3	8	7.1.1.1810.9	29.8054	2925.03	2370.18	29.97	0.91	4915.95
1	98.23	98.23	90.55	88.57	83.3	gi|379062287; gi|379062285; gi|379062283; gi|379062281; gi|379062279; gi|379062277; gi|379062275; gi|379062273; gi|379062271; gi|379062269; gi|379062267; gi|379062265; gi|379062263; gi|379062261; gi|379062259; gi|379062257; gi|379062211	ribulose-1,5-bisphosphate carboxylase/oxygenase large subunit, partial (chloroplast) [Malus baccata]; ribulose-1,5-bisphosphate carboxylase/oxygenase large subunit, partial (chloroplast) [Malus halliana]; ribulose-1,5-bisphosphate carboxylase/oxygenase large subunit, partial (chloroplast) [Malus sp. 515-94C]; ribulose-1,5-bisphosphate carboxylase/oxygenase large subunit, partial (chloroplast) [Ma…	0	auto - shared MS/MS	2	99	LTYYTPDYETK	iTRAQ8plex@N-term; iTRAQ8plex(K)@11			0.0050324	2001.06	668.028	2001.06	668.026	3	16	3.1.1.1609.27	30.1417	25320.1	14167.8	30.28	0.24	24318
1	98.23	98.23	90.55	88.57	83.3	gi|379062287; gi|379062285; gi|379062283; gi|379062281; gi|379062279; gi|379062277; gi|379062275; gi|379062273; gi|379062271; gi|379062269; gi|379062267; gi|379062265; gi|379062263; gi|379062261; gi|379062259; gi|379062257; gi|379062211	ribulose-1,5-bisphosphate carboxylase/oxygenase large subunit, partial (chloroplast) [Malus baccata]; ribulose-1,5-bisphosphate carboxylase/oxygenase large subunit, partial (chloroplast) [Malus halliana]; ribulose-1,5-bisphosphate carboxylase/oxygenase large subunit, partial (chloroplast) [Malus sp. 515-94C]; ribulose-1,5-bisphosphate carboxylase/oxygenase large subunit, partial (chloroplast) [Ma…	0	auto - shared MS/MS	2	99	MSGGDHIHAGTVVGK	iTRAQ8plex@N-term; iTRAQ8plex(K)@15			0.00488783	2073.13	519.29	2073.12	519.289	4	16	8.1.1.1622.24	15.3058	16944.9	14087.7	15.26	0.18	29001.1
1	98.23	98.23	90.55	88.57	83.3	gi|379062287; gi|379062285; gi|379062283; gi|379062281; gi|379062279; gi|379062277; gi|379062275; gi|379062273; gi|379062271; gi|379062269; gi|379062267; gi|379062265; gi|379062263; gi|379062261; gi|379062259; gi|379062257; gi|379062211	ribulose-1,5-bisphosphate carboxylase/oxygenase large subunit, partial (chloroplast) [Malus baccata]; ribulose-1,5-bisphosphate carboxylase/oxygenase large subunit, partial (chloroplast) [Malus halliana]; ribulose-1,5-bisphosphate carboxylase/oxygenase large subunit, partial (chloroplast) [Malus sp. 515-94C]; ribulose-1,5-bisphosphate carboxylase/oxygenase large subunit, partial (chloroplast) [Ma…	0	no quant - weak signal	2	99	NHGMHFR	iTRAQ8plex@N-term			-0.00431119	1201.6	401.542	1201.61	401.543	3	9	9.1.1.1287.2	8.4405	957.44	223.5	8.18	0.19	227.409
1	98.23	98.23	90.55	88.57	83.3	gi|379062287; gi|379062285; gi|379062283; gi|379062281; gi|379062279; gi|379062277; gi|379062275; gi|379062273; gi|379062271; gi|379062269; gi|379062267; gi|379062265; gi|379062263; gi|379062261; gi|379062259; gi|379062257; gi|379062211	ribulose-1,5-bisphosphate carboxylase/oxygenase large subunit, partial (chloroplast) [Malus baccata]; ribulose-1,5-bisphosphate carboxylase/oxygenase large subunit, partial (chloroplast) [Malus halliana]; ribulose-1,5-bisphosphate carboxylase/oxygenase large subunit, partial (chloroplast) [Malus sp. 515-94C]; ribulose-1,5-bisphosphate carboxylase/oxygenase large subunit, partial (chloroplast) [Ma…	0	auto - shared MS/MS	2	99	PLLGCTIKPK	iTRAQ8plex@N-term; Carbamidomethyl(C)@5; iTRAQ8plex(K)@8; iTRAQ8plex(K)@10		cleaved R-P@N-term	-0.00268281	2038.27	680.431	2038.27	680.432	3	15	5.1.1.1704.31	25.317	4354.25	3672.11	25.14	0.55	9076.99
1	98.23	98.23	90.55	88.57	83.3	gi|379062287; gi|379062285; gi|379062283; gi|379062281; gi|379062279; gi|379062277; gi|379062275; gi|379062273; gi|379062271; gi|379062269; gi|379062267; gi|379062265; gi|379062263; gi|379062261; gi|379062259; gi|379062257; gi|379062211	ribulose-1,5-bisphosphate carboxylase/oxygenase large subunit, partial (chloroplast) [Malus baccata]; ribulose-1,5-bisphosphate carboxylase/oxygenase large subunit, partial (chloroplast) [Malus halliana]; ribulose-1,5-bisphosphate carboxylase/oxygenase large subunit, partial (chloroplast) [Malus sp. 515-94C]; ribulose-1,5-bisphosphate carboxylase/oxygenase large subunit, partial (chloroplast) [Ma…	0	auto - shared MS/MS	2	99	STGTWTTVWTDGLTSLDR	iTRAQ8plex@N-term		cleaved S-S@N-term	0.000733218	2300.16	767.727	2300.16	767.727	3	18	10.1.1.2225.28	46.8531	1936.72	1843.19	46.87	0.18	3638.77
1	98.23	98.23	90.55	88.57	83.3	gi|379062287; gi|379062285; gi|379062283; gi|379062281; gi|379062279; gi|379062277; gi|379062275; gi|379062273; gi|379062271; gi|379062269; gi|379062267; gi|379062265; gi|379062263; gi|379062261; gi|379062259; gi|379062257; gi|379062211	ribulose-1,5-bisphosphate carboxylase/oxygenase large subunit, partial (chloroplast) [Malus baccata]; ribulose-1,5-bisphosphate carboxylase/oxygenase large subunit, partial (chloroplast) [Malus halliana]; ribulose-1,5-bisphosphate carboxylase/oxygenase large subunit, partial (chloroplast) [Malus sp. 515-94C]; ribulose-1,5-bisphosphate carboxylase/oxygenase large subunit, partial (chloroplast) [Ma…	0	auto - shared MS/MS	2	99	TFQGPPHGIQVER	iTRAQ8plex@N-term			0.0003443	1768.95	590.658	1768.95	590.658	3	19	4.1.1.1621.29	19.9489	10668.1	8365.5	20.02	0.25	14773.6
1	98.23	98.23	90.55	88.57	83.3	gi|379062287; gi|379062285; gi|379062283; gi|379062281; gi|379062279; gi|379062277; gi|379062275; gi|379062273; gi|379062271; gi|379062269; gi|379062267; gi|379062265; gi|379062263; gi|379062261; gi|379062259; gi|379062257; gi|379062211	ribulose-1,5-bisphosphate carboxylase/oxygenase large subunit, partial (chloroplast) [Malus baccata]; ribulose-1,5-bisphosphate carboxylase/oxygenase large subunit, partial (chloroplast) [Malus halliana]; ribulose-1,5-bisphosphate carboxylase/oxygenase large subunit, partial (chloroplast) [Malus sp. 515-94C]; ribulose-1,5-bisphosphate carboxylase/oxygenase large subunit, partial (chloroplast) [Ma…	0	auto - discordant peptide type	2	99	TGTWTTVWTDGLTSLDR	iTRAQ8plex@N-term		cleaved S-T@N-term	0.00145662	2213.13	738.717	2213.13	738.716	3	19	7.1.1.2094.10	47.0428	1127.67	1117.01	47.07	0.24	3317.51
1	98.23	98.23	90.55	88.57	83.3	gi|379062287; gi|379062285; gi|379062283; gi|379062281; gi|379062279; gi|379062277; gi|379062275; gi|379062273; gi|379062271; gi|379062269; gi|379062267; gi|379062265; gi|379062263; gi|379062261; gi|379062259; gi|379062257; gi|379062211	ribulose-1,5-bisphosphate carboxylase/oxygenase large subunit, partial (chloroplast) [Malus baccata]; ribulose-1,5-bisphosphate carboxylase/oxygenase large subunit, partial (chloroplast) [Malus halliana]; ribulose-1,5-bisphosphate carboxylase/oxygenase large subunit, partial (chloroplast) [Malus sp. 515-94C]; ribulose-1,5-bisphosphate carboxylase/oxygenase large subunit, partial (chloroplast) [Ma…	0	auto - discordant peptide type	2	99	TSIVGNVFGFK	iTRAQ8plex@N-term; iTRAQ8plex(K)@11		cleaved F-T@N-term	-0.00177965	1776.04	889.026	1776.04	889.027	2	19	8.1.1.2051.29	41.2964	13743.6	9303.86	41.48	0.42	12501.7
1	98.23	98.23	90.55	88.57	83.3	gi|379062287; gi|379062285; gi|379062283; gi|379062281; gi|379062279; gi|379062277; gi|379062275; gi|379062273; gi|379062271; gi|379062269; gi|379062267; gi|379062265; gi|379062263; gi|379062261; gi|379062259; gi|379062257; gi|379062211	ribulose-1,5-bisphosphate carboxylase/oxygenase large subunit, partial (chloroplast) [Malus baccata]; ribulose-1,5-bisphosphate carboxylase/oxygenase large subunit, partial (chloroplast) [Malus halliana]; ribulose-1,5-bisphosphate carboxylase/oxygenase large subunit, partial (chloroplast) [Malus sp. 515-94C]; ribulose-1,5-bisphosphate carboxylase/oxygenase large subunit, partial (chloroplast) [Ma…	0	auto - shared MS/MS	2	99	VALEACVQAR	iTRAQ8plex@N-term; Carbamidomethyl(C)@6			-0.00692892	1419.77	355.951	1419.78	355.953	4	13	6.1.1.1709.3	23.2787	2057.78	1311.65	23.45	0.54	3935.57
1	98.23	98.23	90.55	88.57	83.3	gi|379062287; gi|379062285; gi|379062283; gi|379062281; gi|379062279; gi|379062277; gi|379062275; gi|379062273; gi|379062271; gi|379062269; gi|379062267; gi|379062265; gi|379062263; gi|379062261; gi|379062259; gi|379062257; gi|379062211	ribulose-1,5-bisphosphate carboxylase/oxygenase large subunit, partial (chloroplast) [Malus baccata]; ribulose-1,5-bisphosphate carboxylase/oxygenase large subunit, partial (chloroplast) [Malus halliana]; ribulose-1,5-bisphosphate carboxylase/oxygenase large subunit, partial (chloroplast) [Malus sp. 515-94C]; ribulose-1,5-bisphosphate carboxylase/oxygenase large subunit, partial (chloroplast) [Ma…	1	auto	2	99	WSPELAAACEIWK	iTRAQ8plex@N-term; Carbamidomethyl(C)@9; iTRAQ8plex(K)@13			-0.00432683	2168.15	1085.08	2168.16	1085.08	2	9	8.1.1.2079.31	43.005	49.0226	49.0226			683.216
1	98.23	98.23	90.55	88.57	83.3	gi|379062287; gi|379062285; gi|379062283; gi|379062281; gi|379062279; gi|379062277; gi|379062275; gi|379062273; gi|379062271; gi|379062269; gi|379062267; gi|379062265; gi|379062263; gi|379062261; gi|379062259; gi|379062257; gi|379062211	ribulose-1,5-bisphosphate carboxylase/oxygenase large subunit, partial (chloroplast) [Malus baccata]; ribulose-1,5-bisphosphate carboxylase/oxygenase large subunit, partial (chloroplast) [Malus halliana]; ribulose-1,5-bisphosphate carboxylase/oxygenase large subunit, partial (chloroplast) [Malus sp. 515-94C]; ribulose-1,5-bisphosphate carboxylase/oxygenase large subunit, partial (chloroplast) [Ma…	0	auto - shared MS/MS	1.95861	98.85	ALRLEDLR	iTRAQ8plex@N-term		missed R-L@3	-0.00449822	1288.77	430.598	1288.78	430.6	3	10	3.1.1.1512.4	24.2534	16815.7	3207.44	24.48	0.24	4748.83
1	98.23	98.23	90.55	88.57	83.3	gi|379062287; gi|379062285; gi|379062283; gi|379062281; gi|379062279; gi|379062277; gi|379062275; gi|379062273; gi|379062271; gi|379062269; gi|379062267; gi|379062265; gi|379062263; gi|379062261; gi|379062259; gi|379062257; gi|379062211	ribulose-1,5-bisphosphate carboxylase/oxygenase large subunit, partial (chloroplast) [Malus baccata]; ribulose-1,5-bisphosphate carboxylase/oxygenase large subunit, partial (chloroplast) [Malus halliana]; ribulose-1,5-bisphosphate carboxylase/oxygenase large subunit, partial (chloroplast) [Malus sp. 515-94C]; ribulose-1,5-bisphosphate carboxylase/oxygenase large subunit, partial (chloroplast) [Ma…	0	auto - shared MS/MS	1.63827	98.2	DDFVEKDR	iTRAQ8plex@N-term; iTRAQ8plex(K)@6		missed K-D@6	-0.00190624	1630.88	544.633	1630.88	544.633	3	9	4.1.1.1545.26	15.287	7617.52	2581.66	15.49	0.25	3733.67
1	98.23	98.23	90.55	88.57	83.3	gi|379062287; gi|379062285; gi|379062283; gi|379062281; gi|379062279; gi|379062277; gi|379062275; gi|379062273; gi|379062271; gi|379062269; gi|379062267; gi|379062265; gi|379062263; gi|379062261; gi|379062259; gi|379062257; gi|379062211	ribulose-1,5-bisphosphate carboxylase/oxygenase large subunit, partial (chloroplast) [Malus baccata]; ribulose-1,5-bisphosphate carboxylase/oxygenase large subunit, partial (chloroplast) [Malus halliana]; ribulose-1,5-bisphosphate carboxylase/oxygenase large subunit, partial (chloroplast) [Malus sp. 515-94C]; ribulose-1,5-bisphosphate carboxylase/oxygenase large subunit, partial (chloroplast) [Ma…	0	auto - discordant peptide type	1.61979	99	PLLGCTIK	iTRAQ8plex@N-term; Carbamidomethyl(C)@5; iTRAQ8plex(K)@8		cleaved R-P@N-term; cleaved K-P@C-term	-0.00706592	1508.91	755.464	1508.92	755.468	2	14	3.1.1.1584.23	28.6206	4125.21	2884.35	28.87	0.49	4667.79
1	98.23	98.23	90.55	88.57	83.3	gi|379062287; gi|379062285; gi|379062283; gi|379062281; gi|379062279; gi|379062277; gi|379062275; gi|379062273; gi|379062271; gi|379062269; gi|379062267; gi|379062265; gi|379062263; gi|379062261; gi|379062259; gi|379062257; gi|379062211	ribulose-1,5-bisphosphate carboxylase/oxygenase large subunit, partial (chloroplast) [Malus baccata]; ribulose-1,5-bisphosphate carboxylase/oxygenase large subunit, partial (chloroplast) [Malus halliana]; ribulose-1,5-bisphosphate carboxylase/oxygenase large subunit, partial (chloroplast) [Malus sp. 515-94C]; ribulose-1,5-bisphosphate carboxylase/oxygenase large subunit, partial (chloroplast) [Ma…	0	no quant - weak signal	1.58503	97.66	NYGR	iTRAQ8plex@N-term			-0.00359229	812.441	407.228	812.445	407.23	2	6	4.1.1.1260.2	8.31992	165.39	139.21	8.55	0.94	126.505
1	98.23	98.23	90.55	88.57	83.3	gi|379062287; gi|379062285; gi|379062283; gi|379062281; gi|379062279; gi|379062277; gi|379062275; gi|379062273; gi|379062271; gi|379062269; gi|379062267; gi|379062265; gi|379062263; gi|379062261; gi|379062259; gi|379062257; gi|379062211	ribulose-1,5-bisphosphate carboxylase/oxygenase large subunit, partial (chloroplast) [Malus baccata]; ribulose-1,5-bisphosphate carboxylase/oxygenase large subunit, partial (chloroplast) [Malus halliana]; ribulose-1,5-bisphosphate carboxylase/oxygenase large subunit, partial (chloroplast) [Malus sp. 515-94C]; ribulose-1,5-bisphosphate carboxylase/oxygenase large subunit, partial (chloroplast) [Ma…	0	auto - discordant peptide type	1.40894	99	GDDSVLQFGGGTLGHPWGNAPGAVANR	iTRAQ8plex@N-term		cleaved F-G@N-term	0.010597	2953.48	739.378	2953.47	739.376	4	23	10.1.1.2071.30	37.5325	3860.48	2723.43	37.6	0.18	8550.9
1	98.23	98.23	90.55	88.57	83.3	gi|379062287; gi|379062285; gi|379062283; gi|379062281; gi|379062279; gi|379062277; gi|379062275; gi|379062273; gi|379062271; gi|379062269; gi|379062267; gi|379062265; gi|379062263; gi|379062261; gi|379062259; gi|379062257; gi|379062211	ribulose-1,5-bisphosphate carboxylase/oxygenase large subunit, partial (chloroplast) [Malus baccata]; ribulose-1,5-bisphosphate carboxylase/oxygenase large subunit, partial (chloroplast) [Malus halliana]; ribulose-1,5-bisphosphate carboxylase/oxygenase large subunit, partial (chloroplast) [Malus sp. 515-94C]; ribulose-1,5-bisphosphate carboxylase/oxygenase large subunit, partial (chloroplast) [Ma…	0	auto - shared MS/MS	1.35655	96.86	DKLNK	iTRAQ8plex@N-term; iTRAQ8plex(K)@2; iTRAQ8plex(K)@5		missed K-L@2	0.00178088	1528.97	383.25	1528.97	383.25	4	6	8.1.1.1549.2	10.9407	982.17	444.55	11.06	0.24	842
1	98.23	98.23	90.55	88.57	83.3	gi|379062287; gi|379062285; gi|379062283; gi|379062281; gi|379062279; gi|379062277; gi|379062275; gi|379062273; gi|379062271; gi|379062269; gi|379062267; gi|379062265; gi|379062263; gi|379062261; gi|379062259; gi|379062257; gi|379062211	ribulose-1,5-bisphosphate carboxylase/oxygenase large subunit, partial (chloroplast) [Malus baccata]; ribulose-1,5-bisphosphate carboxylase/oxygenase large subunit, partial (chloroplast) [Malus halliana]; ribulose-1,5-bisphosphate carboxylase/oxygenase large subunit, partial (chloroplast) [Malus sp. 515-94C]; ribulose-1,5-bisphosphate carboxylase/oxygenase large subunit, partial (chloroplast) [Ma…	0	auto - shared MS/MS	1.284	96.05	DLAR	iTRAQ8plex@N-term			-0.00889835	777.456	389.735	777.465	389.74	2	6	1.1.1.1216.2	8.33092	4216.93	629.55	8.67	0.26	469.906
1	98.23	98.23	90.55	88.57	83.3	gi|379062287; gi|379062285; gi|379062283; gi|379062281; gi|379062279; gi|379062277; gi|379062275; gi|379062273; gi|379062271; gi|379062269; gi|379062267; gi|379062265; gi|379062263; gi|379062261; gi|379062259; gi|379062257; gi|379062211	ribulose-1,5-bisphosphate carboxylase/oxygenase large subunit, partial (chloroplast) [Malus baccata]; ribulose-1,5-bisphosphate carboxylase/oxygenase large subunit, partial (chloroplast) [Malus halliana]; ribulose-1,5-bisphosphate carboxylase/oxygenase large subunit, partial (chloroplast) [Malus sp. 515-94C]; ribulose-1,5-bisphosphate carboxylase/oxygenase large subunit, partial (chloroplast) [Ma…	0	auto - shared MS/MS	1.21467	99	DDENVNSQPF	iTRAQ8plex@N-term		cleaved F-M@C-term	0.00147487	1467.68	734.847	1467.68	734.846	2	9	1.1.1.1475.31	23.038	686.62	382.81	22.8	0.37	1438.31
1	98.23	98.23	90.55	88.57	83.3	gi|379062287; gi|379062285; gi|379062283; gi|379062281; gi|379062279; gi|379062277; gi|379062275; gi|379062273; gi|379062271; gi|379062269; gi|379062267; gi|379062265; gi|379062263; gi|379062261; gi|379062259; gi|379062257; gi|379062211	ribulose-1,5-bisphosphate carboxylase/oxygenase large subunit, partial (chloroplast) [Malus baccata]; ribulose-1,5-bisphosphate carboxylase/oxygenase large subunit, partial (chloroplast) [Malus halliana]; ribulose-1,5-bisphosphate carboxylase/oxygenase large subunit, partial (chloroplast) [Malus sp. 515-94C]; ribulose-1,5-bisphosphate carboxylase/oxygenase large subunit, partial (chloroplast) [Ma…	0	auto - shared MS/MS	1.1549	92.98	LEDLR	iTRAQ8plex@N-term			-0.00949725	948.545	475.28	948.555	475.285	2	7	6.1.1.1640.14	19.1333	8352.38	3170.06	19.35	0.31	5968.44
1	98.23	98.23	90.55	88.57	83.3	gi|379062287; gi|379062285; gi|379062283; gi|379062281; gi|379062279; gi|379062277; gi|379062275; gi|379062273; gi|379062271; gi|379062269; gi|379062267; gi|379062265; gi|379062263; gi|379062261; gi|379062259; gi|379062257; gi|379062211	ribulose-1,5-bisphosphate carboxylase/oxygenase large subunit, partial (chloroplast) [Malus baccata]; ribulose-1,5-bisphosphate carboxylase/oxygenase large subunit, partial (chloroplast) [Malus halliana]; ribulose-1,5-bisphosphate carboxylase/oxygenase large subunit, partial (chloroplast) [Malus sp. 515-94C]; ribulose-1,5-bisphosphate carboxylase/oxygenase large subunit, partial (chloroplast) [Ma…	0	auto - shared MS/MS	1.1549	99	YGRPLLGC	iTRAQ8plex@N-term; Carbamidomethyl(C)@8		cleaved C-T@C-term	-0.00713771	1238.67	620.341	1238.67	620.345	2	11	3.1.1.1503.27	23.7543	7727.8	2907.17	23.29	0.6	8802.97
1	98.23	98.23	90.55	88.57	83.3	gi|379062287; gi|379062285; gi|379062283; gi|379062281; gi|379062279; gi|379062277; gi|379062275; gi|379062273; gi|379062271; gi|379062269; gi|379062267; gi|379062265; gi|379062263; gi|379062261; gi|379062259; gi|379062257; gi|379062211	ribulose-1,5-bisphosphate carboxylase/oxygenase large subunit, partial (chloroplast) [Malus baccata]; ribulose-1,5-bisphosphate carboxylase/oxygenase large subunit, partial (chloroplast) [Malus halliana]; ribulose-1,5-bisphosphate carboxylase/oxygenase large subunit, partial (chloroplast) [Malus sp. 515-94C]; ribulose-1,5-bisphosphate carboxylase/oxygenase large subunit, partial (chloroplast) [Ma…	0	auto - discordant peptide type	1.11351	99	QFGGGTLGHPWGNAPGAVANR	iTRAQ8plex@N-term		cleaved L-Q@N-term	0.0067084	2367.22	592.812	2367.21	592.811	4	22	7.1.1.1773.25	27.5855	3999.01	3824.76	27.54	0.24	10810.5
1	98.23	98.23	90.55	88.57	83.3	gi|379062287; gi|379062285; gi|379062283; gi|379062281; gi|379062279; gi|379062277; gi|379062275; gi|379062273; gi|379062271; gi|379062269; gi|379062267; gi|379062265; gi|379062263; gi|379062261; gi|379062259; gi|379062257; gi|379062211	ribulose-1,5-bisphosphate carboxylase/oxygenase large subunit, partial (chloroplast) [Malus baccata]; ribulose-1,5-bisphosphate carboxylase/oxygenase large subunit, partial (chloroplast) [Malus halliana]; ribulose-1,5-bisphosphate carboxylase/oxygenase large subunit, partial (chloroplast) [Malus sp. 515-94C]; ribulose-1,5-bisphosphate carboxylase/oxygenase large subunit, partial (chloroplast) [Ma…	0	auto - discordant peptide type	1.09691	99	ELGVPIVMHDYLTGGF	iTRAQ8plex@N-term; Oxidation(M)@8		cleaved F-T@C-term	0.0011544	2067.07	690.029	2067.07	690.029	3	17	3.1.1.1824.24	43.1515	5433.59	3658.99	43.23	0.18	7967.2
1	98.23	98.23	90.55	88.57	83.3	gi|379062287; gi|379062285; gi|379062283; gi|379062281; gi|379062279; gi|379062277; gi|379062275; gi|379062273; gi|379062271; gi|379062269; gi|379062267; gi|379062265; gi|379062263; gi|379062261; gi|379062259; gi|379062257; gi|379062211	ribulose-1,5-bisphosphate carboxylase/oxygenase large subunit, partial (chloroplast) [Malus baccata]; ribulose-1,5-bisphosphate carboxylase/oxygenase large subunit, partial (chloroplast) [Malus halliana]; ribulose-1,5-bisphosphate carboxylase/oxygenase large subunit, partial (chloroplast) [Malus sp. 515-94C]; ribulose-1,5-bisphosphate carboxylase/oxygenase large subunit, partial (chloroplast) [Ma…	0	auto - shared MS/MS	1.07058	93.05	LGLSAK	iTRAQ8plex@N-term; iTRAQ8plex(K)@6			-0.004644	1195.77	399.597	1195.78	399.599	3	7	3.1.1.2920.3	55.9654	908.47	891.41	55.95	0.14	1244.91
1	98.23	98.23	90.55	88.57	83.3	gi|379062287; gi|379062285; gi|379062283; gi|379062281; gi|379062279; gi|379062277; gi|379062275; gi|379062273; gi|379062271; gi|379062269; gi|379062267; gi|379062265; gi|379062263; gi|379062261; gi|379062259; gi|379062257; gi|379062211	ribulose-1,5-bisphosphate carboxylase/oxygenase large subunit, partial (chloroplast) [Malus baccata]; ribulose-1,5-bisphosphate carboxylase/oxygenase large subunit, partial (chloroplast) [Malus halliana]; ribulose-1,5-bisphosphate carboxylase/oxygenase large subunit, partial (chloroplast) [Malus sp. 515-94C]; ribulose-1,5-bisphosphate carboxylase/oxygenase large subunit, partial (chloroplast) [Ma…	0	auto - discordant peptide type	0.872895	99	TANTTLAHYCR	iTRAQ8plex@N-term; Carbamidomethyl(C)@10		cleaved F-T@N-term	0.000579781	1610.82	537.946	1610.81	537.945	3	15	3.1.1.1340.23	13.9331	4489.23	3347.98	14.01	0.12	8721.56
1	98.23	98.23	90.55	88.57	83.3	gi|379062287; gi|379062285; gi|379062283; gi|379062281; gi|379062279; gi|379062277; gi|379062275; gi|379062273; gi|379062271; gi|379062269; gi|379062267; gi|379062265; gi|379062263; gi|379062261; gi|379062259; gi|379062257; gi|379062211	ribulose-1,5-bisphosphate carboxylase/oxygenase large subunit, partial (chloroplast) [Malus baccata]; ribulose-1,5-bisphosphate carboxylase/oxygenase large subunit, partial (chloroplast) [Malus halliana]; ribulose-1,5-bisphosphate carboxylase/oxygenase large subunit, partial (chloroplast) [Malus sp. 515-94C]; ribulose-1,5-bisphosphate carboxylase/oxygenase large subunit, partial (chloroplast) [Ma…	0	auto - shared MS/MS	0.860121	86.87	AVFAR	iTRAQ8plex@N-term			-0.0068798	866.521	434.268	866.528	434.271	2	8	10.1.1.1705.12	15.4978	11488	6943.3	15.36	0.18	7561.01
1	98.23	98.23	90.55	88.57	83.3	gi|379062287; gi|379062285; gi|379062283; gi|379062281; gi|379062279; gi|379062277; gi|379062275; gi|379062273; gi|379062271; gi|379062269; gi|379062267; gi|379062265; gi|379062263; gi|379062261; gi|379062259; gi|379062257; gi|379062211	ribulose-1,5-bisphosphate carboxylase/oxygenase large subunit, partial (chloroplast) [Malus baccata]; ribulose-1,5-bisphosphate carboxylase/oxygenase large subunit, partial (chloroplast) [Malus halliana]; ribulose-1,5-bisphosphate carboxylase/oxygenase large subunit, partial (chloroplast) [Malus sp. 515-94C]; ribulose-1,5-bisphosphate carboxylase/oxygenase large subunit, partial (chloroplast) [Ma…	0	auto - discordant peptide type	0.723538	99	VTPQPGVPPEEAGAAVAAESSTGTWTTVWTDGLTSLDR	iTRAQ8plex@N-term; iTRAQ8plex(S)@21			0.0290525	4462.3	893.468	4462.28	893.462	5	22	8.1.1.2130.10	46.048	3522.96	2081.49	46.48	0.66	9002.6
1	98.23	98.23	90.55	88.57	83.3	gi|379062287; gi|379062285; gi|379062283; gi|379062281; gi|379062279; gi|379062277; gi|379062275; gi|379062273; gi|379062271; gi|379062269; gi|379062267; gi|379062265; gi|379062263; gi|379062261; gi|379062259; gi|379062257; gi|379062211	ribulose-1,5-bisphosphate carboxylase/oxygenase large subunit, partial (chloroplast) [Malus baccata]; ribulose-1,5-bisphosphate carboxylase/oxygenase large subunit, partial (chloroplast) [Malus halliana]; ribulose-1,5-bisphosphate carboxylase/oxygenase large subunit, partial (chloroplast) [Malus sp. 515-94C]; ribulose-1,5-bisphosphate carboxylase/oxygenase large subunit, partial (chloroplast) [Ma…	0	auto - discordant peptide type	0.657577	99	TVWTDGLTSLDR	iTRAQ8plex@N-term		cleaved T-T@N-term	0.00181602	1666.89	834.45	1666.88	834.449	2	18	10.1.1.2092.17	38.7908	8259.46	2233.83	38.5	0.24	3858.64
1	98.23	98.23	90.55	88.57	83.3	gi|379062287; gi|379062285; gi|379062283; gi|379062281; gi|379062279; gi|379062277; gi|379062275; gi|379062273; gi|379062271; gi|379062269; gi|379062267; gi|379062265; gi|379062263; gi|379062261; gi|379062259; gi|379062257; gi|379062211	ribulose-1,5-bisphosphate carboxylase/oxygenase large subunit, partial (chloroplast) [Malus baccata]; ribulose-1,5-bisphosphate carboxylase/oxygenase large subunit, partial (chloroplast) [Malus halliana]; ribulose-1,5-bisphosphate carboxylase/oxygenase large subunit, partial (chloroplast) [Malus sp. 515-94C]; ribulose-1,5-bisphosphate carboxylase/oxygenase large subunit, partial (chloroplast) [Ma…	0	no quant - weak signal	0.636388	96.86	AVIDR	iTRAQ8plex@N-term		cleaved H-A@N-term	-0.0065998	876.527	439.271	876.534	439.274	2	8	5.1.1.1454.2	11.263	962.62	166.52	10.76	0.27	169.81
1	98.23	98.23	90.55	88.57	83.3	gi|379062287; gi|379062285; gi|379062283; gi|379062281; gi|379062279; gi|379062277; gi|379062275; gi|379062273; gi|379062271; gi|379062269; gi|379062267; gi|379062265; gi|379062263; gi|379062261; gi|379062259; gi|379062257; gi|379062211	ribulose-1,5-bisphosphate carboxylase/oxygenase large subunit, partial (chloroplast) [Malus baccata]; ribulose-1,5-bisphosphate carboxylase/oxygenase large subunit, partial (chloroplast) [Malus halliana]; ribulose-1,5-bisphosphate carboxylase/oxygenase large subunit, partial (chloroplast) [Malus sp. 515-94C]; ribulose-1,5-bisphosphate carboxylase/oxygenase large subunit, partial (chloroplast) [Ma…	0	auto - discordant peptide type	0.567031	99	SSTGTWTTVWTDGLTSLDR	iTRAQ8plex@N-term		cleaved E-S@N-term	7.1508e-05	2387.19	796.738	2387.19	796.738	3	17	10.1.1.2222.28	46.6692	866.36	857.9	46.68	0.25	2146.19
1	98.23	98.23	90.55	88.57	83.3	gi|379062287; gi|379062285; gi|379062283; gi|379062281; gi|379062279; gi|379062277; gi|379062275; gi|379062273; gi|379062271; gi|379062269; gi|379062267; gi|379062265; gi|379062263; gi|379062261; gi|379062259; gi|379062257; gi|379062211	ribulose-1,5-bisphosphate carboxylase/oxygenase large subunit, partial (chloroplast) [Malus baccata]; ribulose-1,5-bisphosphate carboxylase/oxygenase large subunit, partial (chloroplast) [Malus halliana]; ribulose-1,5-bisphosphate carboxylase/oxygenase large subunit, partial (chloroplast) [Malus sp. 515-94C]; ribulose-1,5-bisphosphate carboxylase/oxygenase large subunit, partial (chloroplast) [Ma…	0	auto - shared MS/MS	0.480172	99	TFQGPPHGIQVERD	iTRAQ8plex@N-term		cleaved D-K@C-term; missed R-D@13	0.00634654	1883.99	629.003	1883.98	629	3	14	3.1.1.1444.26	20.2068	2841.12	2392.85	20.16	0.24	7330.41
1	98.23	98.23	90.55	88.57	83.3	gi|379062287; gi|379062285; gi|379062283; gi|379062281; gi|379062279; gi|379062277; gi|379062275; gi|379062273; gi|379062271; gi|379062269; gi|379062267; gi|379062265; gi|379062263; gi|379062261; gi|379062259; gi|379062257; gi|379062211	ribulose-1,5-bisphosphate carboxylase/oxygenase large subunit, partial (chloroplast) [Malus baccata]; ribulose-1,5-bisphosphate carboxylase/oxygenase large subunit, partial (chloroplast) [Malus halliana]; ribulose-1,5-bisphosphate carboxylase/oxygenase large subunit, partial (chloroplast) [Malus sp. 515-94C]; ribulose-1,5-bisphosphate carboxylase/oxygenase large subunit, partial (chloroplast) [Ma…	0	auto - discordant peptide type	0.460924	99	GTLGHPWGNAPGAVANR	iTRAQ8plex@N-term		cleaved G-G@N-term	0.000774393	1978.04	660.356	1978.04	660.355	3	15	4.1.1.1637.28	20.9253	1280.78	1233.79	20.94	0.24	4509.66
1	98.23	98.23	90.55	88.57	83.3	gi|379062287; gi|379062285; gi|379062283; gi|379062281; gi|379062279; gi|379062277; gi|379062275; gi|379062273; gi|379062271; gi|379062269; gi|379062267; gi|379062265; gi|379062263; gi|379062261; gi|379062259; gi|379062257; gi|379062211	ribulose-1,5-bisphosphate carboxylase/oxygenase large subunit, partial (chloroplast) [Malus baccata]; ribulose-1,5-bisphosphate carboxylase/oxygenase large subunit, partial (chloroplast) [Malus halliana]; ribulose-1,5-bisphosphate carboxylase/oxygenase large subunit, partial (chloroplast) [Malus sp. 515-94C]; ribulose-1,5-bisphosphate carboxylase/oxygenase large subunit, partial (chloroplast) [Ma…	0	auto - shared MS/MS	0.444906	99	DTDILAAF	iTRAQ8plex@N-term		cleaved F-R@C-term	-0.00357591	1168.62	585.32	1168.63	585.321	2	9	7.1.1.2064.6	45.2109	8697.98	7103.15	45.14	0.24	10316.2
1	98.23	98.23	90.55	88.57	83.3	gi|379062287; gi|379062285; gi|379062283; gi|379062281; gi|379062279; gi|379062277; gi|379062275; gi|379062273; gi|379062271; gi|379062269; gi|379062267; gi|379062265; gi|379062263; gi|379062261; gi|379062259; gi|379062257; gi|379062211	ribulose-1,5-bisphosphate carboxylase/oxygenase large subunit, partial (chloroplast) [Malus baccata]; ribulose-1,5-bisphosphate carboxylase/oxygenase large subunit, partial (chloroplast) [Malus halliana]; ribulose-1,5-bisphosphate carboxylase/oxygenase large subunit, partial (chloroplast) [Malus sp. 515-94C]; ribulose-1,5-bisphosphate carboxylase/oxygenase large subunit, partial (chloroplast) [Ma…	0	auto - discordant peptide type	0.406714	99	CYHIEPVAGEESQFIAY	iTRAQ8plex@N-term; Carbamidomethyl(C)@1		cleaved Y-V@C-term	-0.00575263	2316.1	773.04	2316.1	773.042	3	17	3.1.1.1727.27	37.2934	7223.63	7012.23	37.3	0.18	15760.9
1	98.23	98.23	90.55	88.57	83.3	gi|379062287; gi|379062285; gi|379062283; gi|379062281; gi|379062279; gi|379062277; gi|379062275; gi|379062273; gi|379062271; gi|379062269; gi|379062267; gi|379062265; gi|379062263; gi|379062261; gi|379062259; gi|379062257; gi|379062211	ribulose-1,5-bisphosphate carboxylase/oxygenase large subunit, partial (chloroplast) [Malus baccata]; ribulose-1,5-bisphosphate carboxylase/oxygenase large subunit, partial (chloroplast) [Malus halliana]; ribulose-1,5-bisphosphate carboxylase/oxygenase large subunit, partial (chloroplast) [Malus sp. 515-94C]; ribulose-1,5-bisphosphate carboxylase/oxygenase large subunit, partial (chloroplast) [Ma…	0	auto - discordant peptide type	0.356547	99	DNGLLLHIH	iTRAQ8plex@N-term		cleaved H-R@C-term	-0.00306649	1334.76	668.386	1334.76	668.388	2	11	6.1.1.1748.29	25.6952	5860.94	3945.17	25.77	0.24	6309.43
1	98.23	98.23	90.55	88.57	83.3	gi|379062287; gi|379062285; gi|379062283; gi|379062281; gi|379062279; gi|379062277; gi|379062275; gi|379062273; gi|379062271; gi|379062269; gi|379062267; gi|379062265; gi|379062263; gi|379062261; gi|379062259; gi|379062257; gi|379062211	ribulose-1,5-bisphosphate carboxylase/oxygenase large subunit, partial (chloroplast) [Malus baccata]; ribulose-1,5-bisphosphate carboxylase/oxygenase large subunit, partial (chloroplast) [Malus halliana]; ribulose-1,5-bisphosphate carboxylase/oxygenase large subunit, partial (chloroplast) [Malus sp. 515-94C]; ribulose-1,5-bisphosphate carboxylase/oxygenase large subunit, partial (chloroplast) [Ma…	0	auto - shared MS/MS	0.319665	97.49	VFGFK	iTRAQ8plex@N-term; iTRAQ8plex(K)@5		cleaved N-V@N-term	-0.00539638	1204.74	402.587	1204.74	402.588	3	8	4.1.1.1818.4	31.8959	7866.23	6720.82	32	0.3	12170.2
1	98.23	98.23	90.55	88.57	83.3	gi|379062287; gi|379062285; gi|379062283; gi|379062281; gi|379062279; gi|379062277; gi|379062275; gi|379062273; gi|379062271; gi|379062269; gi|379062267; gi|379062265; gi|379062263; gi|379062261; gi|379062259; gi|379062257; gi|379062211	ribulose-1,5-bisphosphate carboxylase/oxygenase large subunit, partial (chloroplast) [Malus baccata]; ribulose-1,5-bisphosphate carboxylase/oxygenase large subunit, partial (chloroplast) [Malus halliana]; ribulose-1,5-bisphosphate carboxylase/oxygenase large subunit, partial (chloroplast) [Malus sp. 515-94C]; ribulose-1,5-bisphosphate carboxylase/oxygenase large subunit, partial (chloroplast) [Ma…	0	auto - shared MS/MS	0.319665	54.96	VLAK	iTRAQ8plex@N-term; iTRAQ8plex(K)@4			-0.00512995	1037.7	519.858	1037.71	519.86	2	6	8.1.1.1630.24	15.7927	25673	6743	16	0.37	9414.88
1	98.23	98.23	90.55	88.57	83.3	gi|379062287; gi|379062285; gi|379062283; gi|379062281; gi|379062279; gi|379062277; gi|379062275; gi|379062273; gi|379062271; gi|379062269; gi|379062267; gi|379062265; gi|379062263; gi|379062261; gi|379062259; gi|379062257; gi|379062211	ribulose-1,5-bisphosphate carboxylase/oxygenase large subunit, partial (chloroplast) [Malus baccata]; ribulose-1,5-bisphosphate carboxylase/oxygenase large subunit, partial (chloroplast) [Malus halliana]; ribulose-1,5-bisphosphate carboxylase/oxygenase large subunit, partial (chloroplast) [Malus sp. 515-94C]; ribulose-1,5-bisphosphate carboxylase/oxygenase large subunit, partial (chloroplast) [Ma…	0	auto - discordant peptide type	0.31158	99	IVGNVFGFK	iTRAQ8plex@N-term; iTRAQ8plex(K)@9		cleaved S-I@N-term	-0.00639264	1587.95	530.325	1587.96	530.327	3	11	9.1.1.1921.7	40.9768	11678.7	3107.52	41.2	0.3	5961.34
1	98.23	98.23	90.55	88.57	83.3	gi|379062287; gi|379062285; gi|379062283; gi|379062281; gi|379062279; gi|379062277; gi|379062275; gi|379062273; gi|379062271; gi|379062269; gi|379062267; gi|379062265; gi|379062263; gi|379062261; gi|379062259; gi|379062257; gi|379062211	ribulose-1,5-bisphosphate carboxylase/oxygenase large subunit, partial (chloroplast) [Malus baccata]; ribulose-1,5-bisphosphate carboxylase/oxygenase large subunit, partial (chloroplast) [Malus halliana]; ribulose-1,5-bisphosphate carboxylase/oxygenase large subunit, partial (chloroplast) [Malus sp. 515-94C]; ribulose-1,5-bisphosphate carboxylase/oxygenase large subunit, partial (chloroplast) [Ma…	0	auto - shared MS/MS	0.308035	99	GGLDFTKDD	iTRAQ8plex@N-term; iTRAQ8plex(K)@7		cleaved D-E@C-term; missed K-D@7	0.000786032	1574.84	525.954	1574.84	525.954	3	10	1.1.1.1492.23	24.0546	1010.71	814.85	24.19	0.37	2351.39
1	98.23	98.23	90.55	88.57	83.3	gi|379062287; gi|379062285; gi|379062283; gi|379062281; gi|379062279; gi|379062277; gi|379062275; gi|379062273; gi|379062271; gi|379062269; gi|379062267; gi|379062265; gi|379062263; gi|379062261; gi|379062259; gi|379062257; gi|379062211	ribulose-1,5-bisphosphate carboxylase/oxygenase large subunit, partial (chloroplast) [Malus baccata]; ribulose-1,5-bisphosphate carboxylase/oxygenase large subunit, partial (chloroplast) [Malus halliana]; ribulose-1,5-bisphosphate carboxylase/oxygenase large subunit, partial (chloroplast) [Malus sp. 515-94C]; ribulose-1,5-bisphosphate carboxylase/oxygenase large subunit, partial (chloroplast) [Ma…	0	auto - shared MS/MS	0.294136	99	DILAAFR	iTRAQ8plex@N-term		cleaved T-D@N-term	-0.0063949	1108.65	555.332	1108.65	555.335	2	11	4.1.1.1923.16	38.2828	1690.7	1571.54	38.25	0.37	5346.59
1	98.23	98.23	90.55	88.57	83.3	gi|379062287; gi|379062285; gi|379062283; gi|379062281; gi|379062279; gi|379062277; gi|379062275; gi|379062273; gi|379062271; gi|379062269; gi|379062267; gi|379062265; gi|379062263; gi|379062261; gi|379062259; gi|379062257; gi|379062211	ribulose-1,5-bisphosphate carboxylase/oxygenase large subunit, partial (chloroplast) [Malus baccata]; ribulose-1,5-bisphosphate carboxylase/oxygenase large subunit, partial (chloroplast) [Malus halliana]; ribulose-1,5-bisphosphate carboxylase/oxygenase large subunit, partial (chloroplast) [Malus sp. 515-94C]; ribulose-1,5-bisphosphate carboxylase/oxygenase large subunit, partial (chloroplast) [Ma…	0	auto - discordant peptide type	0.281498	99	TTLAHYCR	iTRAQ8plex@N-term; Carbamidomethyl(C)@7		cleaved N-T@N-term	-0.000869379	1324.69	442.569	1324.69	442.569	3	11	4.1.1.1519.5	13.6911	2079.78	1977.9	13.72	0.31	3433.57
1	98.23	98.23	90.55	88.57	83.3	gi|379062287; gi|379062285; gi|379062283; gi|379062281; gi|379062279; gi|379062277; gi|379062275; gi|379062273; gi|379062271; gi|379062269; gi|379062267; gi|379062265; gi|379062263; gi|379062261; gi|379062259; gi|379062257; gi|379062211	ribulose-1,5-bisphosphate carboxylase/oxygenase large subunit, partial (chloroplast) [Malus baccata]; ribulose-1,5-bisphosphate carboxylase/oxygenase large subunit, partial (chloroplast) [Malus halliana]; ribulose-1,5-bisphosphate carboxylase/oxygenase large subunit, partial (chloroplast) [Malus sp. 515-94C]; ribulose-1,5-bisphosphate carboxylase/oxygenase large subunit, partial (chloroplast) [Ma…	0	auto - shared MS/MS	0.229885	97.75	VTPQPGVPPE	iTRAQ8plex@N-term		cleaved E-E@C-term	-0.00261076	1323.73	662.873	1323.73	662.874	2	7	5.1.1.1605.30	19.3279	1034.44	984.61	19.34	1.21	2336.89
1	98.23	98.23	90.55	88.57	83.3	gi|379062287; gi|379062285; gi|379062283; gi|379062281; gi|379062279; gi|379062277; gi|379062275; gi|379062273; gi|379062271; gi|379062269; gi|379062267; gi|379062265; gi|379062263; gi|379062261; gi|379062259; gi|379062257; gi|379062211	ribulose-1,5-bisphosphate carboxylase/oxygenase large subunit, partial (chloroplast) [Malus baccata]; ribulose-1,5-bisphosphate carboxylase/oxygenase large subunit, partial (chloroplast) [Malus halliana]; ribulose-1,5-bisphosphate carboxylase/oxygenase large subunit, partial (chloroplast) [Malus sp. 515-94C]; ribulose-1,5-bisphosphate carboxylase/oxygenase large subunit, partial (chloroplast) [Ma…	0	auto - shared MS/MS	0.229148	92.83	VDLLR	iTRAQ8plex@N-term		cleaved F-V@N-term	-0.00423793	918.576	460.295	918.581	460.298	2	8	3.1.1.1546.5	26.295	9860.5	6067.93	26.75	0.95	9350.02
1	98.23	98.23	90.55	88.57	83.3	gi|379062287; gi|379062285; gi|379062283; gi|379062281; gi|379062279; gi|379062277; gi|379062275; gi|379062273; gi|379062271; gi|379062269; gi|379062267; gi|379062265; gi|379062263; gi|379062261; gi|379062259; gi|379062257; gi|379062211	ribulose-1,5-bisphosphate carboxylase/oxygenase large subunit, partial (chloroplast) [Malus baccata]; ribulose-1,5-bisphosphate carboxylase/oxygenase large subunit, partial (chloroplast) [Malus halliana]; ribulose-1,5-bisphosphate carboxylase/oxygenase large subunit, partial (chloroplast) [Malus sp. 515-94C]; ribulose-1,5-bisphosphate carboxylase/oxygenase large subunit, partial (chloroplast) [Ma…	0	auto - discordant peptide type	0.224754	99	ATAGTCEDMMK	iTRAQ8plex@N-term; Carbamidomethyl(C)@6; iTRAQ8plex(K)@11		cleaved N-A@N-term	0.00185259	1821.89	911.952	1821.89	911.951	2	16	1.1.1.1385.31	17.5609	3590.54	2786.18	17.63	0.18	4045.76
1	98.23	98.23	90.55	88.57	83.3	gi|379062287; gi|379062285; gi|379062283; gi|379062281; gi|379062279; gi|379062277; gi|379062275; gi|379062273; gi|379062271; gi|379062269; gi|379062267; gi|379062265; gi|379062263; gi|379062261; gi|379062259; gi|379062257; gi|379062211	ribulose-1,5-bisphosphate carboxylase/oxygenase large subunit, partial (chloroplast) [Malus baccata]; ribulose-1,5-bisphosphate carboxylase/oxygenase large subunit, partial (chloroplast) [Malus halliana]; ribulose-1,5-bisphosphate carboxylase/oxygenase large subunit, partial (chloroplast) [Malus sp. 515-94C]; ribulose-1,5-bisphosphate carboxylase/oxygenase large subunit, partial (chloroplast) [Ma…	0	auto - discordant peptide type	0.215383	99	ELGVPIVMHDYL	iTRAQ8plex@N-term		cleaved L-T@C-term	-0.00296384	1688.91	845.462	1688.91	845.463	2	11	10.1.1.2180.29	44.1145	564.28	548.01	44.12	0.18	1862
1	98.23	98.23	90.55	88.57	83.3	gi|379062287; gi|379062285; gi|379062283; gi|379062281; gi|379062279; gi|379062277; gi|379062275; gi|379062273; gi|379062271; gi|379062269; gi|379062267; gi|379062265; gi|379062263; gi|379062261; gi|379062259; gi|379062257; gi|379062211	ribulose-1,5-bisphosphate carboxylase/oxygenase large subunit, partial (chloroplast) [Malus baccata]; ribulose-1,5-bisphosphate carboxylase/oxygenase large subunit, partial (chloroplast) [Malus halliana]; ribulose-1,5-bisphosphate carboxylase/oxygenase large subunit, partial (chloroplast) [Malus sp. 515-94C]; ribulose-1,5-bisphosphate carboxylase/oxygenase large subunit, partial (chloroplast) [Ma…	0	auto - shared MS/MS	0.194499	90.2	GGLDF	iTRAQ8plex@N-term		cleaved F-T@C-term	-0.00172131	811.437	406.726	811.438	406.726	2	6	2.1.1.1626.3	29.6201	2686.83	2655.45	29.67	0.3	4618.1
1	98.23	98.23	90.55	88.57	83.3	gi|379062287; gi|379062285; gi|379062283; gi|379062281; gi|379062279; gi|379062277; gi|379062275; gi|379062273; gi|379062271; gi|379062269; gi|379062267; gi|379062265; gi|379062263; gi|379062261; gi|379062259; gi|379062257; gi|379062211	ribulose-1,5-bisphosphate carboxylase/oxygenase large subunit, partial (chloroplast) [Malus baccata]; ribulose-1,5-bisphosphate carboxylase/oxygenase large subunit, partial (chloroplast) [Malus halliana]; ribulose-1,5-bisphosphate carboxylase/oxygenase large subunit, partial (chloroplast) [Malus sp. 515-94C]; ribulose-1,5-bisphosphate carboxylase/oxygenase large subunit, partial (chloroplast) [Ma…	0	auto - discordant peptide type	0.187087	99	DNGLLLH	iTRAQ8plex@N-term; Deamidated(N)@2		cleaved H-I@C-term	-0.00325956	1085.6	543.807	1085.6	543.808	2	11	7.1.1.1705.15	23.484	5795.6	5302.19	23.57	0.36	11776
1	98.23	98.23	90.55	88.57	83.3	gi|379062287; gi|379062285; gi|379062283; gi|379062281; gi|379062279; gi|379062277; gi|379062275; gi|379062273; gi|379062271; gi|379062269; gi|379062267; gi|379062265; gi|379062263; gi|379062261; gi|379062259; gi|379062257; gi|379062211	ribulose-1,5-bisphosphate carboxylase/oxygenase large subunit, partial (chloroplast) [Malus baccata]; ribulose-1,5-bisphosphate carboxylase/oxygenase large subunit, partial (chloroplast) [Malus halliana]; ribulose-1,5-bisphosphate carboxylase/oxygenase large subunit, partial (chloroplast) [Malus sp. 515-94C]; ribulose-1,5-bisphosphate carboxylase/oxygenase large subunit, partial (chloroplast) [Ma…	0	auto - discordant peptide type	0.170696	99	GLLLHIHR	iTRAQ8plex@N-term		cleaved N-G@N-term	-0.00403574	1261.79	421.603	1261.79	421.605	3	11	1.1.1.1456.7	21.8385	7001.39	2947.42	22.01	0.24	5323.94
1	98.23	98.23	90.55	88.57	83.3	gi|379062287; gi|379062285; gi|379062283; gi|379062281; gi|379062279; gi|379062277; gi|379062275; gi|379062273; gi|379062271; gi|379062269; gi|379062267; gi|379062265; gi|379062263; gi|379062261; gi|379062259; gi|379062257; gi|379062211	ribulose-1,5-bisphosphate carboxylase/oxygenase large subunit, partial (chloroplast) [Malus baccata]; ribulose-1,5-bisphosphate carboxylase/oxygenase large subunit, partial (chloroplast) [Malus halliana]; ribulose-1,5-bisphosphate carboxylase/oxygenase large subunit, partial (chloroplast) [Malus sp. 515-94C]; ribulose-1,5-bisphosphate carboxylase/oxygenase large subunit, partial (chloroplast) [Ma…	0	auto - shared MS/MS	0.16877	98.58	YTPDYETK	iTRAQ8plex@N-term; iTRAQ8plex(K)@8		cleaved Y-Y@N-term	0.00262869	1623.86	542.295	1623.86	542.294	3	10	10.1.1.1741.27	17.7028	2678.54	1595.57	17.53	0.37	3790.57
1	98.23	98.23	90.55	88.57	83.3	gi|379062287; gi|379062285; gi|379062283; gi|379062281; gi|379062279; gi|379062277; gi|379062275; gi|379062273; gi|379062271; gi|379062269; gi|379062267; gi|379062265; gi|379062263; gi|379062261; gi|379062259; gi|379062257; gi|379062211	ribulose-1,5-bisphosphate carboxylase/oxygenase large subunit, partial (chloroplast) [Malus baccata]; ribulose-1,5-bisphosphate carboxylase/oxygenase large subunit, partial (chloroplast) [Malus halliana]; ribulose-1,5-bisphosphate carboxylase/oxygenase large subunit, partial (chloroplast) [Malus sp. 515-94C]; ribulose-1,5-bisphosphate carboxylase/oxygenase large subunit, partial (chloroplast) [Ma…	0	auto - shared MS/MS	0.156767	99	TDGLTSLDR	iTRAQ8plex@N-term		cleaved W-T@N-term	-0.00367979	1280.68	641.349	1280.69	641.351	2	11	5.1.1.1617.29	20.058	4079.53	1634.3	20.19	0.3	3674.47
1	98.23	98.23	90.55	88.57	83.3	gi|379062287; gi|379062285; gi|379062283; gi|379062281; gi|379062279; gi|379062277; gi|379062275; gi|379062273; gi|379062271; gi|379062269; gi|379062267; gi|379062265; gi|379062263; gi|379062261; gi|379062259; gi|379062257; gi|379062211	ribulose-1,5-bisphosphate carboxylase/oxygenase large subunit, partial (chloroplast) [Malus baccata]; ribulose-1,5-bisphosphate carboxylase/oxygenase large subunit, partial (chloroplast) [Malus halliana]; ribulose-1,5-bisphosphate carboxylase/oxygenase large subunit, partial (chloroplast) [Malus sp. 515-94C]; ribulose-1,5-bisphosphate carboxylase/oxygenase large subunit, partial (chloroplast) [Ma…	0	auto - discordant peptide type	0.142668	99	TSIVGNVFGF	iTRAQ8plex@N-term		cleaved F-T@N-term; cleaved F-K@C-term	-0.006386	1343.73	672.874	1343.74	672.877	2	11	7.1.1.2122.11	48.752	632.28	486.6	48.83	0.24	912.749
1	98.23	98.23	90.55	88.57	83.3	gi|379062287; gi|379062285; gi|379062283; gi|379062281; gi|379062279; gi|379062277; gi|379062275; gi|379062273; gi|379062271; gi|379062269; gi|379062267; gi|379062265; gi|379062263; gi|379062261; gi|379062259; gi|379062257; gi|379062211	ribulose-1,5-bisphosphate carboxylase/oxygenase large subunit, partial (chloroplast) [Malus baccata]; ribulose-1,5-bisphosphate carboxylase/oxygenase large subunit, partial (chloroplast) [Malus halliana]; ribulose-1,5-bisphosphate carboxylase/oxygenase large subunit, partial (chloroplast) [Malus sp. 515-94C]; ribulose-1,5-bisphosphate carboxylase/oxygenase large subunit, partial (chloroplast) [Ma…	0	auto - shared MS/MS	0.133713	91.52	AIIR	iTRAQ8plex@N-term		cleaved N-A@N-term	-0.00706829	775.515	388.765	775.522	388.768	2	6	3.1.1.1316.4	12.466	657.92	353.22	12.61	0.25	564.504
1	98.23	98.23	90.55	88.57	83.3	gi|379062287; gi|379062285; gi|379062283; gi|379062281; gi|379062279; gi|379062277; gi|379062275; gi|379062273; gi|379062271; gi|379062269; gi|379062267; gi|379062265; gi|379062263; gi|379062261; gi|379062259; gi|379062257; gi|379062211	ribulose-1,5-bisphosphate carboxylase/oxygenase large subunit, partial (chloroplast) [Malus baccata]; ribulose-1,5-bisphosphate carboxylase/oxygenase large subunit, partial (chloroplast) [Malus halliana]; ribulose-1,5-bisphosphate carboxylase/oxygenase large subunit, partial (chloroplast) [Malus sp. 515-94C]; ribulose-1,5-bisphosphate carboxylase/oxygenase large subunit, partial (chloroplast) [Ma…	0	auto - shared MS/MS	0.123205	92.16	EALYK	iTRAQ8plex@N-term; iTRAQ8plex(K)@5		cleaved A-E@N-term	-0.00404852	1230.74	411.254	1230.74	411.255	3	8	7.1.1.1595.5	16.8144	10151.9	7608.66	16.56	0.78	12441.4
1	98.23	98.23	90.55	88.57	83.3	gi|379062287; gi|379062285; gi|379062283; gi|379062281; gi|379062279; gi|379062277; gi|379062275; gi|379062273; gi|379062271; gi|379062269; gi|379062267; gi|379062265; gi|379062263; gi|379062261; gi|379062259; gi|379062257; gi|379062211	ribulose-1,5-bisphosphate carboxylase/oxygenase large subunit, partial (chloroplast) [Malus baccata]; ribulose-1,5-bisphosphate carboxylase/oxygenase large subunit, partial (chloroplast) [Malus halliana]; ribulose-1,5-bisphosphate carboxylase/oxygenase large subunit, partial (chloroplast) [Malus sp. 515-94C]; ribulose-1,5-bisphosphate carboxylase/oxygenase large subunit, partial (chloroplast) [Ma…	0	auto - discordant peptide type	0.121478	99	ELGVPIVMHDYLTGGFT	iTRAQ8plex@N-term		cleaved T-A@C-term	0.00429145	2152.12	718.381	2152.12	718.38	3	11	7.1.1.2106.28	47.7871	3915.53	774.42	47.43	0.18	2142.89
1	98.23	98.23	90.55	88.57	83.3	gi|379062287; gi|379062285; gi|379062283; gi|379062281; gi|379062279; gi|379062277; gi|379062275; gi|379062273; gi|379062271; gi|379062269; gi|379062267; gi|379062265; gi|379062263; gi|379062261; gi|379062259; gi|379062257; gi|379062211	ribulose-1,5-bisphosphate carboxylase/oxygenase large subunit, partial (chloroplast) [Malus baccata]; ribulose-1,5-bisphosphate carboxylase/oxygenase large subunit, partial (chloroplast) [Malus halliana]; ribulose-1,5-bisphosphate carboxylase/oxygenase large subunit, partial (chloroplast) [Malus sp. 515-94C]; ribulose-1,5-bisphosphate carboxylase/oxygenase large subunit, partial (chloroplast) [Ma…	0	auto - discordant peptide type	0.116339	99	TFQGPPHGIQ	iTRAQ8plex@N-term		cleaved Q-V@C-term	-0.0016582	1384.74	693.377	1384.74	693.378	2	18	7.1.1.1644.31	19.8089	19188.7	14383	19.69	0.31	20795
1	98.23	98.23	90.55	88.57	83.3	gi|379062287; gi|379062285; gi|379062283; gi|379062281; gi|379062279; gi|379062277; gi|379062275; gi|379062273; gi|379062271; gi|379062269; gi|379062267; gi|379062265; gi|379062263; gi|379062261; gi|379062259; gi|379062257; gi|379062211	ribulose-1,5-bisphosphate carboxylase/oxygenase large subunit, partial (chloroplast) [Malus baccata]; ribulose-1,5-bisphosphate carboxylase/oxygenase large subunit, partial (chloroplast) [Malus halliana]; ribulose-1,5-bisphosphate carboxylase/oxygenase large subunit, partial (chloroplast) [Malus sp. 515-94C]; ribulose-1,5-bisphosphate carboxylase/oxygenase large subunit, partial (chloroplast) [Ma…	0	auto - discordant peptide type	0.109579	99	YLNATAGTCEDMMK	iTRAQ8plex@N-term; Carbamidomethyl(C)@9; Oxidation(M)@12; Oxidation(M)@13; iTRAQ8plex(K)@14		cleaved H-Y@N-term	0.000735488	2244.07	749.03	2244.07	749.03	3	16	2.1.1.1468.31	20.0731	3781.97	3734	20.08	0.25	8287.9
1	98.23	98.23	90.55	88.57	83.3	gi|379062287; gi|379062285; gi|379062283; gi|379062281; gi|379062279; gi|379062277; gi|379062275; gi|379062273; gi|379062271; gi|379062269; gi|379062267; gi|379062265; gi|379062263; gi|379062261; gi|379062259; gi|379062257; gi|379062211	ribulose-1,5-bisphosphate carboxylase/oxygenase large subunit, partial (chloroplast) [Malus baccata]; ribulose-1,5-bisphosphate carboxylase/oxygenase large subunit, partial (chloroplast) [Malus halliana]; ribulose-1,5-bisphosphate carboxylase/oxygenase large subunit, partial (chloroplast) [Malus sp. 515-94C]; ribulose-1,5-bisphosphate carboxylase/oxygenase large subunit, partial (chloroplast) [Ma…	0	auto - discordant peptide type	0.102923	95.76	CAEALYK	iTRAQ8plex@N-term; Carbamidomethyl(C)@1; iTRAQ8plex(K)@7		cleaved F-C@N-term	-0.00268945	1461.81	731.912	1461.81	731.913	2	11	2.1.1.1461.31	19.6448	27020.3	1603.42	18.87	0.3	4601.66
1	98.23	98.23	90.55	88.57	83.3	gi|379062287; gi|379062285; gi|379062283; gi|379062281; gi|379062279; gi|379062277; gi|379062275; gi|379062273; gi|379062271; gi|379062269; gi|379062267; gi|379062265; gi|379062263; gi|379062261; gi|379062259; gi|379062257; gi|379062211	ribulose-1,5-bisphosphate carboxylase/oxygenase large subunit, partial (chloroplast) [Malus baccata]; ribulose-1,5-bisphosphate carboxylase/oxygenase large subunit, partial (chloroplast) [Malus halliana]; ribulose-1,5-bisphosphate carboxylase/oxygenase large subunit, partial (chloroplast) [Malus sp. 515-94C]; ribulose-1,5-bisphosphate carboxylase/oxygenase large subunit, partial (chloroplast) [Ma…	0	auto - discordant peptide type	0.101275	99	HPWGNAPGAVANR	iTRAQ8plex@N-term		cleaved G-H@N-term	8.37367e-05	1649.87	550.964	1649.87	550.964	3	17	7.1.1.1567.27	15.1597	13469.6	4496.25	15.35	0.24	8112.79
1	98.23	98.23	90.55	88.57	83.3	gi|379062287; gi|379062285; gi|379062283; gi|379062281; gi|379062279; gi|379062277; gi|379062275; gi|379062273; gi|379062271; gi|379062269; gi|379062267; gi|379062265; gi|379062263; gi|379062261; gi|379062259; gi|379062257; gi|379062211	ribulose-1,5-bisphosphate carboxylase/oxygenase large subunit, partial (chloroplast) [Malus baccata]; ribulose-1,5-bisphosphate carboxylase/oxygenase large subunit, partial (chloroplast) [Malus halliana]; ribulose-1,5-bisphosphate carboxylase/oxygenase large subunit, partial (chloroplast) [Malus sp. 515-94C]; ribulose-1,5-bisphosphate carboxylase/oxygenase large subunit, partial (chloroplast) [Ma…	0	auto - discordant peptide type	0.100727	99	GDHIHAGTVVGK	iTRAQ8plex@N-term; iTRAQ8plex(K)@12		cleaved G-G@N-term	0.00113107	1798.03	450.515	1798.03	450.515	4	11	9.1.1.1438.4	11.9006	238.01	234.39	11.91	0.25	654.403
1	98.23	98.23	90.55	88.57	83.3	gi|379062287; gi|379062285; gi|379062283; gi|379062281; gi|379062279; gi|379062277; gi|379062275; gi|379062273; gi|379062271; gi|379062269; gi|379062267; gi|379062265; gi|379062263; gi|379062261; gi|379062259; gi|379062257; gi|379062211	ribulose-1,5-bisphosphate carboxylase/oxygenase large subunit, partial (chloroplast) [Malus baccata]; ribulose-1,5-bisphosphate carboxylase/oxygenase large subunit, partial (chloroplast) [Malus halliana]; ribulose-1,5-bisphosphate carboxylase/oxygenase large subunit, partial (chloroplast) [Malus sp. 515-94C]; ribulose-1,5-bisphosphate carboxylase/oxygenase large subunit, partial (chloroplast) [Ma…	0	auto - discordant peptide type	0.0996329	99	GRAVYECLR	No iTRAQ8plex@N-term; Carbamidomethyl(C)@7		cleaved Y-G@N-term; missed R-A@2	0.0163971	1122.58	562.296	1122.56	562.287	2	12	3.1.1.1405.24	17.8726	6717.36	2400.27	18.01	0.18	4920.69
1	98.23	98.23	90.55	88.57	83.3	gi|379062287; gi|379062285; gi|379062283; gi|379062281; gi|379062279; gi|379062277; gi|379062275; gi|379062273; gi|379062271; gi|379062269; gi|379062267; gi|379062265; gi|379062263; gi|379062261; gi|379062259; gi|379062257; gi|379062211	ribulose-1,5-bisphosphate carboxylase/oxygenase large subunit, partial (chloroplast) [Malus baccata]; ribulose-1,5-bisphosphate carboxylase/oxygenase large subunit, partial (chloroplast) [Malus halliana]; ribulose-1,5-bisphosphate carboxylase/oxygenase large subunit, partial (chloroplast) [Malus sp. 515-94C]; ribulose-1,5-bisphosphate carboxylase/oxygenase large subunit, partial (chloroplast) [Ma…	0	auto - shared MS/MS	0.0979971	98.59	FVDLLR	iTRAQ8plex@N-term		cleaved G-F@N-term	-0.00442384	1065.64	533.83	1065.65	533.832	2	10	4.1.1.1970.4	41.1038	65797	6388.32	40.67	0.3	7765.31
1	98.23	98.23	90.55	88.57	83.3	gi|379062287; gi|379062285; gi|379062283; gi|379062281; gi|379062279; gi|379062277; gi|379062275; gi|379062273; gi|379062271; gi|379062269; gi|379062267; gi|379062265; gi|379062263; gi|379062261; gi|379062259; gi|379062257; gi|379062211	ribulose-1,5-bisphosphate carboxylase/oxygenase large subunit, partial (chloroplast) [Malus baccata]; ribulose-1,5-bisphosphate carboxylase/oxygenase large subunit, partial (chloroplast) [Malus halliana]; ribulose-1,5-bisphosphate carboxylase/oxygenase large subunit, partial (chloroplast) [Malus sp. 515-94C]; ribulose-1,5-bisphosphate carboxylase/oxygenase large subunit, partial (chloroplast) [Ma…	0	auto - discordant peptide type	0.0958256	99	APGAVANR	iTRAQ8plex@N-term		cleaved N-A@N-term	-0.000655448	1058.61	353.878	1058.61	353.879	3	9	9.1.1.1304.2	8.6975	351.53	244.89	8.81	0.2	344.307
1	98.23	98.23	90.55	88.57	83.3	gi|379062287; gi|379062285; gi|379062283; gi|379062281; gi|379062279; gi|379062277; gi|379062275; gi|379062273; gi|379062271; gi|379062269; gi|379062267; gi|379062265; gi|379062263; gi|379062261; gi|379062259; gi|379062257; gi|379062211	ribulose-1,5-bisphosphate carboxylase/oxygenase large subunit, partial (chloroplast) [Malus baccata]; ribulose-1,5-bisphosphate carboxylase/oxygenase large subunit, partial (chloroplast) [Malus halliana]; ribulose-1,5-bisphosphate carboxylase/oxygenase large subunit, partial (chloroplast) [Malus sp. 515-94C]; ribulose-1,5-bisphosphate carboxylase/oxygenase large subunit, partial (chloroplast) [Ma…	0	auto - shared MS/MS	0.0942041	96.83	YYTPDYETK	iTRAQ8plex@N-term; iTRAQ8plex(K)@9		cleaved T-Y@N-term	0.00259991	1786.93	596.649	1786.92	596.649	3	12	5.1.1.1644.27	21.6708	9144.81	8705.62	21.62	0.36	10411.4
1	98.23	98.23	90.55	88.57	83.3	gi|379062287; gi|379062285; gi|379062283; gi|379062281; gi|379062279; gi|379062277; gi|379062275; gi|379062273; gi|379062271; gi|379062269; gi|379062267; gi|379062265; gi|379062263; gi|379062261; gi|379062259; gi|379062257; gi|379062211	ribulose-1,5-bisphosphate carboxylase/oxygenase large subunit, partial (chloroplast) [Malus baccata]; ribulose-1,5-bisphosphate carboxylase/oxygenase large subunit, partial (chloroplast) [Malus halliana]; ribulose-1,5-bisphosphate carboxylase/oxygenase large subunit, partial (chloroplast) [Malus sp. 515-94C]; ribulose-1,5-bisphosphate carboxylase/oxygenase large subunit, partial (chloroplast) [Ma…	0	auto - shared MS/MS	0.080399	89.39	VTPQPGVPPEEAGAA	iTRAQ8plex@N-term		cleaved A-V@C-term	0.00884073	1722.92	862.466	1722.91	862.462	2	7	1.1.1.1452.31	21.6341	34.6587	34.6587			1123.21
1	98.23	98.23	90.55	88.57	83.3	gi|379062287; gi|379062285; gi|379062283; gi|379062281; gi|379062279; gi|379062277; gi|379062275; gi|379062273; gi|379062271; gi|379062269; gi|379062267; gi|379062265; gi|379062263; gi|379062261; gi|379062259; gi|379062257; gi|379062211	ribulose-1,5-bisphosphate carboxylase/oxygenase large subunit, partial (chloroplast) [Malus baccata]; ribulose-1,5-bisphosphate carboxylase/oxygenase large subunit, partial (chloroplast) [Malus halliana]; ribulose-1,5-bisphosphate carboxylase/oxygenase large subunit, partial (chloroplast) [Malus sp. 515-94C]; ribulose-1,5-bisphosphate carboxylase/oxygenase large subunit, partial (chloroplast) [Ma…	0	auto - discordant peptide type	0.076238	98.77	GHPWGNAPGAVANR	iTRAQ8plex@N-term		cleaved L-G@N-term	0.00376301	1706.89	569.972	1706.89	569.971	3	9	10.1.1.1701.27	15.2802	428.51	426.54	15.29	0.24	1244.11
1	98.23	98.23	90.55	88.57	83.3	gi|379062287; gi|379062285; gi|379062283; gi|379062281; gi|379062279; gi|379062277; gi|379062275; gi|379062273; gi|379062271; gi|379062269; gi|379062267; gi|379062265; gi|379062263; gi|379062261; gi|379062259; gi|379062257; gi|379062211	ribulose-1,5-bisphosphate carboxylase/oxygenase large subunit, partial (chloroplast) [Malus baccata]; ribulose-1,5-bisphosphate carboxylase/oxygenase large subunit, partial (chloroplast) [Malus halliana]; ribulose-1,5-bisphosphate carboxylase/oxygenase large subunit, partial (chloroplast) [Malus sp. 515-94C]; ribulose-1,5-bisphosphate carboxylase/oxygenase large subunit, partial (chloroplast) [Ma…	0	auto - shared MS/MS	0.0619809	83.1	WSPELA	iTRAQ8plex@N-term		cleaved A-A@C-term	-0.00459274	1005.54	503.777	1005.54	503.779	2	8	2.1.1.1688.5	33.3792	12844.4	1734.16	33.01	0.3	3272.98
1	98.23	98.23	90.55	88.57	83.3	gi|379062287; gi|379062285; gi|379062283; gi|379062281; gi|379062279; gi|379062277; gi|379062275; gi|379062273; gi|379062271; gi|379062269; gi|379062267; gi|379062265; gi|379062263; gi|379062261; gi|379062259; gi|379062257; gi|379062211	ribulose-1,5-bisphosphate carboxylase/oxygenase large subunit, partial (chloroplast) [Malus baccata]; ribulose-1,5-bisphosphate carboxylase/oxygenase large subunit, partial (chloroplast) [Malus halliana]; ribulose-1,5-bisphosphate carboxylase/oxygenase large subunit, partial (chloroplast) [Malus sp. 515-94C]; ribulose-1,5-bisphosphate carboxylase/oxygenase large subunit, partial (chloroplast) [Ma…	0	auto - discordant peptide type	0.0604807	99	GGDHIHAGTVVGK	iTRAQ8plex@N-term; iTRAQ8plex(K)@13		cleaved S-G@N-term	0.00202613	1855.05	464.771	1855.05	464.77	4	13	9.1.1.1442.2	12.0521	2133.72	1013.91	11.91	0.19	1671.28
1	98.23	98.23	90.55	88.57	83.3	gi|379062287; gi|379062285; gi|379062283; gi|379062281; gi|379062279; gi|379062277; gi|379062275; gi|379062273; gi|379062271; gi|379062269; gi|379062267; gi|379062265; gi|379062263; gi|379062261; gi|379062259; gi|379062257; gi|379062211	ribulose-1,5-bisphosphate carboxylase/oxygenase large subunit, partial (chloroplast) [Malus baccata]; ribulose-1,5-bisphosphate carboxylase/oxygenase large subunit, partial (chloroplast) [Malus halliana]; ribulose-1,5-bisphosphate carboxylase/oxygenase large subunit, partial (chloroplast) [Malus sp. 515-94C]; ribulose-1,5-bisphosphate carboxylase/oxygenase large subunit, partial (chloroplast) [Ma…	0	auto - discordant peptide type	0.0501223	99	NATAGTCEDMMK	iTRAQ8plex@N-term; Carbamidomethyl(C)@7; Oxidation(M)@11; iTRAQ8plex(K)@12		cleaved L-N@N-term	0.00236251	1951.93	651.65	1951.93	651.649	3	13	1.1.1.1312.31	13.1447	575.37	537.79	13.21	0.24	1418.51
1	98.23	98.23	90.55	88.57	83.3	gi|379062287; gi|379062285; gi|379062283; gi|379062281; gi|379062279; gi|379062277; gi|379062275; gi|379062273; gi|379062271; gi|379062269; gi|379062267; gi|379062265; gi|379062263; gi|379062261; gi|379062259; gi|379062257; gi|379062211	ribulose-1,5-bisphosphate carboxylase/oxygenase large subunit, partial (chloroplast) [Malus baccata]; ribulose-1,5-bisphosphate carboxylase/oxygenase large subunit, partial (chloroplast) [Malus halliana]; ribulose-1,5-bisphosphate carboxylase/oxygenase large subunit, partial (chloroplast) [Malus sp. 515-94C]; ribulose-1,5-bisphosphate carboxylase/oxygenase large subunit, partial (chloroplast) [Ma…	0	auto - discordant peptide type	0.0501223	99	RGGLDFTKDDENVNSQPFMR	Carbamidomethyl@N-term; iTRAQ8plex(K)@8		cleaved L-R@N-term; missed R-G@1; missed K-D@8	0.00924082	2686.32	896.446	2686.31	896.443	3	16	2.1.1.1652.30	31.248	2646.57	2074.23	31.38	0.37	3816.47
1	98.23	98.23	90.55	88.57	83.3	gi|379062287; gi|379062285; gi|379062283; gi|379062281; gi|379062279; gi|379062277; gi|379062275; gi|379062273; gi|379062271; gi|379062269; gi|379062267; gi|379062265; gi|379062263; gi|379062261; gi|379062259; gi|379062257; gi|379062211	ribulose-1,5-bisphosphate carboxylase/oxygenase large subunit, partial (chloroplast) [Malus baccata]; ribulose-1,5-bisphosphate carboxylase/oxygenase large subunit, partial (chloroplast) [Malus halliana]; ribulose-1,5-bisphosphate carboxylase/oxygenase large subunit, partial (chloroplast) [Malus sp. 515-94C]; ribulose-1,5-bisphosphate carboxylase/oxygenase large subunit, partial (chloroplast) [Ma…	0	auto - shared MS/MS	0.0491485	97.59	GLLL	iTRAQ8plex@N-term		cleaved N-G@N-term; cleaved L-H@C-term	-0.00311474	718.486	360.25	718.49	360.252	2	5	9.1.1.1828.2	35.389	2518.13	2231.22	35.44	0.31	2453.59
1	98.23	98.23	90.55	88.57	83.3	gi|379062287; gi|379062285; gi|379062283; gi|379062281; gi|379062279; gi|379062277; gi|379062275; gi|379062273; gi|379062271; gi|379062269; gi|379062267; gi|379062265; gi|379062263; gi|379062261; gi|379062259; gi|379062257; gi|379062211	ribulose-1,5-bisphosphate carboxylase/oxygenase large subunit, partial (chloroplast) [Malus baccata]; ribulose-1,5-bisphosphate carboxylase/oxygenase large subunit, partial (chloroplast) [Malus halliana]; ribulose-1,5-bisphosphate carboxylase/oxygenase large subunit, partial (chloroplast) [Malus sp. 515-94C]; ribulose-1,5-bisphosphate carboxylase/oxygenase large subunit, partial (chloroplast) [Ma…	0	no quant - weak signal	0.0438316	98.24	FLFCAEAL	iTRAQ8plex@N-term; Carbamidomethyl(C)@4		cleaved L-Y@C-term	-0.00176136	1273.67	637.841	1273.67	637.841	2	8	5.1.1.2091.4	48.7993	896.61	355.85	48.65	0.24	448.031
1	98.23	98.23	90.55	88.57	83.3	gi|379062287; gi|379062285; gi|379062283; gi|379062281; gi|379062279; gi|379062277; gi|379062275; gi|379062273; gi|379062271; gi|379062269; gi|379062267; gi|379062265; gi|379062263; gi|379062261; gi|379062259; gi|379062257; gi|379062211	ribulose-1,5-bisphosphate carboxylase/oxygenase large subunit, partial (chloroplast) [Malus baccata]; ribulose-1,5-bisphosphate carboxylase/oxygenase large subunit, partial (chloroplast) [Malus halliana]; ribulose-1,5-bisphosphate carboxylase/oxygenase large subunit, partial (chloroplast) [Malus sp. 515-94C]; ribulose-1,5-bisphosphate carboxylase/oxygenase large subunit, partial (chloroplast) [Ma…	0	auto - discordant peptide type	0.0428718	95.58	FCAEALYK	iTRAQ8plex@N-term; Carbamidomethyl(C)@2; iTRAQ8plex(K)@8		cleaved L-F@N-term	0.00537469	1608.88	537.302	1608.88	537.3	3	10	10.1.1.1947.13	30.0368	2524.75	1340	30.19	0.24	4108.06
1	98.23	98.23	90.55	88.57	83.3	gi|379062287; gi|379062285; gi|379062283; gi|379062281; gi|379062279; gi|379062277; gi|379062275; gi|379062273; gi|379062271; gi|379062269; gi|379062267; gi|379062265; gi|379062263; gi|379062261; gi|379062259; gi|379062257; gi|379062211	ribulose-1,5-bisphosphate carboxylase/oxygenase large subunit, partial (chloroplast) [Malus baccata]; ribulose-1,5-bisphosphate carboxylase/oxygenase large subunit, partial (chloroplast) [Malus halliana]; ribulose-1,5-bisphosphate carboxylase/oxygenase large subunit, partial (chloroplast) [Malus sp. 515-94C]; ribulose-1,5-bisphosphate carboxylase/oxygenase large subunit, partial (chloroplast) [Ma…	0	auto - discordant peptide type	0.0423927	95.57	EITLGF	iTRAQ8plex@N-term		cleaved F-V@C-term	-0.00478128	982.559	492.287	982.564	492.289	2	8	6.1.1.2003.7	41.1041	33309.5	8127.79	40.91	0.18	7778.61
1	98.23	98.23	90.55	88.57	83.3	gi|379062287; gi|379062285; gi|379062283; gi|379062281; gi|379062279; gi|379062277; gi|379062275; gi|379062273; gi|379062271; gi|379062269; gi|379062267; gi|379062265; gi|379062263; gi|379062261; gi|379062259; gi|379062257; gi|379062211	ribulose-1,5-bisphosphate carboxylase/oxygenase large subunit, partial (chloroplast) [Malus baccata]; ribulose-1,5-bisphosphate carboxylase/oxygenase large subunit, partial (chloroplast) [Malus halliana]; ribulose-1,5-bisphosphate carboxylase/oxygenase large subunit, partial (chloroplast) [Malus sp. 515-94C]; ribulose-1,5-bisphosphate carboxylase/oxygenase large subunit, partial (chloroplast) [Ma…	0	auto - discordant peptide type	0.0376307	99	TTVWTDGLTSLDR	iTRAQ8plex@N-term		cleaved W-T@N-term	-0.000477952	1767.93	884.972	1767.93	884.973	2	18	10.1.1.2095.30	38.9698	3241.29	2246.68	39.1	0.3	4060.9
1	98.23	98.23	90.55	88.57	83.3	gi|379062287; gi|379062285; gi|379062283; gi|379062281; gi|379062279; gi|379062277; gi|379062275; gi|379062273; gi|379062271; gi|379062269; gi|379062267; gi|379062265; gi|379062263; gi|379062261; gi|379062259; gi|379062257; gi|379062211	ribulose-1,5-bisphosphate carboxylase/oxygenase large subunit, partial (chloroplast) [Malus baccata]; ribulose-1,5-bisphosphate carboxylase/oxygenase large subunit, partial (chloroplast) [Malus halliana]; ribulose-1,5-bisphosphate carboxylase/oxygenase large subunit, partial (chloroplast) [Malus sp. 515-94C]; ribulose-1,5-bisphosphate carboxylase/oxygenase large subunit, partial (chloroplast) [Ma…	0	auto - discordant peptide type	0.0347983	99	KTFQGPPHGIQVER	iTRAQ8plex@N-term; iTRAQ8plex(K)@1		cleaved V-K@N-term; missed K-T@1	0.0133971	2201.27	551.324	2201.25	551.321	4	12	4.1.1.1585.29	17.7525	1117.82	1019.99	17.82	0.25	4714.45
1	98.23	98.23	90.55	88.57	83.3	gi|379062287; gi|379062285; gi|379062283; gi|379062281; gi|379062279; gi|379062277; gi|379062275; gi|379062273; gi|379062271; gi|379062269; gi|379062267; gi|379062265; gi|379062263; gi|379062261; gi|379062259; gi|379062257; gi|379062211	ribulose-1,5-bisphosphate carboxylase/oxygenase large subunit, partial (chloroplast) [Malus baccata]; ribulose-1,5-bisphosphate carboxylase/oxygenase large subunit, partial (chloroplast) [Malus halliana]; ribulose-1,5-bisphosphate carboxylase/oxygenase large subunit, partial (chloroplast) [Malus sp. 515-94C]; ribulose-1,5-bisphosphate carboxylase/oxygenase large subunit, partial (chloroplast) [Ma…	0	auto - discordant peptide type	0.0287242	72.41	FEFEAM	iTRAQ8plex@N-term		cleaved M-D@C-term	0.000751139	1076.52	539.265	1076.52	539.265	2	7	5.1.1.1968.7	41.328	2633.04	964.19	41.14	0.18	2346.49
1	98.23	98.23	90.55	88.57	83.3	gi|379062287; gi|379062285; gi|379062283; gi|379062281; gi|379062279; gi|379062277; gi|379062275; gi|379062273; gi|379062271; gi|379062269; gi|379062267; gi|379062265; gi|379062263; gi|379062261; gi|379062259; gi|379062257; gi|379062211	ribulose-1,5-bisphosphate carboxylase/oxygenase large subunit, partial (chloroplast) [Malus baccata]; ribulose-1,5-bisphosphate carboxylase/oxygenase large subunit, partial (chloroplast) [Malus halliana]; ribulose-1,5-bisphosphate carboxylase/oxygenase large subunit, partial (chloroplast) [Malus sp. 515-94C]; ribulose-1,5-bisphosphate carboxylase/oxygenase large subunit, partial (chloroplast) [Ma…	1	auto	0.0287242	83.59	VAYVK	iTRAQ8plex@N-term; iTRAQ8plex(K)@5		cleaved P-V@N-term	-0.00535621	1186.75	396.59	1186.75	396.592	3	8	10.1.1.1741.3	17.6628	11282.4	10971.9	17.71	0.3	20752.5
1	98.23	98.23	90.55	88.57	83.3	gi|379062287; gi|379062285; gi|379062283; gi|379062281; gi|379062279; gi|379062277; gi|379062275; gi|379062273; gi|379062271; gi|379062269; gi|379062267; gi|379062265; gi|379062263; gi|379062261; gi|379062259; gi|379062257; gi|379062211	ribulose-1,5-bisphosphate carboxylase/oxygenase large subunit, partial (chloroplast) [Malus baccata]; ribulose-1,5-bisphosphate carboxylase/oxygenase large subunit, partial (chloroplast) [Malus halliana]; ribulose-1,5-bisphosphate carboxylase/oxygenase large subunit, partial (chloroplast) [Malus sp. 515-94C]; ribulose-1,5-bisphosphate carboxylase/oxygenase large subunit, partial (chloroplast) [Ma…	0	auto - shared MS/MS	0.0273344	82.95	LSAK	iTRAQ8plex@N-term; iTRAQ8plex(K)@4		cleaved G-L@N-term	-0.00660859	1025.66	513.839	1025.67	513.842	2	6	4.1.1.1499.4	12.4956	659.73	301.29	12.68	0.42	605.703
1	98.23	98.23	90.55	88.57	83.3	gi|379062287; gi|379062285; gi|379062283; gi|379062281; gi|379062279; gi|379062277; gi|379062275; gi|379062273; gi|379062271; gi|379062269; gi|379062267; gi|379062265; gi|379062263; gi|379062261; gi|379062259; gi|379062257; gi|379062211	ribulose-1,5-bisphosphate carboxylase/oxygenase large subunit, partial (chloroplast) [Malus baccata]; ribulose-1,5-bisphosphate carboxylase/oxygenase large subunit, partial (chloroplast) [Malus halliana]; ribulose-1,5-bisphosphate carboxylase/oxygenase large subunit, partial (chloroplast) [Malus sp. 515-94C]; ribulose-1,5-bisphosphate carboxylase/oxygenase large subunit, partial (chloroplast) [Ma…	0	auto - discordant peptide type	0.0222764	99	REITLGFVDLLR	Carbamidomethyl@N-term		cleaved E-R@N-term; missed R-E@1	0.013426	1487.86	496.96	1487.85	496.956	3	13	3.1.1.1911.4	48.3894	4029.44	1818.08	48.26	0.18	2401.89
1	98.23	98.23	90.55	88.57	83.3	gi|379062287; gi|379062285; gi|379062283; gi|379062281; gi|379062279; gi|379062277; gi|379062275; gi|379062273; gi|379062271; gi|379062269; gi|379062267; gi|379062265; gi|379062263; gi|379062261; gi|379062259; gi|379062257; gi|379062211	ribulose-1,5-bisphosphate carboxylase/oxygenase large subunit, partial (chloroplast) [Malus baccata]; ribulose-1,5-bisphosphate carboxylase/oxygenase large subunit, partial (chloroplast) [Malus halliana]; ribulose-1,5-bisphosphate carboxylase/oxygenase large subunit, partial (chloroplast) [Malus sp. 515-94C]; ribulose-1,5-bisphosphate carboxylase/oxygenase large subunit, partial (chloroplast) [Ma…	0	auto - discordant peptide type	0.0218195	98.7	KAQAETGEIK	iTRAQ8plex@N-term; iTRAQ8plex(K)@1; iTRAQ8plex(K)@10		cleaved Y-K@N-term; missed K-A@1	0.000862752	1986.19	497.554	1986.19	497.554	4	13	4.1.1.1525.10	14.073	2802.87	1869.99	13.97	0.25	4171.38
1	98.23	98.23	90.55	88.57	83.3	gi|379062287; gi|379062285; gi|379062283; gi|379062281; gi|379062279; gi|379062277; gi|379062275; gi|379062273; gi|379062271; gi|379062269; gi|379062267; gi|379062265; gi|379062263; gi|379062261; gi|379062259; gi|379062257; gi|379062211	ribulose-1,5-bisphosphate carboxylase/oxygenase large subunit, partial (chloroplast) [Malus baccata]; ribulose-1,5-bisphosphate carboxylase/oxygenase large subunit, partial (chloroplast) [Malus halliana]; ribulose-1,5-bisphosphate carboxylase/oxygenase large subunit, partial (chloroplast) [Malus sp. 515-94C]; ribulose-1,5-bisphosphate carboxylase/oxygenase large subunit, partial (chloroplast) [Ma…	0	auto - discordant peptide type	0.0209071	99	FGGGTLGHPWGNAPGAVANR	iTRAQ8plex@N-term		cleaved Q-F@N-term	0.00398151	2239.16	560.797	2239.16	560.796	4	19	8.1.1.1846.25	28.8519	6961.48	6748.17	28.87	0.31	20648.2
1	98.23	98.23	90.55	88.57	83.3	gi|379062287; gi|379062285; gi|379062283; gi|379062281; gi|379062279; gi|379062277; gi|379062275; gi|379062273; gi|379062271; gi|379062269; gi|379062267; gi|379062265; gi|379062263; gi|379062261; gi|379062259; gi|379062257; gi|379062211	ribulose-1,5-bisphosphate carboxylase/oxygenase large subunit, partial (chloroplast) [Malus baccata]; ribulose-1,5-bisphosphate carboxylase/oxygenase large subunit, partial (chloroplast) [Malus halliana]; ribulose-1,5-bisphosphate carboxylase/oxygenase large subunit, partial (chloroplast) [Malus sp. 515-94C]; ribulose-1,5-bisphosphate carboxylase/oxygenase large subunit, partial (chloroplast) [Ma…	0	auto - discordant peptide type	0.0181814	99	LGFVDLLR	iTRAQ8plex@N-term		cleaved T-L@N-term	-0.00902297	1235.75	618.88	1235.75	618.885	2	12	8.1.1.2112.11	44.947	2329.97	1505.32	45.1	0.36	3626.37
1	98.23	98.23	90.55	88.57	83.3	gi|379062287; gi|379062285; gi|379062283; gi|379062281; gi|379062279; gi|379062277; gi|379062275; gi|379062273; gi|379062271; gi|379062269; gi|379062267; gi|379062265; gi|379062263; gi|379062261; gi|379062259; gi|379062257; gi|379062211	ribulose-1,5-bisphosphate carboxylase/oxygenase large subunit, partial (chloroplast) [Malus baccata]; ribulose-1,5-bisphosphate carboxylase/oxygenase large subunit, partial (chloroplast) [Malus halliana]; ribulose-1,5-bisphosphate carboxylase/oxygenase large subunit, partial (chloroplast) [Malus sp. 515-94C]; ribulose-1,5-bisphosphate carboxylase/oxygenase large subunit, partial (chloroplast) [Ma…	0	auto - shared MS/MS	0.0172766	50.12	TIKPK	iTRAQ8plex@N-term; iTRAQ8plex(K)@3; iTRAQ8plex(K)@5		cleaved C-T@N-term	0.00340599	1498	375.508	1498	375.508	4	5	8.1.1.1543.2	10.644	690.14	563.28	10.56	0.24	1573.49
1	98.23	98.23	90.55	88.57	83.3	gi|379062287; gi|379062285; gi|379062283; gi|379062281; gi|379062279; gi|379062277; gi|379062275; gi|379062273; gi|379062271; gi|379062269; gi|379062267; gi|379062265; gi|379062263; gi|379062261; gi|379062259; gi|379062257; gi|379062211	ribulose-1,5-bisphosphate carboxylase/oxygenase large subunit, partial (chloroplast) [Malus baccata]; ribulose-1,5-bisphosphate carboxylase/oxygenase large subunit, partial (chloroplast) [Malus halliana]; ribulose-1,5-bisphosphate carboxylase/oxygenase large subunit, partial (chloroplast) [Malus sp. 515-94C]; ribulose-1,5-bisphosphate carboxylase/oxygenase large subunit, partial (chloroplast) [Ma…	0	auto - discordant peptide type	0.0168249	98.64	LEACVQAR	iTRAQ8plex@N-term; Carbamidomethyl(C)@4		cleaved A-L@N-term	0.00415772	1249.68	625.847	1249.68	625.845	2	12	8.1.1.1659.30	17.5633	1345.84	1293.36	17.52	0.18	4515.06
1	98.23	98.23	90.55	88.57	83.3	gi|379062287; gi|379062285; gi|379062283; gi|379062281; gi|379062279; gi|379062277; gi|379062275; gi|379062273; gi|379062271; gi|379062269; gi|379062267; gi|379062265; gi|379062263; gi|379062261; gi|379062259; gi|379062257; gi|379062211	ribulose-1,5-bisphosphate carboxylase/oxygenase large subunit, partial (chloroplast) [Malus baccata]; ribulose-1,5-bisphosphate carboxylase/oxygenase large subunit, partial (chloroplast) [Malus halliana]; ribulose-1,5-bisphosphate carboxylase/oxygenase large subunit, partial (chloroplast) [Malus sp. 515-94C]; ribulose-1,5-bisphosphate carboxylase/oxygenase large subunit, partial (chloroplast) [Ma…	0	auto - discordant peptide type	0.015923	99	ELGVPIVMHDYLTGGFTANTT	iTRAQ8plex@N-term		cleaved T-L@C-term	0.022719	2539.32	847.446	2539.29	847.438	3	10	8.1.1.2137.23	46.4554	62.7599	62.7599			1903.2
1	98.23	98.23	90.55	88.57	83.3	gi|379062287; gi|379062285; gi|379062283; gi|379062281; gi|379062279; gi|379062277; gi|379062275; gi|379062273; gi|379062271; gi|379062269; gi|379062267; gi|379062265; gi|379062263; gi|379062261; gi|379062259; gi|379062257; gi|379062211	ribulose-1,5-bisphosphate carboxylase/oxygenase large subunit, partial (chloroplast) [Malus baccata]; ribulose-1,5-bisphosphate carboxylase/oxygenase large subunit, partial (chloroplast) [Malus halliana]; ribulose-1,5-bisphosphate carboxylase/oxygenase large subunit, partial (chloroplast) [Malus sp. 515-94C]; ribulose-1,5-bisphosphate carboxylase/oxygenase large subunit, partial (chloroplast) [Ma…	0	auto - shared MS/MS	0.015923	87.62	FLFCAE	iTRAQ8plex@N-term; Carbamidomethyl(C)@4		cleaved E-A@C-term	-0.00590313	1089.54	545.778	1089.55	545.781	2	8	9.1.1.1936.9	41.8904	3943.68	3780.23	41.87	0.24	6534.83
1	98.23	98.23	90.55	88.57	83.3	gi|379062287; gi|379062285; gi|379062283; gi|379062281; gi|379062279; gi|379062277; gi|379062275; gi|379062273; gi|379062271; gi|379062269; gi|379062267; gi|379062265; gi|379062263; gi|379062261; gi|379062259; gi|379062257; gi|379062211	ribulose-1,5-bisphosphate carboxylase/oxygenase large subunit, partial (chloroplast) [Malus baccata]; ribulose-1,5-bisphosphate carboxylase/oxygenase large subunit, partial (chloroplast) [Malus halliana]; ribulose-1,5-bisphosphate carboxylase/oxygenase large subunit, partial (chloroplast) [Malus sp. 515-94C]; ribulose-1,5-bisphosphate carboxylase/oxygenase large subunit, partial (chloroplast) [Ma…	0	auto - discordant peptide type	0.015923	99	TDILAAFR	iTRAQ8plex@N-term		cleaved D-T@N-term	-0.00198589	1209.7	404.241	1209.7	404.241	3	9	5.1.1.1960.2	40.8402	930.3	884.05	40.77	0.3	1070.81
1	98.23	98.23	90.55	88.57	83.3	gi|379062287; gi|379062285; gi|379062283; gi|379062281; gi|379062279; gi|379062277; gi|379062275; gi|379062273; gi|379062271; gi|379062269; gi|379062267; gi|379062265; gi|379062263; gi|379062261; gi|379062259; gi|379062257; gi|379062211	ribulose-1,5-bisphosphate carboxylase/oxygenase large subunit, partial (chloroplast) [Malus baccata]; ribulose-1,5-bisphosphate carboxylase/oxygenase large subunit, partial (chloroplast) [Malus halliana]; ribulose-1,5-bisphosphate carboxylase/oxygenase large subunit, partial (chloroplast) [Malus sp. 515-94C]; ribulose-1,5-bisphosphate carboxylase/oxygenase large subunit, partial (chloroplast) [Ma…	0	auto - discordant peptide type	0.0101054	95.93	ELGVPIVM	iTRAQ8plex@N-term		cleaved M-H@C-term	0.00193835	1160.68	581.347	1160.68	581.346	2	10	10.1.1.2154.12	42.5049	23143	16452.2	42.42	0.24	19676.7
1	98.23	98.23	90.55	88.57	83.3	gi|379062287; gi|379062285; gi|379062283; gi|379062281; gi|379062279; gi|379062277; gi|379062275; gi|379062273; gi|379062271; gi|379062269; gi|379062267; gi|379062265; gi|379062263; gi|379062261; gi|379062259; gi|379062257; gi|379062211	ribulose-1,5-bisphosphate carboxylase/oxygenase large subunit, partial (chloroplast) [Malus baccata]; ribulose-1,5-bisphosphate carboxylase/oxygenase large subunit, partial (chloroplast) [Malus halliana]; ribulose-1,5-bisphosphate carboxylase/oxygenase large subunit, partial (chloroplast) [Malus sp. 515-94C]; ribulose-1,5-bisphosphate carboxylase/oxygenase large subunit, partial (chloroplast) [Ma…	0	auto - discordant peptide type	0.00966115	99	QGPPHGIQVER	No iTRAQ8plex@N-term		cleaved F-Q@N-term	-0.00284884	1216.63	609.322	1216.63	609.323	2	13	8.1.1.1716.27	20.9686	13655.5	1605.68	19.25	1.55	3586.21
1	98.23	98.23	90.55	88.57	83.3	gi|379062287; gi|379062285; gi|379062283; gi|379062281; gi|379062279; gi|379062277; gi|379062275; gi|379062273; gi|379062271; gi|379062269; gi|379062267; gi|379062265; gi|379062263; gi|379062261; gi|379062259; gi|379062257; gi|379062211	ribulose-1,5-bisphosphate carboxylase/oxygenase large subunit, partial (chloroplast) [Malus baccata]; ribulose-1,5-bisphosphate carboxylase/oxygenase large subunit, partial (chloroplast) [Malus halliana]; ribulose-1,5-bisphosphate carboxylase/oxygenase large subunit, partial (chloroplast) [Malus sp. 515-94C]; ribulose-1,5-bisphosphate carboxylase/oxygenase large subunit, partial (chloroplast) [Ma…	0	auto - discordant peptide type	0.00921731	99	GDDSVLQF	iTRAQ8plex@N-term		cleaved F-G@N-term; cleaved F-G@C-term	-0.00536885	1183.6	592.806	1183.6	592.809	2	9	1.1.1.1713.21	37.4005	630.35	617.37	37.37	0.55	1500.3
1	98.23	98.23	90.55	88.57	83.3	gi|379062287; gi|379062285; gi|379062283; gi|379062281; gi|379062279; gi|379062277; gi|379062275; gi|379062273; gi|379062271; gi|379062269; gi|379062267; gi|379062265; gi|379062263; gi|379062261; gi|379062259; gi|379062257; gi|379062211	ribulose-1,5-bisphosphate carboxylase/oxygenase large subunit, partial (chloroplast) [Malus baccata]; ribulose-1,5-bisphosphate carboxylase/oxygenase large subunit, partial (chloroplast) [Malus halliana]; ribulose-1,5-bisphosphate carboxylase/oxygenase large subunit, partial (chloroplast) [Malus sp. 515-94C]; ribulose-1,5-bisphosphate carboxylase/oxygenase large subunit, partial (chloroplast) [Ma…	0	auto - discordant peptide type	0.00877392	99	GGGTLGHPWGN	iTRAQ8plex@N-term		cleaved F-G@N-term; cleaved N-A@C-term	0.00116961	1355.69	678.852	1355.69	678.852	2	15	10.1.1.1785.31	20.3593	5755.36	4702.53	20.3	0.24	9733.88
1	98.23	98.23	90.55	88.57	83.3	gi|379062287; gi|379062285; gi|379062283; gi|379062281; gi|379062279; gi|379062277; gi|379062275; gi|379062273; gi|379062271; gi|379062269; gi|379062267; gi|379062265; gi|379062263; gi|379062261; gi|379062259; gi|379062257; gi|379062211	ribulose-1,5-bisphosphate carboxylase/oxygenase large subunit, partial (chloroplast) [Malus baccata]; ribulose-1,5-bisphosphate carboxylase/oxygenase large subunit, partial (chloroplast) [Malus halliana]; ribulose-1,5-bisphosphate carboxylase/oxygenase large subunit, partial (chloroplast) [Malus sp. 515-94C]; ribulose-1,5-bisphosphate carboxylase/oxygenase large subunit, partial (chloroplast) [Ma…	0	auto - discordant peptide type	0.00877392	69.94	GHYLNATAGTCEDM	iTRAQ8plex@N-term; Carbamidomethyl(C)@11		cleaved M-M@C-term	0.00123344	1842.82	615.28	1842.82	615.28	3	11	2.1.1.1493.24	21.5877	1997.56	1448.94	21.48	0.25	9842.44
1	98.23	98.23	90.55	88.57	83.3	gi|379062287; gi|379062285; gi|379062283; gi|379062281; gi|379062279; gi|379062277; gi|379062275; gi|379062273; gi|379062271; gi|379062269; gi|379062267; gi|379062265; gi|379062263; gi|379062261; gi|379062259; gi|379062257; gi|379062211	ribulose-1,5-bisphosphate carboxylase/oxygenase large subunit, partial (chloroplast) [Malus baccata]; ribulose-1,5-bisphosphate carboxylase/oxygenase large subunit, partial (chloroplast) [Malus halliana]; ribulose-1,5-bisphosphate carboxylase/oxygenase large subunit, partial (chloroplast) [Malus sp. 515-94C]; ribulose-1,5-bisphosphate carboxylase/oxygenase large subunit, partial (chloroplast) [Ma…	0	auto - shared MS/MS	0.00833099	64.71	GLDFTK	iTRAQ8plex@N-term; iTRAQ8plex(K)@6		cleaved G-G@N-term	-0.00543155	1287.76	430.26	1287.76	430.262	3	9	4.1.1.1669.11	22.8392	8181.2	4123.26	23.06	0.36	9103.09
1	98.23	98.23	90.55	88.57	83.3	gi|379062287; gi|379062285; gi|379062283; gi|379062281; gi|379062279; gi|379062277; gi|379062275; gi|379062273; gi|379062271; gi|379062269; gi|379062267; gi|379062265; gi|379062263; gi|379062261; gi|379062259; gi|379062257; gi|379062211	ribulose-1,5-bisphosphate carboxylase/oxygenase large subunit, partial (chloroplast) [Malus baccata]; ribulose-1,5-bisphosphate carboxylase/oxygenase large subunit, partial (chloroplast) [Malus halliana]; ribulose-1,5-bisphosphate carboxylase/oxygenase large subunit, partial (chloroplast) [Malus sp. 515-94C]; ribulose-1,5-bisphosphate carboxylase/oxygenase large subunit, partial (chloroplast) [Ma…	0	auto - discordant peptide type	0.00788851	99	ELGVPIVMHDY	iTRAQ8plex@N-term; iTRAQ8plex(Y)@11		cleaved Y-L@C-term	5.83563e-05	1880.03	471.015	1880.03	471.015	4	11	8.1.1.1932.6	34.0369	1297.11	1171.16	34.08	0.18	3877.07
1	98.23	98.23	90.55	88.57	83.3	gi|379062287; gi|379062285; gi|379062283; gi|379062281; gi|379062279; gi|379062277; gi|379062275; gi|379062273; gi|379062271; gi|379062269; gi|379062267; gi|379062265; gi|379062263; gi|379062261; gi|379062259; gi|379062257; gi|379062211	ribulose-1,5-bisphosphate carboxylase/oxygenase large subunit, partial (chloroplast) [Malus baccata]; ribulose-1,5-bisphosphate carboxylase/oxygenase large subunit, partial (chloroplast) [Malus halliana]; ribulose-1,5-bisphosphate carboxylase/oxygenase large subunit, partial (chloroplast) [Malus sp. 515-94C]; ribulose-1,5-bisphosphate carboxylase/oxygenase large subunit, partial (chloroplast) [Ma…	0	auto - discordant peptide type	0.00788851	99	GPPHGIQVER	No iTRAQ8plex@N-term		cleaved Q-G@N-term	-0.0020954	1088.57	545.293	1088.57	545.294	2	14	8.1.1.1715.23	20.899	21249.2	3129.53	19.73	0.89	3732.07
1	98.23	98.23	90.55	88.57	83.3	gi|379062287; gi|379062285; gi|379062283; gi|379062281; gi|379062279; gi|379062277; gi|379062275; gi|379062273; gi|379062271; gi|379062269; gi|379062267; gi|379062265; gi|379062263; gi|379062261; gi|379062259; gi|379062257; gi|379062211	ribulose-1,5-bisphosphate carboxylase/oxygenase large subunit, partial (chloroplast) [Malus baccata]; ribulose-1,5-bisphosphate carboxylase/oxygenase large subunit, partial (chloroplast) [Malus halliana]; ribulose-1,5-bisphosphate carboxylase/oxygenase large subunit, partial (chloroplast) [Malus sp. 515-94C]; ribulose-1,5-bisphosphate carboxylase/oxygenase large subunit, partial (chloroplast) [Ma…	0	auto - discordant peptide type	0.00788851	97.53	SIVGNVFGFK	iTRAQ8plex@N-term; iTRAQ8plex(K)@10		cleaved T-S@N-term	-0.00270979	1674.99	559.337	1674.99	559.338	3	12	8.1.1.2042.4	40.7221	14274.6	1427.65	40.35	0.24	7059.66
1	98.23	98.23	90.55	88.57	83.3	gi|379062287; gi|379062285; gi|379062283; gi|379062281; gi|379062279; gi|379062277; gi|379062275; gi|379062273; gi|379062271; gi|379062269; gi|379062267; gi|379062265; gi|379062263; gi|379062261; gi|379062259; gi|379062257; gi|379062211	ribulose-1,5-bisphosphate carboxylase/oxygenase large subunit, partial (chloroplast) [Malus baccata]; ribulose-1,5-bisphosphate carboxylase/oxygenase large subunit, partial (chloroplast) [Malus halliana]; ribulose-1,5-bisphosphate carboxylase/oxygenase large subunit, partial (chloroplast) [Malus sp. 515-94C]; ribulose-1,5-bisphosphate carboxylase/oxygenase large subunit, partial (chloroplast) [Ma…	0	auto - shared MS/MS	0.00788851	93.1	VFGF	iTRAQ8plex@N-term		cleaved N-V@N-term; cleaved F-K@C-term	-0.00448305	772.438	387.226	772.443	387.229	2	6	10.1.1.2162.3	42.9793	1810.43	683.3	43.15	0.24	1234.71
1	98.23	98.23	90.55	88.57	83.3	gi|379062287; gi|379062285; gi|379062283; gi|379062281; gi|379062279; gi|379062277; gi|379062275; gi|379062273; gi|379062271; gi|379062269; gi|379062267; gi|379062265; gi|379062263; gi|379062261; gi|379062259; gi|379062257; gi|379062211	ribulose-1,5-bisphosphate carboxylase/oxygenase large subunit, partial (chloroplast) [Malus baccata]; ribulose-1,5-bisphosphate carboxylase/oxygenase large subunit, partial (chloroplast) [Malus halliana]; ribulose-1,5-bisphosphate carboxylase/oxygenase large subunit, partial (chloroplast) [Malus sp. 515-94C]; ribulose-1,5-bisphosphate carboxylase/oxygenase large subunit, partial (chloroplast) [Ma…	0	auto - discordant peptide type	0.0070049	81.5	CYHIEPVAGEESQF	iTRAQ8plex@N-term; Carbamidomethyl(C)@1		cleaved F-I@C-term	0.0073483	1968.93	657.316	1968.92	657.314	3	11	1.1.1.1597.10	30.3469	1904.19	1272.97	30.43	0.24	3045.79
1	98.23	98.23	90.55	88.57	83.3	gi|379062287; gi|379062285; gi|379062283; gi|379062281; gi|379062279; gi|379062277; gi|379062275; gi|379062273; gi|379062271; gi|379062269; gi|379062267; gi|379062265; gi|379062263; gi|379062261; gi|379062259; gi|379062257; gi|379062211	ribulose-1,5-bisphosphate carboxylase/oxygenase large subunit, partial (chloroplast) [Malus baccata]; ribulose-1,5-bisphosphate carboxylase/oxygenase large subunit, partial (chloroplast) [Malus halliana]; ribulose-1,5-bisphosphate carboxylase/oxygenase large subunit, partial (chloroplast) [Malus sp. 515-94C]; ribulose-1,5-bisphosphate carboxylase/oxygenase large subunit, partial (chloroplast) [Ma…	0	auto - discordant peptide type	0.00656377	96.55	RDNGLLLHIHR	Carbamidomethyl@N-term		cleaved C-R@N-term; missed R-D@1	0.0123975	1399.79	350.955	1399.78	350.952	4	10	5.1.1.1610.2	19.5837	2268.07	2209.26	19.57	0.12	4976.15
1	98.23	98.23	90.55	88.57	83.3	gi|379062287; gi|379062285; gi|379062283; gi|379062281; gi|379062279; gi|379062277; gi|379062275; gi|379062273; gi|379062271; gi|379062269; gi|379062267; gi|379062265; gi|379062263; gi|379062261; gi|379062259; gi|379062257; gi|379062211	ribulose-1,5-bisphosphate carboxylase/oxygenase large subunit, partial (chloroplast) [Malus baccata]; ribulose-1,5-bisphosphate carboxylase/oxygenase large subunit, partial (chloroplast) [Malus halliana]; ribulose-1,5-bisphosphate carboxylase/oxygenase large subunit, partial (chloroplast) [Malus sp. 515-94C]; ribulose-1,5-bisphosphate carboxylase/oxygenase large subunit, partial (chloroplast) [Ma…	0	no quant - weak signal	0.00568285	99	DLFEEGSVTNMF	iTRAQ8plex@N-term		cleaved L-D@N-term; cleaved F-T@C-term	0.00396991	1691.81	846.91	1691.8	846.908	2	9	2.1.1.1908.6	46.8197	205.16	164.43	46.76	0.31	443.6
1	98.23	98.23	90.55	88.57	83.3	gi|379062287; gi|379062285; gi|379062283; gi|379062281; gi|379062279; gi|379062277; gi|379062275; gi|379062273; gi|379062271; gi|379062269; gi|379062267; gi|379062265; gi|379062263; gi|379062261; gi|379062259; gi|379062257; gi|379062211	ribulose-1,5-bisphosphate carboxylase/oxygenase large subunit, partial (chloroplast) [Malus baccata]; ribulose-1,5-bisphosphate carboxylase/oxygenase large subunit, partial (chloroplast) [Malus halliana]; ribulose-1,5-bisphosphate carboxylase/oxygenase large subunit, partial (chloroplast) [Malus sp. 515-94C]; ribulose-1,5-bisphosphate carboxylase/oxygenase large subunit, partial (chloroplast) [Ma…	0	no quant - weak signal	0.00568285	99	VAYPLDLFEEGSVTN	iTRAQ8plex@N-term		cleaved Y-V@N-term; cleaved N-M@C-term	0.00158293	1957	653.341	1957	653.34	3	10	9.1.1.2056.5	49.1985	988.33	472.44	49.03	0.24	858.212
1	98.23	98.23	90.55	88.57	83.3	gi|379062287; gi|379062285; gi|379062283; gi|379062281; gi|379062279; gi|379062277; gi|379062275; gi|379062273; gi|379062271; gi|379062269; gi|379062267; gi|379062265; gi|379062263; gi|379062261; gi|379062259; gi|379062257; gi|379062211	ribulose-1,5-bisphosphate carboxylase/oxygenase large subunit, partial (chloroplast) [Malus baccata]; ribulose-1,5-bisphosphate carboxylase/oxygenase large subunit, partial (chloroplast) [Malus halliana]; ribulose-1,5-bisphosphate carboxylase/oxygenase large subunit, partial (chloroplast) [Malus sp. 515-94C]; ribulose-1,5-bisphosphate carboxylase/oxygenase large subunit, partial (chloroplast) [Ma…	0	auto - discordant peptide type	0.00524306	95.92	LTYYTPDY	iTRAQ8plex@N-term		cleaved Y-E@C-term	0.00514323	1338.67	670.342	1338.67	670.34	2	9	10.1.1.2066.25	37.2189	1733.58	1294.15	37.11	0.37	3975.87
1	98.23	98.23	90.55	88.57	83.3	gi|379062287; gi|379062285; gi|379062283; gi|379062281; gi|379062279; gi|379062277; gi|379062275; gi|379062273; gi|379062271; gi|379062269; gi|379062267; gi|379062265; gi|379062263; gi|379062261; gi|379062259; gi|379062257; gi|379062211	ribulose-1,5-bisphosphate carboxylase/oxygenase large subunit, partial (chloroplast) [Malus baccata]; ribulose-1,5-bisphosphate carboxylase/oxygenase large subunit, partial (chloroplast) [Malus halliana]; ribulose-1,5-bisphosphate carboxylase/oxygenase large subunit, partial (chloroplast) [Malus sp. 515-94C]; ribulose-1,5-bisphosphate carboxylase/oxygenase large subunit, partial (chloroplast) [Ma…	0	auto - discordant peptide type	0.00436481	87.55	AEALYK	iTRAQ8plex@N-term; iTRAQ8plex(K)@6		cleaved C-A@N-term	-0.00285397	1301.78	651.896	1301.78	651.898	2	10	2.1.1.1452.31	19.1006	14161	7625.88	19.35	0.54	11278.8
1	98.23	98.23	90.55	88.57	83.3	gi|379062287; gi|379062285; gi|379062283; gi|379062281; gi|379062279; gi|379062277; gi|379062275; gi|379062273; gi|379062271; gi|379062269; gi|379062267; gi|379062265; gi|379062263; gi|379062261; gi|379062259; gi|379062257; gi|379062211	ribulose-1,5-bisphosphate carboxylase/oxygenase large subunit, partial (chloroplast) [Malus baccata]; ribulose-1,5-bisphosphate carboxylase/oxygenase large subunit, partial (chloroplast) [Malus halliana]; ribulose-1,5-bisphosphate carboxylase/oxygenase large subunit, partial (chloroplast) [Malus sp. 515-94C]; ribulose-1,5-bisphosphate carboxylase/oxygenase large subunit, partial (chloroplast) [Ma…	0	auto - discordant peptide type	0.00436481	88.84	WSPELAAA	iTRAQ8plex@N-term		cleaved A-C@C-term	-0.0025488	1147.62	574.815	1147.62	574.816	2	10	8.1.1.1930.15	33.9292	7842.25	5273.24	34.02	0.25	8490.1
1	98.23	98.23	90.55	88.57	83.3	gi|379062287; gi|379062285; gi|379062283; gi|379062281; gi|379062279; gi|379062277; gi|379062275; gi|379062273; gi|379062271; gi|379062269; gi|379062267; gi|379062265; gi|379062263; gi|379062261; gi|379062259; gi|379062257; gi|379062211	ribulose-1,5-bisphosphate carboxylase/oxygenase large subunit, partial (chloroplast) [Malus baccata]; ribulose-1,5-bisphosphate carboxylase/oxygenase large subunit, partial (chloroplast) [Malus halliana]; ribulose-1,5-bisphosphate carboxylase/oxygenase large subunit, partial (chloroplast) [Malus sp. 515-94C]; ribulose-1,5-bisphosphate carboxylase/oxygenase large subunit, partial (chloroplast) [Ma…	0	auto - discordant peptide type	0.00392635	80.94	DNGLLL	iTRAQ8plex@N-term		cleaved L-H@C-term	-0.00678869	947.553	474.784	947.559	474.787	2	8	7.1.1.1892.5	34.7996	1880.47	1781.17	34.6	0.73	3622.71
1	98.23	98.23	90.55	88.57	83.3	gi|379062287; gi|379062285; gi|379062283; gi|379062281; gi|379062279; gi|379062277; gi|379062275; gi|379062273; gi|379062271; gi|379062269; gi|379062267; gi|379062265; gi|379062263; gi|379062261; gi|379062259; gi|379062257; gi|379062211	ribulose-1,5-bisphosphate carboxylase/oxygenase large subunit, partial (chloroplast) [Malus baccata]; ribulose-1,5-bisphosphate carboxylase/oxygenase large subunit, partial (chloroplast) [Malus halliana]; ribulose-1,5-bisphosphate carboxylase/oxygenase large subunit, partial (chloroplast) [Malus sp. 515-94C]; ribulose-1,5-bisphosphate carboxylase/oxygenase large subunit, partial (chloroplast) [Ma…	0	auto - shared MS/MS	0.00392635	23.73	FLFCA	iTRAQ8plex@N-term; Carbamidomethyl(C)@4		cleaved A-E@C-term	-0.00228396	960.502	481.258	960.505	481.26	2	6	1.1.1.1819.7	43.8023	2352.14	1633.49	43.72	0.25	1966.63
1	98.23	98.23	90.55	88.57	83.3	gi|379062287; gi|379062285; gi|379062283; gi|379062281; gi|379062279; gi|379062277; gi|379062275; gi|379062273; gi|379062271; gi|379062269; gi|379062267; gi|379062265; gi|379062263; gi|379062261; gi|379062259; gi|379062257; gi|379062211	ribulose-1,5-bisphosphate carboxylase/oxygenase large subunit, partial (chloroplast) [Malus baccata]; ribulose-1,5-bisphosphate carboxylase/oxygenase large subunit, partial (chloroplast) [Malus halliana]; ribulose-1,5-bisphosphate carboxylase/oxygenase large subunit, partial (chloroplast) [Malus sp. 515-94C]; ribulose-1,5-bisphosphate carboxylase/oxygenase large subunit, partial (chloroplast) [Ma…	0	auto - discordant peptide type	0.00392635	93.85	TTLAH	iTRAQ8plex@N-term		cleaved N-T@N-term; cleaved H-Y@C-term	-0.00657515	845.485	423.75	845.491	423.753	2	6	5.1.1.1276.3	9.10947	385.34	264.82	8.99	0.37	427.106
1	98.23	98.23	90.55	88.57	83.3	gi|379062287; gi|379062285; gi|379062283; gi|379062281; gi|379062279; gi|379062277; gi|379062275; gi|379062273; gi|379062271; gi|379062269; gi|379062267; gi|379062265; gi|379062263; gi|379062261; gi|379062259; gi|379062257; gi|379062211	ribulose-1,5-bisphosphate carboxylase/oxygenase large subunit, partial (chloroplast) [Malus baccata]; ribulose-1,5-bisphosphate carboxylase/oxygenase large subunit, partial (chloroplast) [Malus halliana]; ribulose-1,5-bisphosphate carboxylase/oxygenase large subunit, partial (chloroplast) [Malus sp. 515-94C]; ribulose-1,5-bisphosphate carboxylase/oxygenase large subunit, partial (chloroplast) [Ma…	0	auto - shared MS/MS	0.00392635	22.39	WSPELAA	iTRAQ8plex@N-term		cleaved A-A@C-term	-0.00291092	1076.58	539.296	1076.58	539.298	2	7	2.1.1.1691.11	33.5712	3403.47	1812.38	33.73	0.37	4685.76
1	98.23	98.23	90.55	88.57	83.3	gi|379062287; gi|379062285; gi|379062283; gi|379062281; gi|379062279; gi|379062277; gi|379062275; gi|379062273; gi|379062271; gi|379062269; gi|379062267; gi|379062265; gi|379062263; gi|379062261; gi|379062259; gi|379062257; gi|379062211	ribulose-1,5-bisphosphate carboxylase/oxygenase large subunit, partial (chloroplast) [Malus baccata]; ribulose-1,5-bisphosphate carboxylase/oxygenase large subunit, partial (chloroplast) [Malus halliana]; ribulose-1,5-bisphosphate carboxylase/oxygenase large subunit, partial (chloroplast) [Malus sp. 515-94C]; ribulose-1,5-bisphosphate carboxylase/oxygenase large subunit, partial (chloroplast) [Ma…	0	auto - discordant peptide type	0.00348833	60.25	VDLLRDDFVEK	iTRAQ8plex@N-term; iTRAQ8plex(K)@11		cleaved F-V@N-term; missed R-D@5	0.000864467	1956.11	490.036	1956.11	490.036	4	9	2.1.1.1769.8	38.328	1534.36	1455.34	38.37	0.55	3502.77
1	98.23	98.23	90.55	88.57	83.3	gi|379062287; gi|379062285; gi|379062283; gi|379062281; gi|379062279; gi|379062277; gi|379062275; gi|379062273; gi|379062271; gi|379062269; gi|379062267; gi|379062265; gi|379062263; gi|379062261; gi|379062259; gi|379062257; gi|379062211	ribulose-1,5-bisphosphate carboxylase/oxygenase large subunit, partial (chloroplast) [Malus baccata]; ribulose-1,5-bisphosphate carboxylase/oxygenase large subunit, partial (chloroplast) [Malus halliana]; ribulose-1,5-bisphosphate carboxylase/oxygenase large subunit, partial (chloroplast) [Malus sp. 515-94C]; ribulose-1,5-bisphosphate carboxylase/oxygenase large subunit, partial (chloroplast) [Ma…	0	auto - shared MS/MS	0.00305075	28.56	TPDYETK	iTRAQ8plex@N-term; iTRAQ8plex(K)@7		cleaved Y-T@N-term	-0.00849772	1460.79	487.937	1460.8	487.94	3	6	1.1.1.1314.13	13.2401	347.36	325.42	13.21	0.97	1357.34
1	98.23	98.23	90.55	88.57	83.3	gi|379062287; gi|379062285; gi|379062283; gi|379062281; gi|379062279; gi|379062277; gi|379062275; gi|379062273; gi|379062271; gi|379062269; gi|379062267; gi|379062265; gi|379062263; gi|379062261; gi|379062259; gi|379062257; gi|379062211	ribulose-1,5-bisphosphate carboxylase/oxygenase large subunit, partial (chloroplast) [Malus baccata]; ribulose-1,5-bisphosphate carboxylase/oxygenase large subunit, partial (chloroplast) [Malus halliana]; ribulose-1,5-bisphosphate carboxylase/oxygenase large subunit, partial (chloroplast) [Malus sp. 515-94C]; ribulose-1,5-bisphosphate carboxylase/oxygenase large subunit, partial (chloroplast) [Ma…	0	auto - discordant peptide type	0.00261362	99	ELGVPIVMH	iTRAQ8plex@N-term		cleaved H-D@C-term	-0.00629653	1297.73	649.873	1297.74	649.876	2	13	10.1.1.2001.28	33.2794	1178.25	982.4	33.17	0.43	3435.97
1	98.23	98.23	90.55	88.57	83.3	gi|379062287; gi|379062285; gi|379062283; gi|379062281; gi|379062279; gi|379062277; gi|379062275; gi|379062273; gi|379062271; gi|379062269; gi|379062267; gi|379062265; gi|379062263; gi|379062261; gi|379062259; gi|379062257; gi|379062211	ribulose-1,5-bisphosphate carboxylase/oxygenase large subunit, partial (chloroplast) [Malus baccata]; ribulose-1,5-bisphosphate carboxylase/oxygenase large subunit, partial (chloroplast) [Malus halliana]; ribulose-1,5-bisphosphate carboxylase/oxygenase large subunit, partial (chloroplast) [Malus sp. 515-94C]; ribulose-1,5-bisphosphate carboxylase/oxygenase large subunit, partial (chloroplast) [Ma…	0	auto - discordant peptide type	0.00217692	45.85	GIYF	iTRAQ8plex@N-term		cleaved F-T@C-term	-0.00478279	802.448	402.231	802.453	402.234	2	5	2.1.1.1716.2	35.0768	601.99	491.76	35.19	0.25	752.315
1	98.23	98.23	90.55	88.57	83.3	gi|379062287; gi|379062285; gi|379062283; gi|379062281; gi|379062279; gi|379062277; gi|379062275; gi|379062273; gi|379062271; gi|379062269; gi|379062267; gi|379062265; gi|379062263; gi|379062261; gi|379062259; gi|379062257; gi|379062211	ribulose-1,5-bisphosphate carboxylase/oxygenase large subunit, partial (chloroplast) [Malus baccata]; ribulose-1,5-bisphosphate carboxylase/oxygenase large subunit, partial (chloroplast) [Malus halliana]; ribulose-1,5-bisphosphate carboxylase/oxygenase large subunit, partial (chloroplast) [Malus sp. 515-94C]; ribulose-1,5-bisphosphate carboxylase/oxygenase large subunit, partial (chloroplast) [Ma…	0	auto - discordant peptide type	0.00217692	65.21	WSPEL	iTRAQ8plex@N-term		cleaved L-A@C-term	-0.00511886	934.502	468.258	934.507	468.261	2	8	2.1.1.1731.4	35.9986	6590.68	5726.31	36.05	0.25	6547.83
1	98.23	98.23	90.55	88.57	83.3	gi|379062287; gi|379062285; gi|379062283; gi|379062281; gi|379062279; gi|379062277; gi|379062275; gi|379062273; gi|379062271; gi|379062269; gi|379062267; gi|379062265; gi|379062263; gi|379062261; gi|379062259; gi|379062257; gi|379062211	ribulose-1,5-bisphosphate carboxylase/oxygenase large subunit, partial (chloroplast) [Malus baccata]; ribulose-1,5-bisphosphate carboxylase/oxygenase large subunit, partial (chloroplast) [Malus halliana]; ribulose-1,5-bisphosphate carboxylase/oxygenase large subunit, partial (chloroplast) [Malus sp. 515-94C]; ribulose-1,5-bisphosphate carboxylase/oxygenase large subunit, partial (chloroplast) [Ma…	0	auto - discordant peptide type	0.00174066	99	AQAETGEIKG	iTRAQ8plex@N-term; iTRAQ8plex(K)@9; Gly->Lys@10; iTRAQ8plex(K)@10	Gly->Lys@217	cleaved G-H@C-term; missed K-G@9	-0.000724156	1986.19	497.554	1986.19	497.554	4	15	4.1.1.1515.4	13.4467	1668.66	1472.68	13.48	0.18	3558.07
1	98.23	98.23	90.55	88.57	83.3	gi|379062287; gi|379062285; gi|379062283; gi|379062281; gi|379062279; gi|379062277; gi|379062275; gi|379062273; gi|379062271; gi|379062269; gi|379062267; gi|379062265; gi|379062263; gi|379062261; gi|379062259; gi|379062257; gi|379062211	ribulose-1,5-bisphosphate carboxylase/oxygenase large subunit, partial (chloroplast) [Malus baccata]; ribulose-1,5-bisphosphate carboxylase/oxygenase large subunit, partial (chloroplast) [Malus halliana]; ribulose-1,5-bisphosphate carboxylase/oxygenase large subunit, partial (chloroplast) [Malus sp. 515-94C]; ribulose-1,5-bisphosphate carboxylase/oxygenase large subunit, partial (chloroplast) [Ma…	0	auto - discordant peptide type	0.00174066	91.33	CYHIEPVAG	iTRAQ8plex@N-term; Carbamidomethyl(C)@1		cleaved G-E@C-term	0.00869968	1348.68	675.349	1348.68	675.345	2	8	7.1.1.1651.30	20.2384	689.53	584.25	20.18	0.12	2219.69
1	98.23	98.23	90.55	88.57	83.3	gi|379062287; gi|379062285; gi|379062283; gi|379062281; gi|379062279; gi|379062277; gi|379062275; gi|379062273; gi|379062271; gi|379062269; gi|379062267; gi|379062265; gi|379062263; gi|379062261; gi|379062259; gi|379062257; gi|379062211	ribulose-1,5-bisphosphate carboxylase/oxygenase large subunit, partial (chloroplast) [Malus baccata]; ribulose-1,5-bisphosphate carboxylase/oxygenase large subunit, partial (chloroplast) [Malus halliana]; ribulose-1,5-bisphosphate carboxylase/oxygenase large subunit, partial (chloroplast) [Malus sp. 515-94C]; ribulose-1,5-bisphosphate carboxylase/oxygenase large subunit, partial (chloroplast) [Ma…	0	auto - discordant peptide type	0.00174066	85.97	DGLTSLDR	iTRAQ8plex@N-term		cleaved T-D@N-term	0.00385003	1179.64	394.222	1179.64	394.221	3	8	10.1.1.1757.5	18.6393	2010.27	771.14	18.45	0.3	2249.39
1	98.23	98.23	90.55	88.57	83.3	gi|379062287; gi|379062285; gi|379062283; gi|379062281; gi|379062279; gi|379062277; gi|379062275; gi|379062273; gi|379062271; gi|379062269; gi|379062267; gi|379062265; gi|379062263; gi|379062261; gi|379062259; gi|379062257; gi|379062211	ribulose-1,5-bisphosphate carboxylase/oxygenase large subunit, partial (chloroplast) [Malus baccata]; ribulose-1,5-bisphosphate carboxylase/oxygenase large subunit, partial (chloroplast) [Malus halliana]; ribulose-1,5-bisphosphate carboxylase/oxygenase large subunit, partial (chloroplast) [Malus sp. 515-94C]; ribulose-1,5-bisphosphate carboxylase/oxygenase large subunit, partial (chloroplast) [Ma…	0	auto - shared MS/MS	0.00174066	31.63	FLFC	iTRAQ8plex@N-term; Carbamidomethyl(C)@4		cleaved C-A@C-term	-0.00878877	889.459	445.737	889.467	445.741	2	5	9.1.1.1940.3	42.1237	4103.03	2863.14	42	0.3	4239.3
1	98.23	98.23	90.55	88.57	83.3	gi|379062287; gi|379062285; gi|379062283; gi|379062281; gi|379062279; gi|379062277; gi|379062275; gi|379062273; gi|379062271; gi|379062269; gi|379062267; gi|379062265; gi|379062263; gi|379062261; gi|379062259; gi|379062257; gi|379062211	ribulose-1,5-bisphosphate carboxylase/oxygenase large subunit, partial (chloroplast) [Malus baccata]; ribulose-1,5-bisphosphate carboxylase/oxygenase large subunit, partial (chloroplast) [Malus halliana]; ribulose-1,5-bisphosphate carboxylase/oxygenase large subunit, partial (chloroplast) [Malus sp. 515-94C]; ribulose-1,5-bisphosphate carboxylase/oxygenase large subunit, partial (chloroplast) [Ma…	0	auto - discordant peptide type	0.00174066	16.59	YGRPLLGCTIK	iTRAQ8plex@N-term; Carbamidomethyl(C)@8; iTRAQ8plex(K)@11		cleaved K-P@C-term	-0.00675757	1885.1	629.374	1885.11	629.376	3	10	8.1.1.1777.28	24.6701	2605.41	2061.49	24.74	0.18	7060.92
1	98.23	98.23	90.55	88.57	83.3	gi|379062287; gi|379062285; gi|379062283; gi|379062281; gi|379062279; gi|379062277; gi|379062275; gi|379062273; gi|379062271; gi|379062269; gi|379062267; gi|379062265; gi|379062263; gi|379062261; gi|379062259; gi|379062257; gi|379062211	ribulose-1,5-bisphosphate carboxylase/oxygenase large subunit, partial (chloroplast) [Malus baccata]; ribulose-1,5-bisphosphate carboxylase/oxygenase large subunit, partial (chloroplast) [Malus halliana]; ribulose-1,5-bisphosphate carboxylase/oxygenase large subunit, partial (chloroplast) [Malus sp. 515-94C]; ribulose-1,5-bisphosphate carboxylase/oxygenase large subunit, partial (chloroplast) [Ma…	0	auto - discordant peptide type	0.00130484	98.84	ELAAACEIWK	Glu->pyro-Glu@N-term; Carbamidomethyl(C)@6; iTRAQ8plex(K)@10		cleaved P-E@N-term	-0.00290303	1475.77	738.893	1475.77	738.895	2	11	6.1.1.1990.29	40.365	2538.53	2456.65	40.37	0.24	5780.9
1	98.23	98.23	90.55	88.57	83.3	gi|379062287; gi|379062285; gi|379062283; gi|379062281; gi|379062279; gi|379062277; gi|379062275; gi|379062273; gi|379062271; gi|379062269; gi|379062267; gi|379062265; gi|379062263; gi|379062261; gi|379062259; gi|379062257; gi|379062211	ribulose-1,5-bisphosphate carboxylase/oxygenase large subunit, partial (chloroplast) [Malus baccata]; ribulose-1,5-bisphosphate carboxylase/oxygenase large subunit, partial (chloroplast) [Malus halliana]; ribulose-1,5-bisphosphate carboxylase/oxygenase large subunit, partial (chloroplast) [Malus sp. 515-94C]; ribulose-1,5-bisphosphate carboxylase/oxygenase large subunit, partial (chloroplast) [Ma…	0	auto - discordant peptide type	0.00130484	29.15	IHAGTVVGK	iTRAQ8plex@N-term; iTRAQ8plex(K)@9		cleaved H-I@N-term	-0.00255642	1488.92	373.238	1488.92	373.238	4	6	9.1.1.1487.3	14.7738	416.97	341.94	14.83	0.31	1306.01
1	98.23	98.23	90.55	88.57	83.3	gi|379062287; gi|379062285; gi|379062283; gi|379062281; gi|379062279; gi|379062277; gi|379062275; gi|379062273; gi|379062271; gi|379062269; gi|379062267; gi|379062265; gi|379062263; gi|379062261; gi|379062259; gi|379062257; gi|379062211	ribulose-1,5-bisphosphate carboxylase/oxygenase large subunit, partial (chloroplast) [Malus baccata]; ribulose-1,5-bisphosphate carboxylase/oxygenase large subunit, partial (chloroplast) [Malus halliana]; ribulose-1,5-bisphosphate carboxylase/oxygenase large subunit, partial (chloroplast) [Malus sp. 515-94C]; ribulose-1,5-bisphosphate carboxylase/oxygenase large subunit, partial (chloroplast) [Ma…	0	auto - discordant peptide type	0.000869459	54.58	AACEIWK	iTRAQ8plex@N-term; Carbamidomethyl(C)@3; iTRAQ8plex(K)@7		cleaved A-A@N-term	0.00956641	1484.84	495.953	1484.83	495.95	3	8	3.1.1.1530.17	25.3565	3677.9	1853.57	25.14	0.42	4846.05
1	98.23	98.23	90.55	88.57	83.3	gi|379062287; gi|379062285; gi|379062283; gi|379062281; gi|379062279; gi|379062277; gi|379062275; gi|379062273; gi|379062271; gi|379062269; gi|379062267; gi|379062265; gi|379062263; gi|379062261; gi|379062259; gi|379062257; gi|379062211	ribulose-1,5-bisphosphate carboxylase/oxygenase large subunit, partial (chloroplast) [Malus baccata]; ribulose-1,5-bisphosphate carboxylase/oxygenase large subunit, partial (chloroplast) [Malus halliana]; ribulose-1,5-bisphosphate carboxylase/oxygenase large subunit, partial (chloroplast) [Malus sp. 515-94C]; ribulose-1,5-bisphosphate carboxylase/oxygenase large subunit, partial (chloroplast) [Ma…	0	auto - discordant peptide type	0.000869459	99	FQGPPHGIQVER	No iTRAQ8plex@N-term		cleaved T-F@N-term	0.00470718	1363.7	682.86	1363.7	682.857	2	18	8.1.1.1681.23	18.8847	3325.73	2330.18	19.31	0.77	4660.86
1	98.23	98.23	90.55	88.57	83.3	gi|379062287; gi|379062285; gi|379062283; gi|379062281; gi|379062279; gi|379062277; gi|379062275; gi|379062273; gi|379062271; gi|379062269; gi|379062267; gi|379062265; gi|379062263; gi|379062261; gi|379062259; gi|379062257; gi|379062211	ribulose-1,5-bisphosphate carboxylase/oxygenase large subunit, partial (chloroplast) [Malus baccata]; ribulose-1,5-bisphosphate carboxylase/oxygenase large subunit, partial (chloroplast) [Malus halliana]; ribulose-1,5-bisphosphate carboxylase/oxygenase large subunit, partial (chloroplast) [Malus sp. 515-94C]; ribulose-1,5-bisphosphate carboxylase/oxygenase large subunit, partial (chloroplast) [Ma…	0	auto - discordant peptide type	0.000869459	95.13	HDYLTGGFTAN	iTRAQ8plex@N-term		cleaved M-H@N-term; cleaved N-T@C-term	-0.00214022	1498.73	750.374	1498.74	750.375	2	11	5.1.1.1722.30	26.4053	1879.47	1147.83	26.53	0.31	5476.74
1	98.23	98.23	90.55	88.57	83.3	gi|379062287; gi|379062285; gi|379062283; gi|379062281; gi|379062279; gi|379062277; gi|379062275; gi|379062273; gi|379062271; gi|379062269; gi|379062267; gi|379062265; gi|379062263; gi|379062261; gi|379062259; gi|379062257; gi|379062211	ribulose-1,5-bisphosphate carboxylase/oxygenase large subunit, partial (chloroplast) [Malus baccata]; ribulose-1,5-bisphosphate carboxylase/oxygenase large subunit, partial (chloroplast) [Malus halliana]; ribulose-1,5-bisphosphate carboxylase/oxygenase large subunit, partial (chloroplast) [Malus sp. 515-94C]; ribulose-1,5-bisphosphate carboxylase/oxygenase large subunit, partial (chloroplast) [Ma…	0	auto - discordant peptide type	0.000869459	85.06	IPVAY	iTRAQ8plex@N-term		cleaved Y-V@C-term	-0.00486351	865.517	433.766	865.522	433.768	2	8	2.1.1.1628.3	29.742	29951.7	29394	29.79	0.3	33089.5
1	98.23	98.23	90.55	88.57	83.3	gi|379062287; gi|379062285; gi|379062283; gi|379062281; gi|379062279; gi|379062277; gi|379062275; gi|379062273; gi|379062271; gi|379062269; gi|379062267; gi|379062265; gi|379062263; gi|379062261; gi|379062259; gi|379062257; gi|379062211	ribulose-1,5-bisphosphate carboxylase/oxygenase large subunit, partial (chloroplast) [Malus baccata]; ribulose-1,5-bisphosphate carboxylase/oxygenase large subunit, partial (chloroplast) [Malus halliana]; ribulose-1,5-bisphosphate carboxylase/oxygenase large subunit, partial (chloroplast) [Malus sp. 515-94C]; ribulose-1,5-bisphosphate carboxylase/oxygenase large subunit, partial (chloroplast) [Ma…	0	auto - discordant peptide type	0.000869459	99	SGGDHIHAGTVVGK	No iTRAQ8plex@N-term; Gly->Pro@2; iTRAQ8plex(K)@14	Gly->Pro@302	cleaved M-S@N-term	0.00924161	1677.92	560.314	1677.91	560.311	3	15	2.1.1.1327.29	11.5248	1793.03	1764.07	11.53	0.49	5820.74
1	98.23	98.23	90.55	88.57	83.3	gi|379062287; gi|379062285; gi|379062283; gi|379062281; gi|379062279; gi|379062277; gi|379062275; gi|379062273; gi|379062271; gi|379062269; gi|379062267; gi|379062265; gi|379062263; gi|379062261; gi|379062259; gi|379062257; gi|379062211	ribulose-1,5-bisphosphate carboxylase/oxygenase large subunit, partial (chloroplast) [Malus baccata]; ribulose-1,5-bisphosphate carboxylase/oxygenase large subunit, partial (chloroplast) [Malus halliana]; ribulose-1,5-bisphosphate carboxylase/oxygenase large subunit, partial (chloroplast) [Malus sp. 515-94C]; ribulose-1,5-bisphosphate carboxylase/oxygenase large subunit, partial (chloroplast) [Ma…	0	auto - discordant peptide type	0.000869459	55.77	VALEACVQ	iTRAQ8plex@N-term; Carbamidomethyl(C)@6		cleaved Q-A@C-term	-0.00311254	1192.64	597.327	1192.64	597.329	2	9	2.1.1.1574.23	26.49	3237.75	2908.25	26.39	1.03	7557.91
1	98.23	98.23	90.55	88.57	83.3	gi|379062287; gi|379062285; gi|379062283; gi|379062281; gi|379062279; gi|379062277; gi|379062275; gi|379062273; gi|379062271; gi|379062269; gi|379062267; gi|379062265; gi|379062263; gi|379062261; gi|379062259; gi|379062257; gi|379062211	ribulose-1,5-bisphosphate carboxylase/oxygenase large subunit, partial (chloroplast) [Malus baccata]; ribulose-1,5-bisphosphate carboxylase/oxygenase large subunit, partial (chloroplast) [Malus halliana]; ribulose-1,5-bisphosphate carboxylase/oxygenase large subunit, partial (chloroplast) [Malus sp. 515-94C]; ribulose-1,5-bisphosphate carboxylase/oxygenase large subunit, partial (chloroplast) [Ma…	0	auto - discordant peptide type	0.000434512	92.98	DDENVNSQPFMRWRDR	iTRAQ8plex@N-term; Oxidation(M)@11; Asp->Leu@15	Asp->Leu@196	missed R-W@12; missed R-D@14	0.00251562	2382.18	795.068	2382.18	795.067	3	12	2.1.1.1812.25	40.9835	1553.37	1350.26	40.94	0.24	4361.9
1	98.23	98.23	90.55	88.57	83.3	gi|379062287; gi|379062285; gi|379062283; gi|379062281; gi|379062279; gi|379062277; gi|379062275; gi|379062273; gi|379062271; gi|379062269; gi|379062267; gi|379062265; gi|379062263; gi|379062261; gi|379062259; gi|379062257; gi|379062211	ribulose-1,5-bisphosphate carboxylase/oxygenase large subunit, partial (chloroplast) [Malus baccata]; ribulose-1,5-bisphosphate carboxylase/oxygenase large subunit, partial (chloroplast) [Malus halliana]; ribulose-1,5-bisphosphate carboxylase/oxygenase large subunit, partial (chloroplast) [Malus sp. 515-94C]; ribulose-1,5-bisphosphate carboxylase/oxygenase large subunit, partial (chloroplast) [Ma…	0	auto - discordant peptide type	0.000434512	33.27	GCTIKPK	iTRAQ8plex@N-term; Carbamidomethyl(C)@2; iTRAQ8plex(K)@5; iTRAQ8plex(K)@7		cleaved L-G@N-term	-0.00407646	1715.05	429.77	1715.05	429.771	4	7	10.1.1.1626.4	11.5825	817.52	146.02	11.29	0.24	379.806
1	98.23	98.23	90.55	88.57	83.3	gi|379062287; gi|379062285; gi|379062283; gi|379062281; gi|379062279; gi|379062277; gi|379062275; gi|379062273; gi|379062271; gi|379062269; gi|379062267; gi|379062265; gi|379062263; gi|379062261; gi|379062259; gi|379062257; gi|379062211	ribulose-1,5-bisphosphate carboxylase/oxygenase large subunit, partial (chloroplast) [Malus baccata]; ribulose-1,5-bisphosphate carboxylase/oxygenase large subunit, partial (chloroplast) [Malus halliana]; ribulose-1,5-bisphosphate carboxylase/oxygenase large subunit, partial (chloroplast) [Malus sp. 515-94C]; ribulose-1,5-bisphosphate carboxylase/oxygenase large subunit, partial (chloroplast) [Ma…	0	auto - discordant peptide type	0.000434512	95.94	GGGTLGHPWGNAPGA	iTRAQ8plex@N-term		cleaved F-G@N-term; cleaved A-V@C-term	-0.00561208	1651.83	551.618	1651.84	551.62	3	11	9.1.1.1627.22	23.2961	1819.66	1265.25	23.19	0.37	4325.76
1	98.23	98.23	90.55	88.57	83.3	gi|379062287; gi|379062285; gi|379062283; gi|379062281; gi|379062279; gi|379062277; gi|379062275; gi|379062273; gi|379062271; gi|379062269; gi|379062267; gi|379062265; gi|379062263; gi|379062261; gi|379062259; gi|379062257; gi|379062211	ribulose-1,5-bisphosphate carboxylase/oxygenase large subunit, partial (chloroplast) [Malus baccata]; ribulose-1,5-bisphosphate carboxylase/oxygenase large subunit, partial (chloroplast) [Malus halliana]; ribulose-1,5-bisphosphate carboxylase/oxygenase large subunit, partial (chloroplast) [Malus sp. 515-94C]; ribulose-1,5-bisphosphate carboxylase/oxygenase large subunit, partial (chloroplast) [Ma…	0	auto - discordant peptide type	0.000434512	94.18	HIEPVAGEESQFIAY	iTRAQ8plex@N-term		cleaved Y-H@N-term; cleaved Y-V@C-term	0.00613334	1993.02	665.346	1993.01	665.344	3	14	5.1.1.1843.7	33.7677	7199.88	5104.92	33.85	0.18	13479.6
1	98.23	98.23	90.55	88.57	83.3	gi|379062287; gi|379062285; gi|379062283; gi|379062281; gi|379062279; gi|379062277; gi|379062275; gi|379062273; gi|379062271; gi|379062269; gi|379062267; gi|379062265; gi|379062263; gi|379062261; gi|379062259; gi|379062257; gi|379062211	ribulose-1,5-bisphosphate carboxylase/oxygenase large subunit, partial (chloroplast) [Malus baccata]; ribulose-1,5-bisphosphate carboxylase/oxygenase large subunit, partial (chloroplast) [Malus halliana]; ribulose-1,5-bisphosphate carboxylase/oxygenase large subunit, partial (chloroplast) [Malus sp. 515-94C]; ribulose-1,5-bisphosphate carboxylase/oxygenase large subunit, partial (chloroplast) [Ma…	0	auto - discordant peptide type	0.000434512	41.08	LGCTIKPK	iTRAQ8plex@N-term; Carbamidomethyl(C)@3; iTRAQ8plex(K)@6; iTRAQ8plex(K)@8		cleaved L-L@N-term	-0.00395998	1828.13	458.041	1828.14	458.042	4	10	10.1.1.1735.19	17.3244	9118.14	7494.81	17.41	0.24	19112.4
1	98.23	98.23	90.55	88.57	83.3	gi|379062287; gi|379062285; gi|379062283; gi|379062281; gi|379062279; gi|379062277; gi|379062275; gi|379062273; gi|379062271; gi|379062269; gi|379062267; gi|379062265; gi|379062263; gi|379062261; gi|379062259; gi|379062257; gi|379062211	ribulose-1,5-bisphosphate carboxylase/oxygenase large subunit, partial (chloroplast) [Malus baccata]; ribulose-1,5-bisphosphate carboxylase/oxygenase large subunit, partial (chloroplast) [Malus halliana]; ribulose-1,5-bisphosphate carboxylase/oxygenase large subunit, partial (chloroplast) [Malus sp. 515-94C]; ribulose-1,5-bisphosphate carboxylase/oxygenase large subunit, partial (chloroplast) [Ma…	0	auto - discordant peptide type	0.000434512	52.36	PLLGC	iTRAQ8plex@N-term; Carbamidomethyl(C)@5		cleaved R-P@N-term; cleaved C-T@C-term	-0.00743258	862.481	432.248	862.489	432.252	2	8	9.1.1.1681.4	26.517	19243.9	14715.5	26.69	0.48	18579.1
1	98.23	98.23	90.55	88.57	83.3	gi|379062287; gi|379062285; gi|379062283; gi|379062281; gi|379062279; gi|379062277; gi|379062275; gi|379062273; gi|379062271; gi|379062269; gi|379062267; gi|379062265; gi|379062263; gi|379062261; gi|379062259; gi|379062257; gi|379062211	ribulose-1,5-bisphosphate carboxylase/oxygenase large subunit, partial (chloroplast) [Malus baccata]; ribulose-1,5-bisphosphate carboxylase/oxygenase large subunit, partial (chloroplast) [Malus halliana]; ribulose-1,5-bisphosphate carboxylase/oxygenase large subunit, partial (chloroplast) [Malus sp. 515-94C]; ribulose-1,5-bisphosphate carboxylase/oxygenase large subunit, partial (chloroplast) [Ma…	0	auto - discordant peptide type	0.000434512	96.07	PPHGIQVER	No iTRAQ8plex@N-term		cleaved G-P@N-term	0.00109961	1031.55	516.783	1031.55	516.783	2	12	8.1.1.1687.13	19.2288	4930.45	4741.69	19.25	1.19	4950.89
1	98.23	98.23	90.55	88.57	83.3	gi|379062287; gi|379062285; gi|379062283; gi|379062281; gi|379062279; gi|379062277; gi|379062275; gi|379062273; gi|379062271; gi|379062269; gi|379062267; gi|379062265; gi|379062263; gi|379062261; gi|379062259; gi|379062257; gi|379062211	ribulose-1,5-bisphosphate carboxylase/oxygenase large subunit, partial (chloroplast) [Malus baccata]; ribulose-1,5-bisphosphate carboxylase/oxygenase large subunit, partial (chloroplast) [Malus halliana]; ribulose-1,5-bisphosphate carboxylase/oxygenase large subunit, partial (chloroplast) [Malus sp. 515-94C]; ribulose-1,5-bisphosphate carboxylase/oxygenase large subunit, partial (chloroplast) [Ma…	0	auto - discordant peptide type	0.000434512	84.39	PVAYVK	No iTRAQ8plex@N-term; iTRAQ8plex(K)@6		cleaved I-P@N-term	-0.00901896	979.592	490.803	979.601	490.808	2	8	4.1.1.2007.3	43.35	995.37	901.43	43.28	0.24	1390.7
1	98.23	98.23	90.55	88.57	83.3	gi|379062287; gi|379062285; gi|379062283; gi|379062281; gi|379062279; gi|379062277; gi|379062275; gi|379062273; gi|379062271; gi|379062269; gi|379062267; gi|379062265; gi|379062263; gi|379062261; gi|379062259; gi|379062257; gi|379062211	ribulose-1,5-bisphosphate carboxylase/oxygenase large subunit, partial (chloroplast) [Malus baccata]; ribulose-1,5-bisphosphate carboxylase/oxygenase large subunit, partial (chloroplast) [Malus halliana]; ribulose-1,5-bisphosphate carboxylase/oxygenase large subunit, partial (chloroplast) [Malus sp. 515-94C]; ribulose-1,5-bisphosphate carboxylase/oxygenase large subunit, partial (chloroplast) [Ma…	0	auto - discordant peptide type	0.000434512	99	RVALEACVQAR	Carbamidomethyl@N-term; Carbamidomethyl(C)@7		cleaved N-R@N-term; missed R-V@1	0.0183486	1328.72	665.366	1328.7	665.356	2	15	5.1.1.1613.30	19.8143	1228.49	1208.42	19.82	0.25	3886.27
1	98.23	98.23	90.55	88.57	83.3	gi|379062287; gi|379062285; gi|379062283; gi|379062281; gi|379062279; gi|379062277; gi|379062275; gi|379062273; gi|379062271; gi|379062269; gi|379062267; gi|379062265; gi|379062263; gi|379062261; gi|379062259; gi|379062257; gi|379062211	ribulose-1,5-bisphosphate carboxylase/oxygenase large subunit, partial (chloroplast) [Malus baccata]; ribulose-1,5-bisphosphate carboxylase/oxygenase large subunit, partial (chloroplast) [Malus halliana]; ribulose-1,5-bisphosphate carboxylase/oxygenase large subunit, partial (chloroplast) [Malus sp. 515-94C]; ribulose-1,5-bisphosphate carboxylase/oxygenase large subunit, partial (chloroplast) [Ma…	0	auto - discordant peptide type	0.000434512	94.23	VPIVMHDYLTGGFTAN	iTRAQ8plex@N-term		cleaved G-V@N-term; cleaved N-T@C-term	0.00233016	2038.05	680.358	2038.05	680.357	3	10	4.1.1.2028.23	44.6609	10639.2	2010.86	44.31	0.24	4659.06
1	98.23	98.23	90.55	88.57	83.3	gi|379062287; gi|379062285; gi|379062283; gi|379062281; gi|379062279; gi|379062277; gi|379062275; gi|379062273; gi|379062271; gi|379062269; gi|379062267; gi|379062265; gi|379062263; gi|379062261; gi|379062259; gi|379062257; gi|379062211	ribulose-1,5-bisphosphate carboxylase/oxygenase large subunit, partial (chloroplast) [Malus baccata]; ribulose-1,5-bisphosphate carboxylase/oxygenase large subunit, partial (chloroplast) [Malus halliana]; ribulose-1,5-bisphosphate carboxylase/oxygenase large subunit, partial (chloroplast) [Malus sp. 515-94C]; ribulose-1,5-bisphosphate carboxylase/oxygenase large subunit, partial (chloroplast) [Ma…	0	auto - discordant peptide type	0.000434512	99	WSPELAAAC	iTRAQ8plex@N-term; Carbamidomethyl(C)@9		cleaved C-E@C-term	-0.00396916	1307.64	654.83	1307.65	654.832	2	11	7.1.1.1864.25	33.1314	3284.03	1665.2	33.27	0.24	4491.56
1	98.23	98.23	90.55	88.57	83.3	gi|379062287; gi|379062285; gi|379062283; gi|379062281; gi|379062279; gi|379062277; gi|379062275; gi|379062273; gi|379062271; gi|379062269; gi|379062267; gi|379062265; gi|379062263; gi|379062261; gi|379062259; gi|379062257; gi|379062211	ribulose-1,5-bisphosphate carboxylase/oxygenase large subunit, partial (chloroplast) [Malus baccata]; ribulose-1,5-bisphosphate carboxylase/oxygenase large subunit, partial (chloroplast) [Malus halliana]; ribulose-1,5-bisphosphate carboxylase/oxygenase large subunit, partial (chloroplast) [Malus sp. 515-94C]; ribulose-1,5-bisphosphate carboxylase/oxygenase large subunit, partial (chloroplast) [Ma…	0	auto - discordant peptide type	0	68.23	AEALYK	iTRAQ8plex@N-term; iTRAQ8plex(K)@6		cleaved C-A@N-term	-0.00552432	1301.78	434.932	1301.78	434.934	3	8	2.1.1.1463.7	19.7268	55351.1	23704.9	19.35	0.54	11198.5
1	98.23	98.23	90.55	88.57	83.3	gi|379062287; gi|379062285; gi|379062283; gi|379062281; gi|379062279; gi|379062277; gi|379062275; gi|379062273; gi|379062271; gi|379062269; gi|379062267; gi|379062265; gi|379062263; gi|379062261; gi|379062259; gi|379062257; gi|379062211	ribulose-1,5-bisphosphate carboxylase/oxygenase large subunit, partial (chloroplast) [Malus baccata]; ribulose-1,5-bisphosphate carboxylase/oxygenase large subunit, partial (chloroplast) [Malus halliana]; ribulose-1,5-bisphosphate carboxylase/oxygenase large subunit, partial (chloroplast) [Malus sp. 515-94C]; ribulose-1,5-bisphosphate carboxylase/oxygenase large subunit, partial (chloroplast) [Ma…	0	auto - discordant peptide type	0	34.82	AEALYK	iTRAQ8plex@N-term; iTRAQ8plex(K)@6		cleaved C-A@N-term	-0.00552432	1301.78	434.932	1301.78	434.934	3	8	2.1.1.1467.11	19.9783	55351.1	9032.6	19.35	0.54	14275.3
1	98.23	98.23	90.55	88.57	83.3	gi|379062287; gi|379062285; gi|379062283; gi|379062281; gi|379062279; gi|379062277; gi|379062275; gi|379062273; gi|379062271; gi|379062269; gi|379062267; gi|379062265; gi|379062263; gi|379062261; gi|379062259; gi|379062257; gi|379062211	ribulose-1,5-bisphosphate carboxylase/oxygenase large subunit, partial (chloroplast) [Malus baccata]; ribulose-1,5-bisphosphate carboxylase/oxygenase large subunit, partial (chloroplast) [Malus halliana]; ribulose-1,5-bisphosphate carboxylase/oxygenase large subunit, partial (chloroplast) [Malus sp. 515-94C]; ribulose-1,5-bisphosphate carboxylase/oxygenase large subunit, partial (chloroplast) [Ma…	0	auto - discordant peptide type	0	33.53	AEALYK	iTRAQ8plex@N-term; iTRAQ8plex(K)@6		cleaved C-A@N-term	-0.00552432	1301.78	434.932	1301.78	434.934	3	9	2.1.1.1452.9	19.0639	55351.1	22464.2	19.35	0.54	34302
1	98.23	98.23	90.55	88.57	83.3	gi|379062287; gi|379062285; gi|379062283; gi|379062281; gi|379062279; gi|379062277; gi|379062275; gi|379062273; gi|379062271; gi|379062269; gi|379062267; gi|379062265; gi|379062263; gi|379062261; gi|379062259; gi|379062257; gi|379062211	ribulose-1,5-bisphosphate carboxylase/oxygenase large subunit, partial (chloroplast) [Malus baccata]; ribulose-1,5-bisphosphate carboxylase/oxygenase large subunit, partial (chloroplast) [Malus halliana]; ribulose-1,5-bisphosphate carboxylase/oxygenase large subunit, partial (chloroplast) [Malus sp. 515-94C]; ribulose-1,5-bisphosphate carboxylase/oxygenase large subunit, partial (chloroplast) [Ma…	0	auto - discordant peptide type	0	31.46	AEALYK	iTRAQ8plex@N-term; iTRAQ8plex(K)@6		cleaved C-A@N-term	-0.00552432	1301.78	434.932	1301.78	434.934	3	8	2.1.1.1454.5	19.1771	55351.1	39094.2	19.35	0.54	9168.78
1	98.23	98.23	90.55	88.57	83.3	gi|379062287; gi|379062285; gi|379062283; gi|379062281; gi|379062279; gi|379062277; gi|379062275; gi|379062273; gi|379062271; gi|379062269; gi|379062267; gi|379062265; gi|379062263; gi|379062261; gi|379062259; gi|379062257; gi|379062211	ribulose-1,5-bisphosphate carboxylase/oxygenase large subunit, partial (chloroplast) [Malus baccata]; ribulose-1,5-bisphosphate carboxylase/oxygenase large subunit, partial (chloroplast) [Malus halliana]; ribulose-1,5-bisphosphate carboxylase/oxygenase large subunit, partial (chloroplast) [Malus sp. 515-94C]; ribulose-1,5-bisphosphate carboxylase/oxygenase large subunit, partial (chloroplast) [Ma…	0	auto - discordant peptide type	0	29.95	AEALYK	iTRAQ8plex@N-term; iTRAQ8plex(K)@6		cleaved C-A@N-term	-0.00552432	1301.78	434.932	1301.78	434.934	3	7	2.1.1.1448.8	18.8222	55351.1	4291.04	19.35	0.54	5700.44
1	98.23	98.23	90.55	88.57	83.3	gi|379062287; gi|379062285; gi|379062283; gi|379062281; gi|379062279; gi|379062277; gi|379062275; gi|379062273; gi|379062271; gi|379062269; gi|379062267; gi|379062265; gi|379062263; gi|379062261; gi|379062259; gi|379062257; gi|379062211	ribulose-1,5-bisphosphate carboxylase/oxygenase large subunit, partial (chloroplast) [Malus baccata]; ribulose-1,5-bisphosphate carboxylase/oxygenase large subunit, partial (chloroplast) [Malus halliana]; ribulose-1,5-bisphosphate carboxylase/oxygenase large subunit, partial (chloroplast) [Malus sp. 515-94C]; ribulose-1,5-bisphosphate carboxylase/oxygenase large subunit, partial (chloroplast) [Ma…	0	auto - discordant peptide type	0	27.72	AEALYK	iTRAQ8plex@N-term; iTRAQ8plex(K)@6		cleaved C-A@N-term	-0.00552432	1301.78	434.932	1301.78	434.934	3	7	2.1.1.1476.9	20.5259	55351.1	1681.88	19.35	0.54	5391.19
1	98.23	98.23	90.55	88.57	83.3	gi|379062287; gi|379062285; gi|379062283; gi|379062281; gi|379062279; gi|379062277; gi|379062275; gi|379062273; gi|379062271; gi|379062269; gi|379062267; gi|379062265; gi|379062263; gi|379062261; gi|379062259; gi|379062257; gi|379062211	ribulose-1,5-bisphosphate carboxylase/oxygenase large subunit, partial (chloroplast) [Malus baccata]; ribulose-1,5-bisphosphate carboxylase/oxygenase large subunit, partial (chloroplast) [Malus halliana]; ribulose-1,5-bisphosphate carboxylase/oxygenase large subunit, partial (chloroplast) [Malus sp. 515-94C]; ribulose-1,5-bisphosphate carboxylase/oxygenase large subunit, partial (chloroplast) [Ma…	0	auto - discordant peptide type	0	17.23	AEALYK	iTRAQ8plex@N-term; iTRAQ8plex(K)@6		cleaved C-A@N-term	-0.00552432	1301.78	434.932	1301.78	434.934	3	6	2.1.1.1447.9	18.7635	55351.1	2804.19	19.35	0.54	5538.94
1	98.23	98.23	90.55	88.57	83.3	gi|379062287; gi|379062285; gi|379062283; gi|379062281; gi|379062279; gi|379062277; gi|379062275; gi|379062273; gi|379062271; gi|379062269; gi|379062267; gi|379062265; gi|379062263; gi|379062261; gi|379062259; gi|379062257; gi|379062211	ribulose-1,5-bisphosphate carboxylase/oxygenase large subunit, partial (chloroplast) [Malus baccata]; ribulose-1,5-bisphosphate carboxylase/oxygenase large subunit, partial (chloroplast) [Malus halliana]; ribulose-1,5-bisphosphate carboxylase/oxygenase large subunit, partial (chloroplast) [Malus sp. 515-94C]; ribulose-1,5-bisphosphate carboxylase/oxygenase large subunit, partial (chloroplast) [Ma…	0	auto - discordant peptide type	0	99	AESSTGTWTTVWTDGLTSLDR	iTRAQ8plex@N-term		cleaved A-A@N-term	0.00536548	2587.28	863.433	2587.27	863.431	3	11	8.1.1.2150.30	47.2544	1047.01	255.54	47.02	0.24	1008.21
1	98.23	98.23	90.55	88.57	83.3	gi|379062287; gi|379062285; gi|379062283; gi|379062281; gi|379062279; gi|379062277; gi|379062275; gi|379062273; gi|379062271; gi|379062269; gi|379062267; gi|379062265; gi|379062263; gi|379062261; gi|379062259; gi|379062257; gi|379062211	ribulose-1,5-bisphosphate carboxylase/oxygenase large subunit, partial (chloroplast) [Malus baccata]; ribulose-1,5-bisphosphate carboxylase/oxygenase large subunit, partial (chloroplast) [Malus halliana]; ribulose-1,5-bisphosphate carboxylase/oxygenase large subunit, partial (chloroplast) [Malus sp. 515-94C]; ribulose-1,5-bisphosphate carboxylase/oxygenase large subunit, partial (chloroplast) [Ma…	0	auto - shared MS/MS	0	52.5	AIIR	iTRAQ8plex@N-term		cleaved N-A@N-term	-0.00968308	775.513	388.764	775.522	388.768	2	5	5.1.1.1515.2	13.9797	215.07	181.41	14.03	0.24	402.932
1	98.23	98.23	90.55	88.57	83.3	gi|379062287; gi|379062285; gi|379062283; gi|379062281; gi|379062279; gi|379062277; gi|379062275; gi|379062273; gi|379062271; gi|379062269; gi|379062267; gi|379062265; gi|379062263; gi|379062261; gi|379062259; gi|379062257; gi|379062211	ribulose-1,5-bisphosphate carboxylase/oxygenase large subunit, partial (chloroplast) [Malus baccata]; ribulose-1,5-bisphosphate carboxylase/oxygenase large subunit, partial (chloroplast) [Malus halliana]; ribulose-1,5-bisphosphate carboxylase/oxygenase large subunit, partial (chloroplast) [Malus sp. 515-94C]; ribulose-1,5-bisphosphate carboxylase/oxygenase large subunit, partial (chloroplast) [Ma…	0	auto - shared MS/MS	0	98.41	ALRLEDLR	iTRAQ8plex@N-term		missed R-L@3	-0.00449822	1288.77	430.598	1288.78	430.6	3	12	3.1.1.1518.2	24.6084	16815.7	9305.17	24.48	0.24	12244.1
1	98.23	98.23	90.55	88.57	83.3	gi|379062287; gi|379062285; gi|379062283; gi|379062281; gi|379062279; gi|379062277; gi|379062275; gi|379062273; gi|379062271; gi|379062269; gi|379062267; gi|379062265; gi|379062263; gi|379062261; gi|379062259; gi|379062257; gi|379062211	ribulose-1,5-bisphosphate carboxylase/oxygenase large subunit, partial (chloroplast) [Malus baccata]; ribulose-1,5-bisphosphate carboxylase/oxygenase large subunit, partial (chloroplast) [Malus halliana]; ribulose-1,5-bisphosphate carboxylase/oxygenase large subunit, partial (chloroplast) [Malus sp. 515-94C]; ribulose-1,5-bisphosphate carboxylase/oxygenase large subunit, partial (chloroplast) [Ma…	0	auto - discordant peptide type	0	39.9	ALRLEDLRIPVAYVKTFQGPPHGIQVER	iTRAQ8plex@N-term; Lys->Cys@15; Carbamidomethyl(C)@15	Lys->Cys@126	missed R-L@3; missed R-I@8; missed K-T@15	-0.0241591	3537.89	1180.31	3537.92	1180.31	3	13	8.1.1.1704.9	20.2588	10523.5	959.46	19.19	0.89	3649.48
1	98.23	98.23	90.55	88.57	83.3	gi|379062287; gi|379062285; gi|379062283; gi|379062281; gi|379062279; gi|379062277; gi|379062275; gi|379062273; gi|379062271; gi|379062269; gi|379062267; gi|379062265; gi|379062263; gi|379062261; gi|379062259; gi|379062257; gi|379062211	ribulose-1,5-bisphosphate carboxylase/oxygenase large subunit, partial (chloroplast) [Malus baccata]; ribulose-1,5-bisphosphate carboxylase/oxygenase large subunit, partial (chloroplast) [Malus halliana]; ribulose-1,5-bisphosphate carboxylase/oxygenase large subunit, partial (chloroplast) [Malus sp. 515-94C]; ribulose-1,5-bisphosphate carboxylase/oxygenase large subunit, partial (chloroplast) [Ma…	0	auto - discordant peptide type	0	38.65	ALRLEDLRIPVAYVKTFQGPPHGIQVER	iTRAQ8plex@N-term; Lys->Cys@15; Carbamidomethyl(C)@15	Lys->Cys@126	missed R-L@3; missed R-I@8; missed K-T@15	-0.0241591	3537.89	1180.31	3537.92	1180.31	3	13	8.1.1.1680.31	18.8317	10523.5	5977.77	19.19	0.89	10989.2
1	98.23	98.23	90.55	88.57	83.3	gi|379062287; gi|379062285; gi|379062283; gi|379062281; gi|379062279; gi|379062277; gi|379062275; gi|379062273; gi|379062271; gi|379062269; gi|379062267; gi|379062265; gi|379062263; gi|379062261; gi|379062259; gi|379062257; gi|379062211	ribulose-1,5-bisphosphate carboxylase/oxygenase large subunit, partial (chloroplast) [Malus baccata]; ribulose-1,5-bisphosphate carboxylase/oxygenase large subunit, partial (chloroplast) [Malus halliana]; ribulose-1,5-bisphosphate carboxylase/oxygenase large subunit, partial (chloroplast) [Malus sp. 515-94C]; ribulose-1,5-bisphosphate carboxylase/oxygenase large subunit, partial (chloroplast) [Ma…	0	auto - discordant peptide type	0	25.57	ALRLEDLRIPVAYVKTFQGPPHGIQVER	iTRAQ8plex@N-term; Lys->Cys@15; Carbamidomethyl(C)@15	Lys->Cys@126	missed R-L@3; missed R-I@8; missed K-T@15	-0.0241591	3537.89	1180.31	3537.92	1180.31	3	13	8.1.1.1692.16	19.5459	10523.5	6584.55	19.19	0.89	11074.8
1	98.23	98.23	90.55	88.57	83.3	gi|379062287; gi|379062285; gi|379062283; gi|379062281; gi|379062279; gi|379062277; gi|379062275; gi|379062273; gi|379062271; gi|379062269; gi|379062267; gi|379062265; gi|379062263; gi|379062261; gi|379062259; gi|379062257; gi|379062211	ribulose-1,5-bisphosphate carboxylase/oxygenase large subunit, partial (chloroplast) [Malus baccata]; ribulose-1,5-bisphosphate carboxylase/oxygenase large subunit, partial (chloroplast) [Malus halliana]; ribulose-1,5-bisphosphate carboxylase/oxygenase large subunit, partial (chloroplast) [Malus sp. 515-94C]; ribulose-1,5-bisphosphate carboxylase/oxygenase large subunit, partial (chloroplast) [Ma…	0	auto - discordant peptide type	0	82.48	ALRMSGGDHIHAGTVVGK	No iTRAQ8plex@N-term; Leu->Gly@2; iTRAQ8plex(K)@18	Leu->Gly@298	missed R-M@3	0.0102027	2053.09	514.28	2053.08	514.277	4	11	4.1.1.1536.17	14.7289	966.5	770.28	14.99	0.42	2395.99
1	98.23	98.23	90.55	88.57	83.3	gi|379062287; gi|379062285; gi|379062283; gi|379062281; gi|379062279; gi|379062277; gi|379062275; gi|379062273; gi|379062271; gi|379062269; gi|379062267; gi|379062265; gi|379062263; gi|379062261; gi|379062259; gi|379062257; gi|379062211	ribulose-1,5-bisphosphate carboxylase/oxygenase large subunit, partial (chloroplast) [Malus baccata]; ribulose-1,5-bisphosphate carboxylase/oxygenase large subunit, partial (chloroplast) [Malus halliana]; ribulose-1,5-bisphosphate carboxylase/oxygenase large subunit, partial (chloroplast) [Malus sp. 515-94C]; ribulose-1,5-bisphosphate carboxylase/oxygenase large subunit, partial (chloroplast) [Ma…	0	auto - discordant peptide type	0	16.03	ALRMSGGDHIHAGTVVGK	iTRAQ8plex@N-term; Dethiomethyl(M)@4; Ser->Asp@5; iTRAQ8plex(K)@18	Ser->Asp@301	missed R-M@3	-0.0141815	2393.32	479.672	2393.34	479.675	5	9	5.1.1.1450.2	11.0778	429.63	416.14	11.02	0.2	877.893
1	98.23	98.23	90.55	88.57	83.3	gi|379062287; gi|379062285; gi|379062283; gi|379062281; gi|379062279; gi|379062277; gi|379062275; gi|379062273; gi|379062271; gi|379062269; gi|379062267; gi|379062265; gi|379062263; gi|379062261; gi|379062259; gi|379062257; gi|379062211	ribulose-1,5-bisphosphate carboxylase/oxygenase large subunit, partial (chloroplast) [Malus baccata]; ribulose-1,5-bisphosphate carboxylase/oxygenase large subunit, partial (chloroplast) [Malus halliana]; ribulose-1,5-bisphosphate carboxylase/oxygenase large subunit, partial (chloroplast) [Malus sp. 515-94C]; ribulose-1,5-bisphosphate carboxylase/oxygenase large subunit, partial (chloroplast) [Ma…	0	auto - discordant peptide type	0	15.76	ALRMSGGDHIHAGTVVGK	iTRAQ8plex@N-term; Dethiomethyl(M)@4; Ser->Asp@5; iTRAQ8plex(K)@18	Ser->Asp@301	missed R-M@3	-0.000866823	2393.34	479.675	2393.34	479.675	5	10	8.1.1.1564.4	11.8149	10702.2	533.18	11.1	0.18	1493.99
1	98.23	98.23	90.55	88.57	83.3	gi|379062287; gi|379062285; gi|379062283; gi|379062281; gi|379062279; gi|379062277; gi|379062275; gi|379062273; gi|379062271; gi|379062269; gi|379062267; gi|379062265; gi|379062263; gi|379062261; gi|379062259; gi|379062257; gi|379062211	ribulose-1,5-bisphosphate carboxylase/oxygenase large subunit, partial (chloroplast) [Malus baccata]; ribulose-1,5-bisphosphate carboxylase/oxygenase large subunit, partial (chloroplast) [Malus halliana]; ribulose-1,5-bisphosphate carboxylase/oxygenase large subunit, partial (chloroplast) [Malus sp. 515-94C]; ribulose-1,5-bisphosphate carboxylase/oxygenase large subunit, partial (chloroplast) [Ma…	0	auto - discordant peptide type	0	99	AMHAVIDR	iTRAQ8plex@N-term; Oxidation(M)@2			-0.00974001	1231.66	411.559	1231.67	411.562	3	10	6.1.1.1249.2	8.42603	1806.08	1027.55	8.56	0.19	805.7
1	98.23	98.23	90.55	88.57	83.3	gi|379062287; gi|379062285; gi|379062283; gi|379062281; gi|379062279; gi|379062277; gi|379062275; gi|379062273; gi|379062271; gi|379062269; gi|379062267; gi|379062265; gi|379062263; gi|379062261; gi|379062259; gi|379062257; gi|379062211	ribulose-1,5-bisphosphate carboxylase/oxygenase large subunit, partial (chloroplast) [Malus baccata]; ribulose-1,5-bisphosphate carboxylase/oxygenase large subunit, partial (chloroplast) [Malus halliana]; ribulose-1,5-bisphosphate carboxylase/oxygenase large subunit, partial (chloroplast) [Malus sp. 515-94C]; ribulose-1,5-bisphosphate carboxylase/oxygenase large subunit, partial (chloroplast) [Ma…	0	auto - discordant peptide type	0	99	AMHAVIDR	iTRAQ8plex@N-term; Oxidation(M)@2			-0.00974001	1231.66	411.559	1231.67	411.562	3	10	6.1.1.1256.2	8.70998	1806.08	670.48	8.56	0.19	1084.2
1	98.23	98.23	90.55	88.57	83.3	gi|379062287; gi|379062285; gi|379062283; gi|379062281; gi|379062279; gi|379062277; gi|379062275; gi|379062273; gi|379062271; gi|379062269; gi|379062267; gi|379062265; gi|379062263; gi|379062261; gi|379062259; gi|379062257; gi|379062211	ribulose-1,5-bisphosphate carboxylase/oxygenase large subunit, partial (chloroplast) [Malus baccata]; ribulose-1,5-bisphosphate carboxylase/oxygenase large subunit, partial (chloroplast) [Malus halliana]; ribulose-1,5-bisphosphate carboxylase/oxygenase large subunit, partial (chloroplast) [Malus sp. 515-94C]; ribulose-1,5-bisphosphate carboxylase/oxygenase large subunit, partial (chloroplast) [Ma…	0	auto - shared MS/MS	0	99	AMHAVIDR	iTRAQ8plex@N-term			-0.0107118	1215.66	406.227	1215.67	406.231	3	11	6.1.1.1571.4	14.952	5620.07	5274.86	15	0.36	8799.93
1	98.23	98.23	90.55	88.57	83.3	gi|379062287; gi|379062285; gi|379062283; gi|379062281; gi|379062279; gi|379062277; gi|379062275; gi|379062273; gi|379062271; gi|379062269; gi|379062267; gi|379062265; gi|379062263; gi|379062261; gi|379062259; gi|379062257; gi|379062211	ribulose-1,5-bisphosphate carboxylase/oxygenase large subunit, partial (chloroplast) [Malus baccata]; ribulose-1,5-bisphosphate carboxylase/oxygenase large subunit, partial (chloroplast) [Malus halliana]; ribulose-1,5-bisphosphate carboxylase/oxygenase large subunit, partial (chloroplast) [Malus sp. 515-94C]; ribulose-1,5-bisphosphate carboxylase/oxygenase large subunit, partial (chloroplast) [Ma…	0	auto - discordant peptide type	0	99	AMHAVIDR	iTRAQ8plex@N-term; Oxidation(M)@2			-0.00765424	1231.66	411.56	1231.67	411.562	3	9	5.1.1.1253.3	8.49488	211.67	209.51	8.48	0.19	515.405
1	98.23	98.23	90.55	88.57	83.3	gi|379062287; gi|379062285; gi|379062283; gi|379062281; gi|379062279; gi|379062277; gi|379062275; gi|379062273; gi|379062271; gi|379062269; gi|379062267; gi|379062265; gi|379062263; gi|379062261; gi|379062259; gi|379062257; gi|379062211	ribulose-1,5-bisphosphate carboxylase/oxygenase large subunit, partial (chloroplast) [Malus baccata]; ribulose-1,5-bisphosphate carboxylase/oxygenase large subunit, partial (chloroplast) [Malus halliana]; ribulose-1,5-bisphosphate carboxylase/oxygenase large subunit, partial (chloroplast) [Malus sp. 515-94C]; ribulose-1,5-bisphosphate carboxylase/oxygenase large subunit, partial (chloroplast) [Ma…	0	no quant - weak signal	0	99	AMHAVIDR	iTRAQ8plex@N-term; Dioxidation(M)@2	Dioxidation(M)@277		-0.00766459	1247.65	416.891	1247.66	416.894	3	9	5.1.1.1243.2	7.98327	331.81	229.3	8.07	0.25	402.707
1	98.23	98.23	90.55	88.57	83.3	gi|379062287; gi|379062285; gi|379062283; gi|379062281; gi|379062279; gi|379062277; gi|379062275; gi|379062273; gi|379062271; gi|379062269; gi|379062267; gi|379062265; gi|379062263; gi|379062261; gi|379062259; gi|379062257; gi|379062211	ribulose-1,5-bisphosphate carboxylase/oxygenase large subunit, partial (chloroplast) [Malus baccata]; ribulose-1,5-bisphosphate carboxylase/oxygenase large subunit, partial (chloroplast) [Malus halliana]; ribulose-1,5-bisphosphate carboxylase/oxygenase large subunit, partial (chloroplast) [Malus sp. 515-94C]; ribulose-1,5-bisphosphate carboxylase/oxygenase large subunit, partial (chloroplast) [Ma…	0	auto - discordant peptide type	0	99	AMHAVIDR	iTRAQ8plex@N-term; Dioxidation(M)@2	Dioxidation(M)@277		-0.0117881	1247.65	416.89	1247.66	416.894	3	9	6.1.1.1247.2	8.30707	1279.49	514.54	8.09	0.18	537.104
1	98.23	98.23	90.55	88.57	83.3	gi|379062287; gi|379062285; gi|379062283; gi|379062281; gi|379062279; gi|379062277; gi|379062275; gi|379062273; gi|379062271; gi|379062269; gi|379062267; gi|379062265; gi|379062263; gi|379062261; gi|379062259; gi|379062257; gi|379062211	ribulose-1,5-bisphosphate carboxylase/oxygenase large subunit, partial (chloroplast) [Malus baccata]; ribulose-1,5-bisphosphate carboxylase/oxygenase large subunit, partial (chloroplast) [Malus halliana]; ribulose-1,5-bisphosphate carboxylase/oxygenase large subunit, partial (chloroplast) [Malus sp. 515-94C]; ribulose-1,5-bisphosphate carboxylase/oxygenase large subunit, partial (chloroplast) [Ma…	0	no quant - weak signal	0	99	AMHAVIDR	iTRAQ8plex@N-term; Dioxidation(M)@2	Dioxidation(M)@277		-0.0117881	1247.65	416.89	1247.66	416.894	3	8	6.1.1.1237.2	7.9567	1279.49	421.09	8.09	0.18	427.4
1	98.23	98.23	90.55	88.57	83.3	gi|379062287; gi|379062285; gi|379062283; gi|379062281; gi|379062279; gi|379062277; gi|379062275; gi|379062273; gi|379062271; gi|379062269; gi|379062267; gi|379062265; gi|379062263; gi|379062261; gi|379062259; gi|379062257; gi|379062211	ribulose-1,5-bisphosphate carboxylase/oxygenase large subunit, partial (chloroplast) [Malus baccata]; ribulose-1,5-bisphosphate carboxylase/oxygenase large subunit, partial (chloroplast) [Malus halliana]; ribulose-1,5-bisphosphate carboxylase/oxygenase large subunit, partial (chloroplast) [Malus sp. 515-94C]; ribulose-1,5-bisphosphate carboxylase/oxygenase large subunit, partial (chloroplast) [Ma…	0	no quant - weak signal	0	98.15	AMHAVIDR	iTRAQ8plex@N-term; Dioxidation(M)@2	Dioxidation(M)@277		-0.0117881	1247.65	416.89	1247.66	416.894	3	8	6.1.1.1254.2	8.61592	1279.49	187.56	8.09	0.18	216.503
1	98.23	98.23	90.55	88.57	83.3	gi|379062287; gi|379062285; gi|379062283; gi|379062281; gi|379062279; gi|379062277; gi|379062275; gi|379062273; gi|379062271; gi|379062269; gi|379062267; gi|379062265; gi|379062263; gi|379062261; gi|379062259; gi|379062257; gi|379062211	ribulose-1,5-bisphosphate carboxylase/oxygenase large subunit, partial (chloroplast) [Malus baccata]; ribulose-1,5-bisphosphate carboxylase/oxygenase large subunit, partial (chloroplast) [Malus halliana]; ribulose-1,5-bisphosphate carboxylase/oxygenase large subunit, partial (chloroplast) [Malus sp. 515-94C]; ribulose-1,5-bisphosphate carboxylase/oxygenase large subunit, partial (chloroplast) [Ma…	0	auto - shared MS/MS	0	58.8	AMHAVIDR	iTRAQ8plex@N-term			-0.00959511	1215.66	608.837	1215.67	608.842	2	9	6.1.1.1573.30	15.1149	643.52	420.71	15	0.42	4533.02
1	98.23	98.23	90.55	88.57	83.3	gi|379062287; gi|379062285; gi|379062283; gi|379062281; gi|379062279; gi|379062277; gi|379062275; gi|379062273; gi|379062271; gi|379062269; gi|379062267; gi|379062265; gi|379062263; gi|379062261; gi|379062259; gi|379062257; gi|379062211	ribulose-1,5-bisphosphate carboxylase/oxygenase large subunit, partial (chloroplast) [Malus baccata]; ribulose-1,5-bisphosphate carboxylase/oxygenase large subunit, partial (chloroplast) [Malus halliana]; ribulose-1,5-bisphosphate carboxylase/oxygenase large subunit, partial (chloroplast) [Malus sp. 515-94C]; ribulose-1,5-bisphosphate carboxylase/oxygenase large subunit, partial (chloroplast) [Ma…	0	auto - discordant peptide type	0	52.65	AMHAVIDR	iTRAQ8plex@N-term; Dehydrated(D)@7			-0.00572599	1197.65	400.225	1197.66	400.227	3	9	6.1.1.1630.4	18.5029	1858.5	1614.11	18.37	0.55	5060.55
1	98.23	98.23	90.55	88.57	83.3	gi|379062287; gi|379062285; gi|379062283; gi|379062281; gi|379062279; gi|379062277; gi|379062275; gi|379062273; gi|379062271; gi|379062269; gi|379062267; gi|379062265; gi|379062263; gi|379062261; gi|379062259; gi|379062257; gi|379062211	ribulose-1,5-bisphosphate carboxylase/oxygenase large subunit, partial (chloroplast) [Malus baccata]; ribulose-1,5-bisphosphate carboxylase/oxygenase large subunit, partial (chloroplast) [Malus halliana]; ribulose-1,5-bisphosphate carboxylase/oxygenase large subunit, partial (chloroplast) [Malus sp. 515-94C]; ribulose-1,5-bisphosphate carboxylase/oxygenase large subunit, partial (chloroplast) [Ma…	0	auto - discordant peptide type	0	34.8	AMHAVIDR	iTRAQ8plex@N-term; Dehydrated(D)@7			-0.00572599	1197.65	400.225	1197.66	400.227	3	9	6.1.1.1625.3	18.1986	1858.5	1175.11	18.37	0.55	4270.96
1	98.23	98.23	90.55	88.57	83.3	gi|379062287; gi|379062285; gi|379062283; gi|379062281; gi|379062279; gi|379062277; gi|379062275; gi|379062273; gi|379062271; gi|379062269; gi|379062267; gi|379062265; gi|379062263; gi|379062261; gi|379062259; gi|379062257; gi|379062211	ribulose-1,5-bisphosphate carboxylase/oxygenase large subunit, partial (chloroplast) [Malus baccata]; ribulose-1,5-bisphosphate carboxylase/oxygenase large subunit, partial (chloroplast) [Malus halliana]; ribulose-1,5-bisphosphate carboxylase/oxygenase large subunit, partial (chloroplast) [Malus sp. 515-94C]; ribulose-1,5-bisphosphate carboxylase/oxygenase large subunit, partial (chloroplast) [Ma…	0	auto - discordant peptide type	0	33.05	AMHAVIDR	Carbamyl@N-term			0.000257393	954.471	478.243	954.471	478.243	2	8	7.1.1.1639.20	19.4862	2503.84	2300.16	19.51	0.24	6607.92
1	98.23	98.23	90.55	88.57	83.3	gi|379062287; gi|379062285; gi|379062283; gi|379062281; gi|379062279; gi|379062277; gi|379062275; gi|379062273; gi|379062271; gi|379062269; gi|379062267; gi|379062265; gi|379062263; gi|379062261; gi|379062259; gi|379062257; gi|379062211	ribulose-1,5-bisphosphate carboxylase/oxygenase large subunit, partial (chloroplast) [Malus baccata]; ribulose-1,5-bisphosphate carboxylase/oxygenase large subunit, partial (chloroplast) [Malus halliana]; ribulose-1,5-bisphosphate carboxylase/oxygenase large subunit, partial (chloroplast) [Malus sp. 515-94C]; ribulose-1,5-bisphosphate carboxylase/oxygenase large subunit, partial (chloroplast) [Ma…	0	auto - discordant peptide type	0	97.9	AQAETGEIK	iTRAQ8plex@N-term; Gly->Met@6; iTRAQ8plex(K)@9	Gly->Met@213		0.0173367	1627.92	543.649	1627.91	543.643	3	9	5.1.1.1507.13	13.5239	229.06	178.14	13.42	0.61	798.051
1	98.23	98.23	90.55	88.57	83.3	gi|379062287; gi|379062285; gi|379062283; gi|379062281; gi|379062279; gi|379062277; gi|379062275; gi|379062273; gi|379062271; gi|379062269; gi|379062267; gi|379062265; gi|379062263; gi|379062261; gi|379062259; gi|379062257; gi|379062211	ribulose-1,5-bisphosphate carboxylase/oxygenase large subunit, partial (chloroplast) [Malus baccata]; ribulose-1,5-bisphosphate carboxylase/oxygenase large subunit, partial (chloroplast) [Malus halliana]; ribulose-1,5-bisphosphate carboxylase/oxygenase large subunit, partial (chloroplast) [Malus sp. 515-94C]; ribulose-1,5-bisphosphate carboxylase/oxygenase large subunit, partial (chloroplast) [Ma…	0	auto - shared MS/MS	0	92.76	AQAETGEIK	iTRAQ8plex@N-term; iTRAQ8plex(K)@9			-0.00810495	1553.88	518.967	1553.89	518.97	3	10	1.1.1.1318.12	13.4946	4311.94	614.73	13.76	0.24	1830.84
1	98.23	98.23	90.55	88.57	83.3	gi|379062287; gi|379062285; gi|379062283; gi|379062281; gi|379062279; gi|379062277; gi|379062275; gi|379062273; gi|379062271; gi|379062269; gi|379062267; gi|379062265; gi|379062263; gi|379062261; gi|379062259; gi|379062257; gi|379062211	ribulose-1,5-bisphosphate carboxylase/oxygenase large subunit, partial (chloroplast) [Malus baccata]; ribulose-1,5-bisphosphate carboxylase/oxygenase large subunit, partial (chloroplast) [Malus halliana]; ribulose-1,5-bisphosphate carboxylase/oxygenase large subunit, partial (chloroplast) [Malus sp. 515-94C]; ribulose-1,5-bisphosphate carboxylase/oxygenase large subunit, partial (chloroplast) [Ma…	0	auto - shared MS/MS	0	86.71	AQAETGEIK	iTRAQ8plex@N-term; iTRAQ8plex(K)@9			-0.0105808	1553.88	389.476	1553.89	389.479	4	8	1.1.1.1320.6	13.5922	1009.96	563.11	13.76	0.24	1344.81
1	98.23	98.23	90.55	88.57	83.3	gi|379062287; gi|379062285; gi|379062283; gi|379062281; gi|379062279; gi|379062277; gi|379062275; gi|379062273; gi|379062271; gi|379062269; gi|379062267; gi|379062265; gi|379062263; gi|379062261; gi|379062259; gi|379062257; gi|379062211	ribulose-1,5-bisphosphate carboxylase/oxygenase large subunit, partial (chloroplast) [Malus baccata]; ribulose-1,5-bisphosphate carboxylase/oxygenase large subunit, partial (chloroplast) [Malus halliana]; ribulose-1,5-bisphosphate carboxylase/oxygenase large subunit, partial (chloroplast) [Malus sp. 515-94C]; ribulose-1,5-bisphosphate carboxylase/oxygenase large subunit, partial (chloroplast) [Ma…	0	auto - shared MS/MS	0	77.91	AQAETGEIK	iTRAQ8plex@N-term; iTRAQ8plex(K)@9			-0.00140324	1553.89	518.969	1553.89	518.97	3	9	3.1.1.1333.20	13.5012	1007.1	952.72	13.53	0.24	2399.93
1	98.23	98.23	90.55	88.57	83.3	gi|379062287; gi|379062285; gi|379062283; gi|379062281; gi|379062279; gi|379062277; gi|379062275; gi|379062273; gi|379062271; gi|379062269; gi|379062267; gi|379062265; gi|379062263; gi|379062261; gi|379062259; gi|379062257; gi|379062211	ribulose-1,5-bisphosphate carboxylase/oxygenase large subunit, partial (chloroplast) [Malus baccata]; ribulose-1,5-bisphosphate carboxylase/oxygenase large subunit, partial (chloroplast) [Malus halliana]; ribulose-1,5-bisphosphate carboxylase/oxygenase large subunit, partial (chloroplast) [Malus sp. 515-94C]; ribulose-1,5-bisphosphate carboxylase/oxygenase large subunit, partial (chloroplast) [Ma…	0	auto - discordant peptide type	0	99	ATAGTCEDMMK	iTRAQ8plex@N-term; Carbamidomethyl(C)@6; iTRAQ8plex(K)@11		cleaved N-A@N-term	0.000390804	1821.89	608.303	1821.89	608.303	3	16	1.1.1.1388.30	17.7418	25906.6	21758	17.63	0.3	10328.1
1	98.23	98.23	90.55	88.57	83.3	gi|379062287; gi|379062285; gi|379062283; gi|379062281; gi|379062279; gi|379062277; gi|379062275; gi|379062273; gi|379062271; gi|379062269; gi|379062267; gi|379062265; gi|379062263; gi|379062261; gi|379062259; gi|379062257; gi|379062211	ribulose-1,5-bisphosphate carboxylase/oxygenase large subunit, partial (chloroplast) [Malus baccata]; ribulose-1,5-bisphosphate carboxylase/oxygenase large subunit, partial (chloroplast) [Malus halliana]; ribulose-1,5-bisphosphate carboxylase/oxygenase large subunit, partial (chloroplast) [Malus sp. 515-94C]; ribulose-1,5-bisphosphate carboxylase/oxygenase large subunit, partial (chloroplast) [Ma…	0	auto - discordant peptide type	0	99	ATAGTCEDMMK	iTRAQ8plex@N-term; Carbamidomethyl(C)@6; iTRAQ8plex(K)@11		cleaved N-A@N-term	0.000390804	1821.89	608.303	1821.89	608.303	3	16	1.1.1.1390.28	17.8601	25906.6	10785.5	17.63	0.3	17265.1
1	98.23	98.23	90.55	88.57	83.3	gi|379062287; gi|379062285; gi|379062283; gi|379062281; gi|379062279; gi|379062277; gi|379062275; gi|379062273; gi|379062271; gi|379062269; gi|379062267; gi|379062265; gi|379062263; gi|379062261; gi|379062259; gi|379062257; gi|379062211	ribulose-1,5-bisphosphate carboxylase/oxygenase large subunit, partial (chloroplast) [Malus baccata]; ribulose-1,5-bisphosphate carboxylase/oxygenase large subunit, partial (chloroplast) [Malus halliana]; ribulose-1,5-bisphosphate carboxylase/oxygenase large subunit, partial (chloroplast) [Malus sp. 515-94C]; ribulose-1,5-bisphosphate carboxylase/oxygenase large subunit, partial (chloroplast) [Ma…	0	auto - discordant peptide type	0	99	ATAGTCEDMMK	iTRAQ8plex@N-term; Carbamidomethyl(C)@6; iTRAQ8plex(K)@11		cleaved N-A@N-term	0.000390804	1821.89	608.303	1821.89	608.303	3	14	1.1.1.1400.30	18.4731	25906.6	1171.89	17.63	0.3	4002.53
1	98.23	98.23	90.55	88.57	83.3	gi|379062287; gi|379062285; gi|379062283; gi|379062281; gi|379062279; gi|379062277; gi|379062275; gi|379062273; gi|379062271; gi|379062269; gi|379062267; gi|379062265; gi|379062263; gi|379062261; gi|379062259; gi|379062257; gi|379062211	ribulose-1,5-bisphosphate carboxylase/oxygenase large subunit, partial (chloroplast) [Malus baccata]; ribulose-1,5-bisphosphate carboxylase/oxygenase large subunit, partial (chloroplast) [Malus halliana]; ribulose-1,5-bisphosphate carboxylase/oxygenase large subunit, partial (chloroplast) [Malus sp. 515-94C]; ribulose-1,5-bisphosphate carboxylase/oxygenase large subunit, partial (chloroplast) [Ma…	0	auto - discordant peptide type	0	99	ATAGTCEDMMK	iTRAQ8plex@N-term; Carbamidomethyl(C)@6; Oxidation(M)@9; iTRAQ8plex(K)@11		cleaved N-A@N-term	0.00043854	1837.88	613.635	1837.88	613.635	3	14	1.1.1.1302.8	12.541	6702.72	1723.02	12.73	0.24	2705.38
1	98.23	98.23	90.55	88.57	83.3	gi|379062287; gi|379062285; gi|379062283; gi|379062281; gi|379062279; gi|379062277; gi|379062275; gi|379062273; gi|379062271; gi|379062269; gi|379062267; gi|379062265; gi|379062263; gi|379062261; gi|379062259; gi|379062257; gi|379062211	ribulose-1,5-bisphosphate carboxylase/oxygenase large subunit, partial (chloroplast) [Malus baccata]; ribulose-1,5-bisphosphate carboxylase/oxygenase large subunit, partial (chloroplast) [Malus halliana]; ribulose-1,5-bisphosphate carboxylase/oxygenase large subunit, partial (chloroplast) [Malus sp. 515-94C]; ribulose-1,5-bisphosphate carboxylase/oxygenase large subunit, partial (chloroplast) [Ma…	0	auto - discordant peptide type	0	99	ATAGTCEDMMK	iTRAQ8plex@N-term; Carbamidomethyl(C)@6; iTRAQ8plex(K)@11		cleaved N-A@N-term	0.000390804	1821.89	608.303	1821.89	608.303	3	13	1.1.1.1395.30	18.1681	25906.6	2218.06	17.63	0.3	5730.24
1	98.23	98.23	90.55	88.57	83.3	gi|379062287; gi|379062285; gi|379062283; gi|379062281; gi|379062279; gi|379062277; gi|379062275; gi|379062273; gi|379062271; gi|379062269; gi|379062267; gi|379062265; gi|379062263; gi|379062261; gi|379062259; gi|379062257; gi|379062211	ribulose-1,5-bisphosphate carboxylase/oxygenase large subunit, partial (chloroplast) [Malus baccata]; ribulose-1,5-bisphosphate carboxylase/oxygenase large subunit, partial (chloroplast) [Malus halliana]; ribulose-1,5-bisphosphate carboxylase/oxygenase large subunit, partial (chloroplast) [Malus sp. 515-94C]; ribulose-1,5-bisphosphate carboxylase/oxygenase large subunit, partial (chloroplast) [Ma…	0	auto - discordant peptide type	0	99	ATAGTCEDMMK	iTRAQ8plex@N-term; Carbamidomethyl(C)@6; iTRAQ8plex(K)@11		cleaved N-A@N-term	0.000390804	1821.89	608.303	1821.89	608.303	3	13	1.1.1.1382.28	17.3749	25906.6	1345.27	17.63	0.3	4137.86
1	98.23	98.23	90.55	88.57	83.3	gi|379062287; gi|379062285; gi|379062283; gi|379062281; gi|379062279; gi|379062277; gi|379062275; gi|379062273; gi|379062271; gi|379062269; gi|379062267; gi|379062265; gi|379062263; gi|379062261; gi|379062259; gi|379062257; gi|379062211	ribulose-1,5-bisphosphate carboxylase/oxygenase large subunit, partial (chloroplast) [Malus baccata]; ribulose-1,5-bisphosphate carboxylase/oxygenase large subunit, partial (chloroplast) [Malus halliana]; ribulose-1,5-bisphosphate carboxylase/oxygenase large subunit, partial (chloroplast) [Malus sp. 515-94C]; ribulose-1,5-bisphosphate carboxylase/oxygenase large subunit, partial (chloroplast) [Ma…	0	auto - discordant peptide type	0	98.55	ATAGTCEDMMK	iTRAQ8plex@N-term; Carbamidomethyl(C)@6; Oxidation(M)@10; iTRAQ8plex(K)@11		cleaved N-A@N-term	0.0070304	1837.89	613.637	1837.88	613.635	3	13	1.1.1.1313.25	13.2022	9214.24	3145.47	13.39	0.24	5026.49
1	98.23	98.23	90.55	88.57	83.3	gi|379062287; gi|379062285; gi|379062283; gi|379062281; gi|379062279; gi|379062277; gi|379062275; gi|379062273; gi|379062271; gi|379062269; gi|379062267; gi|379062265; gi|379062263; gi|379062261; gi|379062259; gi|379062257; gi|379062211	ribulose-1,5-bisphosphate carboxylase/oxygenase large subunit, partial (chloroplast) [Malus baccata]; ribulose-1,5-bisphosphate carboxylase/oxygenase large subunit, partial (chloroplast) [Malus halliana]; ribulose-1,5-bisphosphate carboxylase/oxygenase large subunit, partial (chloroplast) [Malus sp. 515-94C]; ribulose-1,5-bisphosphate carboxylase/oxygenase large subunit, partial (chloroplast) [Ma…	0	auto - discordant peptide type	0	98.55	ATAGTCEDMMK	iTRAQ8plex@N-term; Carbamidomethyl(C)@6; Oxidation(M)@9; iTRAQ8plex(K)@11		cleaved N-A@N-term	0.0070304	1837.89	613.637	1837.88	613.635	3	13	1.1.1.1313.25	13.2022	9214.24	3145.47	13.39	0.24	5026.49
1	98.23	98.23	90.55	88.57	83.3	gi|379062287; gi|379062285; gi|379062283; gi|379062281; gi|379062279; gi|379062277; gi|379062275; gi|379062273; gi|379062271; gi|379062269; gi|379062267; gi|379062265; gi|379062263; gi|379062261; gi|379062259; gi|379062257; gi|379062211	ribulose-1,5-bisphosphate carboxylase/oxygenase large subunit, partial (chloroplast) [Malus baccata]; ribulose-1,5-bisphosphate carboxylase/oxygenase large subunit, partial (chloroplast) [Malus halliana]; ribulose-1,5-bisphosphate carboxylase/oxygenase large subunit, partial (chloroplast) [Malus sp. 515-94C]; ribulose-1,5-bisphosphate carboxylase/oxygenase large subunit, partial (chloroplast) [Ma…	0	auto - discordant peptide type	0	97.94	ATAGTCEDMMK	iTRAQ8plex@N-term; Carbamidomethyl(C)@6; iTRAQ8plex(K)@11		cleaved N-A@N-term	0.000390804	1821.89	608.303	1821.89	608.303	3	12	1.1.1.1393.28	18.0429	25906.6	3434.62	17.63	0.3	3342.48
1	98.23	98.23	90.55	88.57	83.3	gi|379062287; gi|379062285; gi|379062283; gi|379062281; gi|379062279; gi|379062277; gi|379062275; gi|379062273; gi|379062271; gi|379062269; gi|379062267; gi|379062265; gi|379062263; gi|379062261; gi|379062259; gi|379062257; gi|379062211	ribulose-1,5-bisphosphate carboxylase/oxygenase large subunit, partial (chloroplast) [Malus baccata]; ribulose-1,5-bisphosphate carboxylase/oxygenase large subunit, partial (chloroplast) [Malus halliana]; ribulose-1,5-bisphosphate carboxylase/oxygenase large subunit, partial (chloroplast) [Malus sp. 515-94C]; ribulose-1,5-bisphosphate carboxylase/oxygenase large subunit, partial (chloroplast) [Ma…	0	auto - discordant peptide type	0	97.72	ATAGTCEDMMK	iTRAQ8plex@N-term; Carbamidomethyl(C)@6; Oxidation(M)@9; iTRAQ8plex(K)@11		cleaved N-A@N-term	0.00043854	1837.88	613.635	1837.88	613.635	3	15	1.1.1.1307.9	12.8456	6702.72	4357.5	12.73	0.24	8227.21
1	98.23	98.23	90.55	88.57	83.3	gi|379062287; gi|379062285; gi|379062283; gi|379062281; gi|379062279; gi|379062277; gi|379062275; gi|379062273; gi|379062271; gi|379062269; gi|379062267; gi|379062265; gi|379062263; gi|379062261; gi|379062259; gi|379062257; gi|379062211	ribulose-1,5-bisphosphate carboxylase/oxygenase large subunit, partial (chloroplast) [Malus baccata]; ribulose-1,5-bisphosphate carboxylase/oxygenase large subunit, partial (chloroplast) [Malus halliana]; ribulose-1,5-bisphosphate carboxylase/oxygenase large subunit, partial (chloroplast) [Malus sp. 515-94C]; ribulose-1,5-bisphosphate carboxylase/oxygenase large subunit, partial (chloroplast) [Ma…	0	auto - discordant peptide type	0	94.99	ATAGTCEDMMK	iTRAQ8plex@N-term; Carbamidomethyl(C)@6; iTRAQ8plex(K)@11		cleaved N-A@N-term	0.000390804	1821.89	608.303	1821.89	608.303	3	14	1.1.1.1385.28	17.5559	25906.6	20481.1	17.63	0.3	25556.5
1	98.23	98.23	90.55	88.57	83.3	gi|379062287; gi|379062285; gi|379062283; gi|379062281; gi|379062279; gi|379062277; gi|379062275; gi|379062273; gi|379062271; gi|379062269; gi|379062267; gi|379062265; gi|379062263; gi|379062261; gi|379062259; gi|379062257; gi|379062211	ribulose-1,5-bisphosphate carboxylase/oxygenase large subunit, partial (chloroplast) [Malus baccata]; ribulose-1,5-bisphosphate carboxylase/oxygenase large subunit, partial (chloroplast) [Malus halliana]; ribulose-1,5-bisphosphate carboxylase/oxygenase large subunit, partial (chloroplast) [Malus sp. 515-94C]; ribulose-1,5-bisphosphate carboxylase/oxygenase large subunit, partial (chloroplast) [Ma…	0	auto - discordant peptide type	0	79.92	ATAGTCEDMMK	iTRAQ8plex@N-term; Carbamidomethyl(C)@6; iTRAQ8plex(K)@11		cleaved N-A@N-term	-0.00954503	1821.88	456.477	1821.89	456.479	4	13	1.1.1.1390.10	17.8301	14305.4	6741.19	17.63	0.24	11880.8
1	98.23	98.23	90.55	88.57	83.3	gi|379062287; gi|379062285; gi|379062283; gi|379062281; gi|379062279; gi|379062277; gi|379062275; gi|379062273; gi|379062271; gi|379062269; gi|379062267; gi|379062265; gi|379062263; gi|379062261; gi|379062259; gi|379062257; gi|379062211	ribulose-1,5-bisphosphate carboxylase/oxygenase large subunit, partial (chloroplast) [Malus baccata]; ribulose-1,5-bisphosphate carboxylase/oxygenase large subunit, partial (chloroplast) [Malus halliana]; ribulose-1,5-bisphosphate carboxylase/oxygenase large subunit, partial (chloroplast) [Malus sp. 515-94C]; ribulose-1,5-bisphosphate carboxylase/oxygenase large subunit, partial (chloroplast) [Ma…	0	auto - discordant peptide type	0	78.42	ATAGTCEDMMK	iTRAQ8plex@N-term; Carbamidomethyl(C)@6; Dioxidation(M)@9; iTRAQ8plex(K)@11	Dioxidation(M)@230	cleaved N-A@N-term	-0.00116108	1853.88	618.966	1853.88	618.967	3	7	1.1.1.1290.5	11.8046	727.96	275.38	12.18	0.43	551.604
1	98.23	98.23	90.55	88.57	83.3	gi|379062287; gi|379062285; gi|379062283; gi|379062281; gi|379062279; gi|379062277; gi|379062275; gi|379062273; gi|379062271; gi|379062269; gi|379062267; gi|379062265; gi|379062263; gi|379062261; gi|379062259; gi|379062257; gi|379062211	ribulose-1,5-bisphosphate carboxylase/oxygenase large subunit, partial (chloroplast) [Malus baccata]; ribulose-1,5-bisphosphate carboxylase/oxygenase large subunit, partial (chloroplast) [Malus halliana]; ribulose-1,5-bisphosphate carboxylase/oxygenase large subunit, partial (chloroplast) [Malus sp. 515-94C]; ribulose-1,5-bisphosphate carboxylase/oxygenase large subunit, partial (chloroplast) [Ma…	0	auto - discordant peptide type	0	46.74	ATAGTCEDMMK	iTRAQ8plex@N-term; Carbamidomethyl(C)@6; Oxidation(D)@8; Oxidation(M)@10; iTRAQ8plex(K)@11	Oxidation(D)@229	cleaved N-A@N-term	-0.00116108	1853.88	618.966	1853.88	618.967	3	10	1.1.1.1295.8	12.1117	727.96	720.83	12.18	0.43	1460.72
1	98.23	98.23	90.55	88.57	83.3	gi|379062287; gi|379062285; gi|379062283; gi|379062281; gi|379062279; gi|379062277; gi|379062275; gi|379062273; gi|379062271; gi|379062269; gi|379062267; gi|379062265; gi|379062263; gi|379062261; gi|379062259; gi|379062257; gi|379062211	ribulose-1,5-bisphosphate carboxylase/oxygenase large subunit, partial (chloroplast) [Malus baccata]; ribulose-1,5-bisphosphate carboxylase/oxygenase large subunit, partial (chloroplast) [Malus halliana]; ribulose-1,5-bisphosphate carboxylase/oxygenase large subunit, partial (chloroplast) [Malus sp. 515-94C]; ribulose-1,5-bisphosphate carboxylase/oxygenase large subunit, partial (chloroplast) [Ma…	0	auto - discordant peptide type	0	30.36	ATAGTCEDMMK	iTRAQ8plex@N-term; Carbamidomethyl(C)@6; Oxidation(M)@9; Oxidation(M)@10; iTRAQ8plex(K)@11		cleaved N-A@N-term	-0.00116108	1853.88	618.966	1853.88	618.967	3	9	1.1.1.1295.8	12.1117	727.96	720.83	12.18	0.43	1460.72
1	98.23	98.23	90.55	88.57	83.3	gi|379062287; gi|379062285; gi|379062283; gi|379062281; gi|379062279; gi|379062277; gi|379062275; gi|379062273; gi|379062271; gi|379062269; gi|379062267; gi|379062265; gi|379062263; gi|379062261; gi|379062259; gi|379062257; gi|379062211	ribulose-1,5-bisphosphate carboxylase/oxygenase large subunit, partial (chloroplast) [Malus baccata]; ribulose-1,5-bisphosphate carboxylase/oxygenase large subunit, partial (chloroplast) [Malus halliana]; ribulose-1,5-bisphosphate carboxylase/oxygenase large subunit, partial (chloroplast) [Malus sp. 515-94C]; ribulose-1,5-bisphosphate carboxylase/oxygenase large subunit, partial (chloroplast) [Ma…	0	auto - discordant peptide type	0	25.78	ATAGTCEDMMK	iTRAQ8plex@N-term; Carbamidomethyl(C)@6; Oxidation(M)@9; iTRAQ8plex(K)@11		cleaved N-A@N-term	-0.00506345	1837.88	460.477	1837.88	460.478	4	8	1.1.1.1310.10	12.9979	4121.99	563.49	12.73	0.24	1156.15
1	98.23	98.23	90.55	88.57	83.3	gi|379062287; gi|379062285; gi|379062283; gi|379062281; gi|379062279; gi|379062277; gi|379062275; gi|379062273; gi|379062271; gi|379062269; gi|379062267; gi|379062265; gi|379062263; gi|379062261; gi|379062259; gi|379062257; gi|379062211	ribulose-1,5-bisphosphate carboxylase/oxygenase large subunit, partial (chloroplast) [Malus baccata]; ribulose-1,5-bisphosphate carboxylase/oxygenase large subunit, partial (chloroplast) [Malus halliana]; ribulose-1,5-bisphosphate carboxylase/oxygenase large subunit, partial (chloroplast) [Malus sp. 515-94C]; ribulose-1,5-bisphosphate carboxylase/oxygenase large subunit, partial (chloroplast) [Ma…	0	auto - discordant peptide type	0	31.4	ATAGTCEDMMKR	iTRAQ8plex@N-term; Carbamidomethyl(C)@6; iTRAQ8plex(K)@11; Arg-loss@C-term		cleaved N-A@N-term; missed K-R@11	0.00185259	1821.89	911.952	1821.89	911.951	2	17	1.1.1.1385.31	17.5609	3590.54	2786.18	17.63	0.18	4045.76
1	98.23	98.23	90.55	88.57	83.3	gi|379062287; gi|379062285; gi|379062283; gi|379062281; gi|379062279; gi|379062277; gi|379062275; gi|379062273; gi|379062271; gi|379062269; gi|379062267; gi|379062265; gi|379062263; gi|379062261; gi|379062259; gi|379062257; gi|379062211	ribulose-1,5-bisphosphate carboxylase/oxygenase large subunit, partial (chloroplast) [Malus baccata]; ribulose-1,5-bisphosphate carboxylase/oxygenase large subunit, partial (chloroplast) [Malus halliana]; ribulose-1,5-bisphosphate carboxylase/oxygenase large subunit, partial (chloroplast) [Malus sp. 515-94C]; ribulose-1,5-bisphosphate carboxylase/oxygenase large subunit, partial (chloroplast) [Ma…	0	auto - shared MS/MS	0	83.44	AVFAR	iTRAQ8plex@N-term			-0.0068798	866.521	434.268	866.528	434.271	2	8	10.1.1.1700.9	15.1902	11488	3094.72	15.36	0.18	3081.98
1	98.23	98.23	90.55	88.57	83.3	gi|379062287; gi|379062285; gi|379062283; gi|379062281; gi|379062279; gi|379062277; gi|379062275; gi|379062273; gi|379062271; gi|379062269; gi|379062267; gi|379062265; gi|379062263; gi|379062261; gi|379062259; gi|379062257; gi|379062211	ribulose-1,5-bisphosphate carboxylase/oxygenase large subunit, partial (chloroplast) [Malus baccata]; ribulose-1,5-bisphosphate carboxylase/oxygenase large subunit, partial (chloroplast) [Malus halliana]; ribulose-1,5-bisphosphate carboxylase/oxygenase large subunit, partial (chloroplast) [Malus sp. 515-94C]; ribulose-1,5-bisphosphate carboxylase/oxygenase large subunit, partial (chloroplast) [Ma…	0	auto - shared MS/MS	0	95.8	AVIDR	iTRAQ8plex@N-term		cleaved H-A@N-term	-0.0065998	876.527	439.271	876.534	439.274	2	8	5.1.1.1445.2	10.9408	962.62	502.91	10.76	0.27	492.504
1	98.23	98.23	90.55	88.57	83.3	gi|379062287; gi|379062285; gi|379062283; gi|379062281; gi|379062279; gi|379062277; gi|379062275; gi|379062273; gi|379062271; gi|379062269; gi|379062267; gi|379062265; gi|379062263; gi|379062261; gi|379062259; gi|379062257; gi|379062211	ribulose-1,5-bisphosphate carboxylase/oxygenase large subunit, partial (chloroplast) [Malus baccata]; ribulose-1,5-bisphosphate carboxylase/oxygenase large subunit, partial (chloroplast) [Malus halliana]; ribulose-1,5-bisphosphate carboxylase/oxygenase large subunit, partial (chloroplast) [Malus sp. 515-94C]; ribulose-1,5-bisphosphate carboxylase/oxygenase large subunit, partial (chloroplast) [Ma…	0	no quant - weak signal	0	87.14	AVIDR	iTRAQ8plex@N-term		cleaved H-A@N-term	-0.0065998	876.527	439.271	876.534	439.274	2	7	5.1.1.1423.2	10.5976	962.62	314.54	10.76	0.27	185.01
1	98.23	98.23	90.55	88.57	83.3	gi|379062287; gi|379062285; gi|379062283; gi|379062281; gi|379062279; gi|379062277; gi|379062275; gi|379062273; gi|379062271; gi|379062269; gi|379062267; gi|379062265; gi|379062263; gi|379062261; gi|379062259; gi|379062257; gi|379062211	ribulose-1,5-bisphosphate carboxylase/oxygenase large subunit, partial (chloroplast) [Malus baccata]; ribulose-1,5-bisphosphate carboxylase/oxygenase large subunit, partial (chloroplast) [Malus halliana]; ribulose-1,5-bisphosphate carboxylase/oxygenase large subunit, partial (chloroplast) [Malus sp. 515-94C]; ribulose-1,5-bisphosphate carboxylase/oxygenase large subunit, partial (chloroplast) [Ma…	0	auto - shared MS/MS	0	20.36	AVIDR	iTRAQ8plex@N-term		cleaved H-A@N-term	-0.010384	876.523	439.269	876.534	439.274	2	5	5.1.1.1478.2	11.8362	148.11	147.05	11.78	0.72	240.109
1	98.23	98.23	90.55	88.57	83.3	gi|379062287; gi|379062285; gi|379062283; gi|379062281; gi|379062279; gi|379062277; gi|379062275; gi|379062273; gi|379062271; gi|379062269; gi|379062267; gi|379062265; gi|379062263; gi|379062261; gi|379062259; gi|379062257; gi|379062211	ribulose-1,5-bisphosphate carboxylase/oxygenase large subunit, partial (chloroplast) [Malus baccata]; ribulose-1,5-bisphosphate carboxylase/oxygenase large subunit, partial (chloroplast) [Malus halliana]; ribulose-1,5-bisphosphate carboxylase/oxygenase large subunit, partial (chloroplast) [Malus sp. 515-94C]; ribulose-1,5-bisphosphate carboxylase/oxygenase large subunit, partial (chloroplast) [Ma…	0	auto - shared MS/MS	0	99	AVYECLR	iTRAQ8plex@N-term; Carbamidomethyl(C)@5			-0.00173545	1213.64	607.828	1213.64	607.829	2	11	3.1.1.1457.29	21.0016	3487.09	3395.68	21.01	0.24	6351.01
1	98.23	98.23	90.55	88.57	83.3	gi|379062287; gi|379062285; gi|379062283; gi|379062281; gi|379062279; gi|379062277; gi|379062275; gi|379062273; gi|379062271; gi|379062269; gi|379062267; gi|379062265; gi|379062263; gi|379062261; gi|379062259; gi|379062257; gi|379062211	ribulose-1,5-bisphosphate carboxylase/oxygenase large subunit, partial (chloroplast) [Malus baccata]; ribulose-1,5-bisphosphate carboxylase/oxygenase large subunit, partial (chloroplast) [Malus halliana]; ribulose-1,5-bisphosphate carboxylase/oxygenase large subunit, partial (chloroplast) [Malus sp. 515-94C]; ribulose-1,5-bisphosphate carboxylase/oxygenase large subunit, partial (chloroplast) [Ma…	0	auto - shared MS/MS	0	99	AVYECLR	iTRAQ8plex@N-term; Carbamidomethyl(C)@5			-0.00222373	1213.64	607.828	1213.64	607.829	2	9	3.1.1.1416.30	18.5395	1700.33	1521.08	18.49	0.18	3574.33
1	98.23	98.23	90.55	88.57	83.3	gi|379062287; gi|379062285; gi|379062283; gi|379062281; gi|379062279; gi|379062277; gi|379062275; gi|379062273; gi|379062271; gi|379062269; gi|379062267; gi|379062265; gi|379062263; gi|379062261; gi|379062259; gi|379062257; gi|379062211	ribulose-1,5-bisphosphate carboxylase/oxygenase large subunit, partial (chloroplast) [Malus baccata]; ribulose-1,5-bisphosphate carboxylase/oxygenase large subunit, partial (chloroplast) [Malus halliana]; ribulose-1,5-bisphosphate carboxylase/oxygenase large subunit, partial (chloroplast) [Malus sp. 515-94C]; ribulose-1,5-bisphosphate carboxylase/oxygenase large subunit, partial (chloroplast) [Ma…	0	auto - shared MS/MS	0	99	AVYECLR	iTRAQ8plex@N-term; Carbamidomethyl(C)@5			-0.00222373	1213.64	607.828	1213.64	607.829	2	10	3.1.1.1415.27	18.4746	1700.33	1608.73	18.49	0.18	3873.07
1	98.23	98.23	90.55	88.57	83.3	gi|379062287; gi|379062285; gi|379062283; gi|379062281; gi|379062279; gi|379062277; gi|379062275; gi|379062273; gi|379062271; gi|379062269; gi|379062267; gi|379062265; gi|379062263; gi|379062261; gi|379062259; gi|379062257; gi|379062211	ribulose-1,5-bisphosphate carboxylase/oxygenase large subunit, partial (chloroplast) [Malus baccata]; ribulose-1,5-bisphosphate carboxylase/oxygenase large subunit, partial (chloroplast) [Malus halliana]; ribulose-1,5-bisphosphate carboxylase/oxygenase large subunit, partial (chloroplast) [Malus sp. 515-94C]; ribulose-1,5-bisphosphate carboxylase/oxygenase large subunit, partial (chloroplast) [Ma…	0	no quant - weak signal	0	99	AVYECLR	iTRAQ8plex@N-term; Carbamidomethyl(C)@5			0.0439961	1213.69	607.851	1213.64	607.829	2	10	5.1.1.3128.2	55.9314	44.46	43.84	55.94	0.64	346.907
1	98.23	98.23	90.55	88.57	83.3	gi|379062287; gi|379062285; gi|379062283; gi|379062281; gi|379062279; gi|379062277; gi|379062275; gi|379062273; gi|379062271; gi|379062269; gi|379062267; gi|379062265; gi|379062263; gi|379062261; gi|379062259; gi|379062257; gi|379062211	ribulose-1,5-bisphosphate carboxylase/oxygenase large subunit, partial (chloroplast) [Malus baccata]; ribulose-1,5-bisphosphate carboxylase/oxygenase large subunit, partial (chloroplast) [Malus halliana]; ribulose-1,5-bisphosphate carboxylase/oxygenase large subunit, partial (chloroplast) [Malus sp. 515-94C]; ribulose-1,5-bisphosphate carboxylase/oxygenase large subunit, partial (chloroplast) [Ma…	0	auto - shared MS/MS	0	99	AVYECLR	iTRAQ8plex@N-term; Carbamidomethyl(C)@5			-0.00288685	1213.64	607.827	1213.64	607.829	2	12	5.1.1.1647.26	21.8499	794746	4771.24	20.31	0.77	8747.48
1	98.23	98.23	90.55	88.57	83.3	gi|379062287; gi|379062285; gi|379062283; gi|379062281; gi|379062279; gi|379062277; gi|379062275; gi|379062273; gi|379062271; gi|379062269; gi|379062267; gi|379062265; gi|379062263; gi|379062261; gi|379062259; gi|379062257; gi|379062211	ribulose-1,5-bisphosphate carboxylase/oxygenase large subunit, partial (chloroplast) [Malus baccata]; ribulose-1,5-bisphosphate carboxylase/oxygenase large subunit, partial (chloroplast) [Malus halliana]; ribulose-1,5-bisphosphate carboxylase/oxygenase large subunit, partial (chloroplast) [Malus sp. 515-94C]; ribulose-1,5-bisphosphate carboxylase/oxygenase large subunit, partial (chloroplast) [Ma…	0	auto - shared MS/MS	0	99	AVYECLR	iTRAQ8plex@N-term; Carbamidomethyl(C)@5			-0.00288685	1213.64	607.827	1213.64	607.829	2	12	5.1.1.1652.28	22.157	5362	5174.2	22.29	0.67	8427.5
1	98.23	98.23	90.55	88.57	83.3	gi|379062287; gi|379062285; gi|379062283; gi|379062281; gi|379062279; gi|379062277; gi|379062275; gi|379062273; gi|379062271; gi|379062269; gi|379062267; gi|379062265; gi|379062263; gi|379062261; gi|379062259; gi|379062257; gi|379062211	ribulose-1,5-bisphosphate carboxylase/oxygenase large subunit, partial (chloroplast) [Malus baccata]; ribulose-1,5-bisphosphate carboxylase/oxygenase large subunit, partial (chloroplast) [Malus halliana]; ribulose-1,5-bisphosphate carboxylase/oxygenase large subunit, partial (chloroplast) [Malus sp. 515-94C]; ribulose-1,5-bisphosphate carboxylase/oxygenase large subunit, partial (chloroplast) [Ma…	0	auto - shared MS/MS	0	99	AVYECLR	iTRAQ8plex@N-term; Carbamidomethyl(C)@5			0.00274912	1213.65	607.83	1213.64	607.829	2	11	10.1.1.1792.31	20.7884	2610.48	2546.72	20.8	0.18	5928.74
1	98.23	98.23	90.55	88.57	83.3	gi|379062287; gi|379062285; gi|379062283; gi|379062281; gi|379062279; gi|379062277; gi|379062275; gi|379062273; gi|379062271; gi|379062269; gi|379062267; gi|379062265; gi|379062263; gi|379062261; gi|379062259; gi|379062257; gi|379062211	ribulose-1,5-bisphosphate carboxylase/oxygenase large subunit, partial (chloroplast) [Malus baccata]; ribulose-1,5-bisphosphate carboxylase/oxygenase large subunit, partial (chloroplast) [Malus halliana]; ribulose-1,5-bisphosphate carboxylase/oxygenase large subunit, partial (chloroplast) [Malus sp. 515-94C]; ribulose-1,5-bisphosphate carboxylase/oxygenase large subunit, partial (chloroplast) [Ma…	0	auto - shared MS/MS	0	98.7	AVYECLR	iTRAQ8plex@N-term; Carbamidomethyl(C)@5			-0.00288685	1213.64	607.827	1213.64	607.829	2	12	5.1.1.1642.26	21.5486	794746	13848.6	20.31	0.77	14933.8
1	98.23	98.23	90.55	88.57	83.3	gi|379062287; gi|379062285; gi|379062283; gi|379062281; gi|379062279; gi|379062277; gi|379062275; gi|379062273; gi|379062271; gi|379062269; gi|379062267; gi|379062265; gi|379062263; gi|379062261; gi|379062259; gi|379062257; gi|379062211	ribulose-1,5-bisphosphate carboxylase/oxygenase large subunit, partial (chloroplast) [Malus baccata]; ribulose-1,5-bisphosphate carboxylase/oxygenase large subunit, partial (chloroplast) [Malus halliana]; ribulose-1,5-bisphosphate carboxylase/oxygenase large subunit, partial (chloroplast) [Malus sp. 515-94C]; ribulose-1,5-bisphosphate carboxylase/oxygenase large subunit, partial (chloroplast) [Ma…	0	auto - shared MS/MS	0	98.67	AVYECLR	iTRAQ8plex@N-term; Carbamidomethyl(C)@5			-0.00701658	1213.64	405.553	1213.64	405.555	3	10	5.1.1.1609.5	19.5276	11502.9	3722.7	19.69	0.18	5962.76
1	98.23	98.23	90.55	88.57	83.3	gi|379062287; gi|379062285; gi|379062283; gi|379062281; gi|379062279; gi|379062277; gi|379062275; gi|379062273; gi|379062271; gi|379062269; gi|379062267; gi|379062265; gi|379062263; gi|379062261; gi|379062259; gi|379062257; gi|379062211	ribulose-1,5-bisphosphate carboxylase/oxygenase large subunit, partial (chloroplast) [Malus baccata]; ribulose-1,5-bisphosphate carboxylase/oxygenase large subunit, partial (chloroplast) [Malus halliana]; ribulose-1,5-bisphosphate carboxylase/oxygenase large subunit, partial (chloroplast) [Malus sp. 515-94C]; ribulose-1,5-bisphosphate carboxylase/oxygenase large subunit, partial (chloroplast) [Ma…	0	auto - discordant peptide type	0	97.6	AVYECLR	iTRAQ8plex@N-term; Oxidation(Y)@3; Carbamidomethyl(C)@5	Oxidation(Y)@170		-0.000868243	1229.64	615.826	1229.64	615.826	2	11	5.1.1.1606.29	19.3861	6558.09	3155.28	19.1	0.42	6294.53
1	98.23	98.23	90.55	88.57	83.3	gi|379062287; gi|379062285; gi|379062283; gi|379062281; gi|379062279; gi|379062277; gi|379062275; gi|379062273; gi|379062271; gi|379062269; gi|379062267; gi|379062265; gi|379062263; gi|379062261; gi|379062259; gi|379062257; gi|379062211	ribulose-1,5-bisphosphate carboxylase/oxygenase large subunit, partial (chloroplast) [Malus baccata]; ribulose-1,5-bisphosphate carboxylase/oxygenase large subunit, partial (chloroplast) [Malus halliana]; ribulose-1,5-bisphosphate carboxylase/oxygenase large subunit, partial (chloroplast) [Malus sp. 515-94C]; ribulose-1,5-bisphosphate carboxylase/oxygenase large subunit, partial (chloroplast) [Ma…	0	auto - shared MS/MS	0	97.43	AVYECLR	iTRAQ8plex@N-term; Carbamidomethyl(C)@5			-0.00495323	1213.64	607.826	1213.64	607.829	2	10	6.1.1.1684.29	21.8173	77037.6	765.28	20.62	0.3	4502.76
1	98.23	98.23	90.55	88.57	83.3	gi|379062287; gi|379062285; gi|379062283; gi|379062281; gi|379062279; gi|379062277; gi|379062275; gi|379062273; gi|379062271; gi|379062269; gi|379062267; gi|379062265; gi|379062263; gi|379062261; gi|379062259; gi|379062257; gi|379062211	ribulose-1,5-bisphosphate carboxylase/oxygenase large subunit, partial (chloroplast) [Malus baccata]; ribulose-1,5-bisphosphate carboxylase/oxygenase large subunit, partial (chloroplast) [Malus halliana]; ribulose-1,5-bisphosphate carboxylase/oxygenase large subunit, partial (chloroplast) [Malus sp. 515-94C]; ribulose-1,5-bisphosphate carboxylase/oxygenase large subunit, partial (chloroplast) [Ma…	0	auto - shared MS/MS	0	94.69	AVYECLR	iTRAQ8plex@N-term; Carbamidomethyl(C)@5			-0.00495323	1213.64	607.826	1213.64	607.829	2	12	6.1.1.1672.15	21.0893	77037.6	12571.4	20.62	0.3	19485.4
1	98.23	98.23	90.55	88.57	83.3	gi|379062287; gi|379062285; gi|379062283; gi|379062281; gi|379062279; gi|379062277; gi|379062275; gi|379062273; gi|379062271; gi|379062269; gi|379062267; gi|379062265; gi|379062263; gi|379062261; gi|379062259; gi|379062257; gi|379062211	ribulose-1,5-bisphosphate carboxylase/oxygenase large subunit, partial (chloroplast) [Malus baccata]; ribulose-1,5-bisphosphate carboxylase/oxygenase large subunit, partial (chloroplast) [Malus halliana]; ribulose-1,5-bisphosphate carboxylase/oxygenase large subunit, partial (chloroplast) [Malus sp. 515-94C]; ribulose-1,5-bisphosphate carboxylase/oxygenase large subunit, partial (chloroplast) [Ma…	0	auto - shared MS/MS	0	94.4	AVYECLR	iTRAQ8plex@N-term; Carbamidomethyl(C)@5			-0.00789176	1213.64	607.825	1213.64	607.829	2	11	5.1.1.1669.26	23.1808	3807.09	1116.71	23.56	0.36	5439.24
1	98.23	98.23	90.55	88.57	83.3	gi|379062287; gi|379062285; gi|379062283; gi|379062281; gi|379062279; gi|379062277; gi|379062275; gi|379062273; gi|379062271; gi|379062269; gi|379062267; gi|379062265; gi|379062263; gi|379062261; gi|379062259; gi|379062257; gi|379062211	ribulose-1,5-bisphosphate carboxylase/oxygenase large subunit, partial (chloroplast) [Malus baccata]; ribulose-1,5-bisphosphate carboxylase/oxygenase large subunit, partial (chloroplast) [Malus halliana]; ribulose-1,5-bisphosphate carboxylase/oxygenase large subunit, partial (chloroplast) [Malus sp. 515-94C]; ribulose-1,5-bisphosphate carboxylase/oxygenase large subunit, partial (chloroplast) [Ma…	0	auto - shared MS/MS	0	87.39	AVYECLR	iTRAQ8plex@N-term; Carbamidomethyl(C)@5			-0.0121992	1213.63	405.551	1213.64	405.555	3	9	6.1.1.1678.6	21.4133	47453.8	4283.69	20.62	0.24	9963.67
1	98.23	98.23	90.55	88.57	83.3	gi|379062287; gi|379062285; gi|379062283; gi|379062281; gi|379062279; gi|379062277; gi|379062275; gi|379062273; gi|379062271; gi|379062269; gi|379062267; gi|379062265; gi|379062263; gi|379062261; gi|379062259; gi|379062257; gi|379062211	ribulose-1,5-bisphosphate carboxylase/oxygenase large subunit, partial (chloroplast) [Malus baccata]; ribulose-1,5-bisphosphate carboxylase/oxygenase large subunit, partial (chloroplast) [Malus halliana]; ribulose-1,5-bisphosphate carboxylase/oxygenase large subunit, partial (chloroplast) [Malus sp. 515-94C]; ribulose-1,5-bisphosphate carboxylase/oxygenase large subunit, partial (chloroplast) [Ma…	0	auto - discordant peptide type	0	85.16	AVYECLR	iTRAQ8plex@N-term; Dehydrated(E)@4; Carbamidomethyl(C)@5			0.0018014	1195.63	598.824	1195.63	598.824	2	7	10.1.1.1769.27	19.3952	1057.7	1037.43	19.35	0.18	2674.89
1	98.23	98.23	90.55	88.57	83.3	gi|379062287; gi|379062285; gi|379062283; gi|379062281; gi|379062279; gi|379062277; gi|379062275; gi|379062273; gi|379062271; gi|379062269; gi|379062267; gi|379062265; gi|379062263; gi|379062261; gi|379062259; gi|379062257; gi|379062211	ribulose-1,5-bisphosphate carboxylase/oxygenase large subunit, partial (chloroplast) [Malus baccata]; ribulose-1,5-bisphosphate carboxylase/oxygenase large subunit, partial (chloroplast) [Malus halliana]; ribulose-1,5-bisphosphate carboxylase/oxygenase large subunit, partial (chloroplast) [Malus sp. 515-94C]; ribulose-1,5-bisphosphate carboxylase/oxygenase large subunit, partial (chloroplast) [Ma…	0	auto - discordant peptide type	0	84.87	AVYECLR	iTRAQ8plex@N-term; Carbamidomethyl(C)@5			0.048228	1213.69	607.853	1213.64	607.829	2	9	9.1.1.1587.30	20.8996	653.45	582.31	20.97	0.61	3484.77
1	98.23	98.23	90.55	88.57	83.3	gi|379062287; gi|379062285; gi|379062283; gi|379062281; gi|379062279; gi|379062277; gi|379062275; gi|379062273; gi|379062271; gi|379062269; gi|379062267; gi|379062265; gi|379062263; gi|379062261; gi|379062259; gi|379062257; gi|379062211	ribulose-1,5-bisphosphate carboxylase/oxygenase large subunit, partial (chloroplast) [Malus baccata]; ribulose-1,5-bisphosphate carboxylase/oxygenase large subunit, partial (chloroplast) [Malus halliana]; ribulose-1,5-bisphosphate carboxylase/oxygenase large subunit, partial (chloroplast) [Malus sp. 515-94C]; ribulose-1,5-bisphosphate carboxylase/oxygenase large subunit, partial (chloroplast) [Ma…	0	auto - shared MS/MS	0	82.86	AVYECLR	iTRAQ8plex@N-term; Carbamidomethyl(C)@5			-0.00288685	1213.64	607.827	1213.64	607.829	2	11	5.1.1.1657.29	22.4624	5362	3668.76	22.29	0.67	8564.5
1	98.23	98.23	90.55	88.57	83.3	gi|379062287; gi|379062285; gi|379062283; gi|379062281; gi|379062279; gi|379062277; gi|379062275; gi|379062273; gi|379062271; gi|379062269; gi|379062267; gi|379062265; gi|379062263; gi|379062261; gi|379062259; gi|379062257; gi|379062211	ribulose-1,5-bisphosphate carboxylase/oxygenase large subunit, partial (chloroplast) [Malus baccata]; ribulose-1,5-bisphosphate carboxylase/oxygenase large subunit, partial (chloroplast) [Malus halliana]; ribulose-1,5-bisphosphate carboxylase/oxygenase large subunit, partial (chloroplast) [Malus sp. 515-94C]; ribulose-1,5-bisphosphate carboxylase/oxygenase large subunit, partial (chloroplast) [Ma…	0	auto - shared MS/MS	0	79.82	AVYECLR	iTRAQ8plex@N-term; Carbamidomethyl(C)@5			-0.00701658	1213.64	405.553	1213.64	405.555	3	8	5.1.1.1614.6	19.8357	11502.9	3806.04	19.69	0.18	7267.71
1	98.23	98.23	90.55	88.57	83.3	gi|379062287; gi|379062285; gi|379062283; gi|379062281; gi|379062279; gi|379062277; gi|379062275; gi|379062273; gi|379062271; gi|379062269; gi|379062267; gi|379062265; gi|379062263; gi|379062261; gi|379062259; gi|379062257; gi|379062211	ribulose-1,5-bisphosphate carboxylase/oxygenase large subunit, partial (chloroplast) [Malus baccata]; ribulose-1,5-bisphosphate carboxylase/oxygenase large subunit, partial (chloroplast) [Malus halliana]; ribulose-1,5-bisphosphate carboxylase/oxygenase large subunit, partial (chloroplast) [Malus sp. 515-94C]; ribulose-1,5-bisphosphate carboxylase/oxygenase large subunit, partial (chloroplast) [Ma…	0	auto - discordant peptide type	0	78.82	AVYECLR	iTRAQ8plex@N-term; iTRAQ8plex(Y)@3; Carbamidomethyl(C)@5			0.00650051	1517.85	380.471	1517.85	380.469	4	7	4.1.1.1594.2	18.2608	1560.59	1214.52	18.14	0.24	1699.4
1	98.23	98.23	90.55	88.57	83.3	gi|379062287; gi|379062285; gi|379062283; gi|379062281; gi|379062279; gi|379062277; gi|379062275; gi|379062273; gi|379062271; gi|379062269; gi|379062267; gi|379062265; gi|379062263; gi|379062261; gi|379062259; gi|379062257; gi|379062211	ribulose-1,5-bisphosphate carboxylase/oxygenase large subunit, partial (chloroplast) [Malus baccata]; ribulose-1,5-bisphosphate carboxylase/oxygenase large subunit, partial (chloroplast) [Malus halliana]; ribulose-1,5-bisphosphate carboxylase/oxygenase large subunit, partial (chloroplast) [Malus sp. 515-94C]; ribulose-1,5-bisphosphate carboxylase/oxygenase large subunit, partial (chloroplast) [Ma…	0	auto - shared MS/MS	0	76.87	AVYECLR	iTRAQ8plex@N-term; Carbamidomethyl(C)@5			-0.00495323	1213.64	607.826	1213.64	607.829	2	12	6.1.1.1660.13	20.382	77037.6	13866	20.62	0.3	19196.5
1	98.23	98.23	90.55	88.57	83.3	gi|379062287; gi|379062285; gi|379062283; gi|379062281; gi|379062279; gi|379062277; gi|379062275; gi|379062273; gi|379062271; gi|379062269; gi|379062267; gi|379062265; gi|379062263; gi|379062261; gi|379062259; gi|379062257; gi|379062211	ribulose-1,5-bisphosphate carboxylase/oxygenase large subunit, partial (chloroplast) [Malus baccata]; ribulose-1,5-bisphosphate carboxylase/oxygenase large subunit, partial (chloroplast) [Malus halliana]; ribulose-1,5-bisphosphate carboxylase/oxygenase large subunit, partial (chloroplast) [Malus sp. 515-94C]; ribulose-1,5-bisphosphate carboxylase/oxygenase large subunit, partial (chloroplast) [Ma…	0	auto - shared MS/MS	0	74.14	AVYECLR	iTRAQ8plex@N-term; Carbamidomethyl(C)@5			0.000470119	1213.64	405.555	1213.64	405.555	3	7	9.1.1.1675.4	26.1563	1955.62	609.27	26.39	0.24	3150.18
1	98.23	98.23	90.55	88.57	83.3	gi|379062287; gi|379062285; gi|379062283; gi|379062281; gi|379062279; gi|379062277; gi|379062275; gi|379062273; gi|379062271; gi|379062269; gi|379062267; gi|379062265; gi|379062263; gi|379062261; gi|379062259; gi|379062257; gi|379062211	ribulose-1,5-bisphosphate carboxylase/oxygenase large subunit, partial (chloroplast) [Malus baccata]; ribulose-1,5-bisphosphate carboxylase/oxygenase large subunit, partial (chloroplast) [Malus halliana]; ribulose-1,5-bisphosphate carboxylase/oxygenase large subunit, partial (chloroplast) [Malus sp. 515-94C]; ribulose-1,5-bisphosphate carboxylase/oxygenase large subunit, partial (chloroplast) [Ma…	0	auto - shared MS/MS	0	65.52	AVYECLR	iTRAQ8plex@N-term; Carbamidomethyl(C)@5			-0.000699408	1213.64	405.555	1213.64	405.555	3	10	5.1.1.1645.4	21.6926	422256	3696.13	20.31	0.77	25803.1
1	98.23	98.23	90.55	88.57	83.3	gi|379062287; gi|379062285; gi|379062283; gi|379062281; gi|379062279; gi|379062277; gi|379062275; gi|379062273; gi|379062271; gi|379062269; gi|379062267; gi|379062265; gi|379062263; gi|379062261; gi|379062259; gi|379062257; gi|379062211	ribulose-1,5-bisphosphate carboxylase/oxygenase large subunit, partial (chloroplast) [Malus baccata]; ribulose-1,5-bisphosphate carboxylase/oxygenase large subunit, partial (chloroplast) [Malus halliana]; ribulose-1,5-bisphosphate carboxylase/oxygenase large subunit, partial (chloroplast) [Malus sp. 515-94C]; ribulose-1,5-bisphosphate carboxylase/oxygenase large subunit, partial (chloroplast) [Ma…	0	auto - discordant peptide type	0	60.26	AVYECLR	iTRAQ8plex@N-term; Cys->Ser@5	Cys->Ser@172		-0.00267448	1140.64	571.328	1140.64	571.33	2	12	5.1.1.1619.22	20.1681	5436.47	5389.85	20.18	0.12	15888.1
1	98.23	98.23	90.55	88.57	83.3	gi|379062287; gi|379062285; gi|379062283; gi|379062281; gi|379062279; gi|379062277; gi|379062275; gi|379062273; gi|379062271; gi|379062269; gi|379062267; gi|379062265; gi|379062263; gi|379062261; gi|379062259; gi|379062257; gi|379062211	ribulose-1,5-bisphosphate carboxylase/oxygenase large subunit, partial (chloroplast) [Malus baccata]; ribulose-1,5-bisphosphate carboxylase/oxygenase large subunit, partial (chloroplast) [Malus halliana]; ribulose-1,5-bisphosphate carboxylase/oxygenase large subunit, partial (chloroplast) [Malus sp. 515-94C]; ribulose-1,5-bisphosphate carboxylase/oxygenase large subunit, partial (chloroplast) [Ma…	0	auto - discordant peptide type	0	57.96	AVYECLR	iTRAQ8plex@N-term; Nitro(Y)@3; Carbamidomethyl(C)@5	Nitro(Y)@170		-0.00190671	1258.63	630.32	1258.63	630.321	2	11	5.1.1.1730.27	26.8904	2807	2236.77	26.97	0.31	5797.54
1	98.23	98.23	90.55	88.57	83.3	gi|379062287; gi|379062285; gi|379062283; gi|379062281; gi|379062279; gi|379062277; gi|379062275; gi|379062273; gi|379062271; gi|379062269; gi|379062267; gi|379062265; gi|379062263; gi|379062261; gi|379062259; gi|379062257; gi|379062211	ribulose-1,5-bisphosphate carboxylase/oxygenase large subunit, partial (chloroplast) [Malus baccata]; ribulose-1,5-bisphosphate carboxylase/oxygenase large subunit, partial (chloroplast) [Malus halliana]; ribulose-1,5-bisphosphate carboxylase/oxygenase large subunit, partial (chloroplast) [Malus sp. 515-94C]; ribulose-1,5-bisphosphate carboxylase/oxygenase large subunit, partial (chloroplast) [Ma…	0	auto - shared MS/MS	0	56.84	AVYECLR	iTRAQ8plex@N-term; Carbamidomethyl(C)@5			0.00184102	1213.65	607.83	1213.64	607.829	2	9	9.1.1.1676.26	26.254	3055.66	1785.81	26.39	0.3	6932.02
1	98.23	98.23	90.55	88.57	83.3	gi|379062287; gi|379062285; gi|379062283; gi|379062281; gi|379062279; gi|379062277; gi|379062275; gi|379062273; gi|379062271; gi|379062269; gi|379062267; gi|379062265; gi|379062263; gi|379062261; gi|379062259; gi|379062257; gi|379062211	ribulose-1,5-bisphosphate carboxylase/oxygenase large subunit, partial (chloroplast) [Malus baccata]; ribulose-1,5-bisphosphate carboxylase/oxygenase large subunit, partial (chloroplast) [Malus halliana]; ribulose-1,5-bisphosphate carboxylase/oxygenase large subunit, partial (chloroplast) [Malus sp. 515-94C]; ribulose-1,5-bisphosphate carboxylase/oxygenase large subunit, partial (chloroplast) [Ma…	0	auto - shared MS/MS	0	53.16	AVYECLR	iTRAQ8plex@N-term; Carbamidomethyl(C)@5			-0.0018896	1213.64	405.554	1213.64	405.555	3	9	5.1.1.1655.7	22.3042	2796.68	2563.35	22.29	0.73	8032.9
1	98.23	98.23	90.55	88.57	83.3	gi|379062287; gi|379062285; gi|379062283; gi|379062281; gi|379062279; gi|379062277; gi|379062275; gi|379062273; gi|379062271; gi|379062269; gi|379062267; gi|379062265; gi|379062263; gi|379062261; gi|379062259; gi|379062257; gi|379062211	ribulose-1,5-bisphosphate carboxylase/oxygenase large subunit, partial (chloroplast) [Malus baccata]; ribulose-1,5-bisphosphate carboxylase/oxygenase large subunit, partial (chloroplast) [Malus halliana]; ribulose-1,5-bisphosphate carboxylase/oxygenase large subunit, partial (chloroplast) [Malus sp. 515-94C]; ribulose-1,5-bisphosphate carboxylase/oxygenase large subunit, partial (chloroplast) [Ma…	0	auto - shared MS/MS	0	47.8	AVYECLR	iTRAQ8plex@N-term; Carbamidomethyl(C)@5			-0.0018896	1213.64	405.554	1213.64	405.555	3	8	5.1.1.1655.8	22.3058	2796.68	2549.8	22.29	0.73	16406
1	98.23	98.23	90.55	88.57	83.3	gi|379062287; gi|379062285; gi|379062283; gi|379062281; gi|379062279; gi|379062277; gi|379062275; gi|379062273; gi|379062271; gi|379062269; gi|379062267; gi|379062265; gi|379062263; gi|379062261; gi|379062259; gi|379062257; gi|379062211	ribulose-1,5-bisphosphate carboxylase/oxygenase large subunit, partial (chloroplast) [Malus baccata]; ribulose-1,5-bisphosphate carboxylase/oxygenase large subunit, partial (chloroplast) [Malus halliana]; ribulose-1,5-bisphosphate carboxylase/oxygenase large subunit, partial (chloroplast) [Malus sp. 515-94C]; ribulose-1,5-bisphosphate carboxylase/oxygenase large subunit, partial (chloroplast) [Ma…	0	auto - discordant peptide type	0	45.24	AVYECLR	iTRAQ8plex@N-term; iTRAQ8plex(Y)@3; Carbamidomethyl(C)@5			0.000140788	1517.85	506.957	1517.85	506.957	3	11	3.1.1.1412.18	18.2797	112059	9215.79	17.95	0.24	15268.4
1	98.23	98.23	90.55	88.57	83.3	gi|379062287; gi|379062285; gi|379062283; gi|379062281; gi|379062279; gi|379062277; gi|379062275; gi|379062273; gi|379062271; gi|379062269; gi|379062267; gi|379062265; gi|379062263; gi|379062261; gi|379062259; gi|379062257; gi|379062211	ribulose-1,5-bisphosphate carboxylase/oxygenase large subunit, partial (chloroplast) [Malus baccata]; ribulose-1,5-bisphosphate carboxylase/oxygenase large subunit, partial (chloroplast) [Malus halliana]; ribulose-1,5-bisphosphate carboxylase/oxygenase large subunit, partial (chloroplast) [Malus sp. 515-94C]; ribulose-1,5-bisphosphate carboxylase/oxygenase large subunit, partial (chloroplast) [Ma…	0	auto - discordant peptide type	0	44.19	AVYECLR	iTRAQ8plex@N-term; Carbamidomethyl(C)@5; Deamidated(R)@7	Deamidated(R)@174		-0.00281445	1214.62	608.319	1214.63	608.321	2	9	5.1.1.1683.26	24.0277	3878.33	1948.82	23.86	0.36	4187.75
1	98.23	98.23	90.55	88.57	83.3	gi|379062287; gi|379062285; gi|379062283; gi|379062281; gi|379062279; gi|379062277; gi|379062275; gi|379062273; gi|379062271; gi|379062269; gi|379062267; gi|379062265; gi|379062263; gi|379062261; gi|379062259; gi|379062257; gi|379062211	ribulose-1,5-bisphosphate carboxylase/oxygenase large subunit, partial (chloroplast) [Malus baccata]; ribulose-1,5-bisphosphate carboxylase/oxygenase large subunit, partial (chloroplast) [Malus halliana]; ribulose-1,5-bisphosphate carboxylase/oxygenase large subunit, partial (chloroplast) [Malus sp. 515-94C]; ribulose-1,5-bisphosphate carboxylase/oxygenase large subunit, partial (chloroplast) [Ma…	0	auto - discordant peptide type	0	41.86	AVYECLR	iTRAQ8plex@N-term; No Carbamidomethyl(C)@5			-0.00369812	1156.62	579.316	1156.62	579.318	2	11	6.1.1.1761.22	26.4746	29238.7	2894.15	26.07	0.24	5225.65
1	98.23	98.23	90.55	88.57	83.3	gi|379062287; gi|379062285; gi|379062283; gi|379062281; gi|379062279; gi|379062277; gi|379062275; gi|379062273; gi|379062271; gi|379062269; gi|379062267; gi|379062265; gi|379062263; gi|379062261; gi|379062259; gi|379062257; gi|379062211	ribulose-1,5-bisphosphate carboxylase/oxygenase large subunit, partial (chloroplast) [Malus baccata]; ribulose-1,5-bisphosphate carboxylase/oxygenase large subunit, partial (chloroplast) [Malus halliana]; ribulose-1,5-bisphosphate carboxylase/oxygenase large subunit, partial (chloroplast) [Malus sp. 515-94C]; ribulose-1,5-bisphosphate carboxylase/oxygenase large subunit, partial (chloroplast) [Ma…	0	auto - discordant peptide type	0	37.97	AVYECLR	iTRAQ8plex@N-term; No Carbamidomethyl(C)@5			-0.00564471	1156.62	579.315	1156.62	579.318	2	12	5.1.1.1734.27	27.1354	2369.52	2207.62	27.09	1.04	6759.52
1	98.23	98.23	90.55	88.57	83.3	gi|379062287; gi|379062285; gi|379062283; gi|379062281; gi|379062279; gi|379062277; gi|379062275; gi|379062273; gi|379062271; gi|379062269; gi|379062267; gi|379062265; gi|379062263; gi|379062261; gi|379062259; gi|379062257; gi|379062211	ribulose-1,5-bisphosphate carboxylase/oxygenase large subunit, partial (chloroplast) [Malus baccata]; ribulose-1,5-bisphosphate carboxylase/oxygenase large subunit, partial (chloroplast) [Malus halliana]; ribulose-1,5-bisphosphate carboxylase/oxygenase large subunit, partial (chloroplast) [Malus sp. 515-94C]; ribulose-1,5-bisphosphate carboxylase/oxygenase large subunit, partial (chloroplast) [Ma…	0	auto - shared MS/MS	0	36.54	AVYECLR	iTRAQ8plex@N-term; Carbamidomethyl(C)@5			-0.00789176	1213.64	607.825	1213.64	607.829	2	8	5.1.1.1677.29	23.672	3807.09	3494.6	23.56	0.36	7891.66
1	98.23	98.23	90.55	88.57	83.3	gi|379062287; gi|379062285; gi|379062283; gi|379062281; gi|379062279; gi|379062277; gi|379062275; gi|379062273; gi|379062271; gi|379062269; gi|379062267; gi|379062265; gi|379062263; gi|379062261; gi|379062259; gi|379062257; gi|379062211	ribulose-1,5-bisphosphate carboxylase/oxygenase large subunit, partial (chloroplast) [Malus baccata]; ribulose-1,5-bisphosphate carboxylase/oxygenase large subunit, partial (chloroplast) [Malus halliana]; ribulose-1,5-bisphosphate carboxylase/oxygenase large subunit, partial (chloroplast) [Malus sp. 515-94C]; ribulose-1,5-bisphosphate carboxylase/oxygenase large subunit, partial (chloroplast) [Ma…	0	auto - shared MS/MS	0	25.77	AVYECLR	iTRAQ8plex@N-term; Carbamidomethyl(C)@5			-0.000836787	1213.64	607.828	1213.64	607.829	2	8	4.1.1.1639.29	21.0493	2301.34	2210.29	21.12	0.37	7366.75
1	98.23	98.23	90.55	88.57	83.3	gi|379062287; gi|379062285; gi|379062283; gi|379062281; gi|379062279; gi|379062277; gi|379062275; gi|379062273; gi|379062271; gi|379062269; gi|379062267; gi|379062265; gi|379062263; gi|379062261; gi|379062259; gi|379062257; gi|379062211	ribulose-1,5-bisphosphate carboxylase/oxygenase large subunit, partial (chloroplast) [Malus baccata]; ribulose-1,5-bisphosphate carboxylase/oxygenase large subunit, partial (chloroplast) [Malus halliana]; ribulose-1,5-bisphosphate carboxylase/oxygenase large subunit, partial (chloroplast) [Malus sp. 515-94C]; ribulose-1,5-bisphosphate carboxylase/oxygenase large subunit, partial (chloroplast) [Ma…	0	auto - shared MS/MS	0	21.62	AVYECLR	iTRAQ8plex@N-term; Carbamidomethyl(C)@5			0.000470119	1213.64	405.555	1213.64	405.555	3	7	9.1.1.1680.2	26.4535	1955.62	1524.98	26.39	0.24	4181.86
1	98.23	98.23	90.55	88.57	83.3	gi|379062287; gi|379062285; gi|379062283; gi|379062281; gi|379062279; gi|379062277; gi|379062275; gi|379062273; gi|379062271; gi|379062269; gi|379062267; gi|379062265; gi|379062263; gi|379062261; gi|379062259; gi|379062257; gi|379062211	ribulose-1,5-bisphosphate carboxylase/oxygenase large subunit, partial (chloroplast) [Malus baccata]; ribulose-1,5-bisphosphate carboxylase/oxygenase large subunit, partial (chloroplast) [Malus halliana]; ribulose-1,5-bisphosphate carboxylase/oxygenase large subunit, partial (chloroplast) [Malus sp. 515-94C]; ribulose-1,5-bisphosphate carboxylase/oxygenase large subunit, partial (chloroplast) [Ma…	0	auto - discordant peptide type	0	17.95	AVYECLR	iTRAQ8plex@N-term; Oxidation(Y)@3; Carbamidomethyl(C)@5	Oxidation(Y)@170		-0.00583735	1229.63	410.885	1229.64	410.887	3	8	5.1.1.1608.7	19.4701	7443.67	2924.14	19.7	0.25	3832.81
1	98.23	98.23	90.55	88.57	83.3	gi|379062287; gi|379062285; gi|379062283; gi|379062281; gi|379062279; gi|379062277; gi|379062275; gi|379062273; gi|379062271; gi|379062269; gi|379062267; gi|379062265; gi|379062263; gi|379062261; gi|379062259; gi|379062257; gi|379062211	ribulose-1,5-bisphosphate carboxylase/oxygenase large subunit, partial (chloroplast) [Malus baccata]; ribulose-1,5-bisphosphate carboxylase/oxygenase large subunit, partial (chloroplast) [Malus halliana]; ribulose-1,5-bisphosphate carboxylase/oxygenase large subunit, partial (chloroplast) [Malus sp. 515-94C]; ribulose-1,5-bisphosphate carboxylase/oxygenase large subunit, partial (chloroplast) [Ma…	0	auto - discordant peptide type	0	17.87	AVYECLRG	iTRAQ8plex@N-term; Carbamidomethyl(C)@5; Arg->Val@7	Arg->Val@174	cleaved G-G@C-term; missed R-G@7	0.00421681	1213.64	405.553	1213.63	405.551	3	9	5.1.1.1614.6	19.8357	11502.9	3806.04	19.69	0.18	7267.71
1	98.23	98.23	90.55	88.57	83.3	gi|379062287; gi|379062285; gi|379062283; gi|379062281; gi|379062279; gi|379062277; gi|379062275; gi|379062273; gi|379062271; gi|379062269; gi|379062267; gi|379062265; gi|379062263; gi|379062261; gi|379062259; gi|379062257; gi|379062211	ribulose-1,5-bisphosphate carboxylase/oxygenase large subunit, partial (chloroplast) [Malus baccata]; ribulose-1,5-bisphosphate carboxylase/oxygenase large subunit, partial (chloroplast) [Malus halliana]; ribulose-1,5-bisphosphate carboxylase/oxygenase large subunit, partial (chloroplast) [Malus sp. 515-94C]; ribulose-1,5-bisphosphate carboxylase/oxygenase large subunit, partial (chloroplast) [Ma…	0	auto - discordant peptide type	0	39.7	AYVKTFQGPPHGIQVER	No iTRAQ8plex@N-term; iTRAQ8plex(K)@4; Deamidated(Q)@7		cleaved V-A@N-term; missed K-T@4	0.00702484	2231.21	744.743	2231.2	744.741	3	11	4.1.1.1690.19	24.1437	1927.93	349.88	23.73	0.3	9435.42
1	98.23	98.23	90.55	88.57	83.3	gi|379062287; gi|379062285; gi|379062283; gi|379062281; gi|379062279; gi|379062277; gi|379062275; gi|379062273; gi|379062271; gi|379062269; gi|379062267; gi|379062265; gi|379062263; gi|379062261; gi|379062259; gi|379062257; gi|379062211	ribulose-1,5-bisphosphate carboxylase/oxygenase large subunit, partial (chloroplast) [Malus baccata]; ribulose-1,5-bisphosphate carboxylase/oxygenase large subunit, partial (chloroplast) [Malus halliana]; ribulose-1,5-bisphosphate carboxylase/oxygenase large subunit, partial (chloroplast) [Malus sp. 515-94C]; ribulose-1,5-bisphosphate carboxylase/oxygenase large subunit, partial (chloroplast) [Ma…	0	auto - discordant peptide type	0	92.06	CAEALYK	iTRAQ8plex@N-term; Carbamidomethyl(C)@1; iTRAQ8plex(K)@7		cleaved F-C@N-term	-0.00257013	1461.81	488.277	1461.81	488.278	3	12	2.1.1.1456.15	19.3142	101347	13332.8	18.87	0.3	24084.3
1	98.23	98.23	90.55	88.57	83.3	gi|379062287; gi|379062285; gi|379062283; gi|379062281; gi|379062279; gi|379062277; gi|379062275; gi|379062273; gi|379062271; gi|379062269; gi|379062267; gi|379062265; gi|379062263; gi|379062261; gi|379062259; gi|379062257; gi|379062211	ribulose-1,5-bisphosphate carboxylase/oxygenase large subunit, partial (chloroplast) [Malus baccata]; ribulose-1,5-bisphosphate carboxylase/oxygenase large subunit, partial (chloroplast) [Malus halliana]; ribulose-1,5-bisphosphate carboxylase/oxygenase large subunit, partial (chloroplast) [Malus sp. 515-94C]; ribulose-1,5-bisphosphate carboxylase/oxygenase large subunit, partial (chloroplast) [Ma…	0	auto - discordant peptide type	0	86.76	CAEALYK	iTRAQ8plex@N-term; Carbamidomethyl(C)@1; iTRAQ8plex(K)@7		cleaved F-C@N-term	-0.00257013	1461.81	488.277	1461.81	488.278	3	10	2.1.1.1466.23	19.9369	101347	3584.36	18.87	0.3	11246
1	98.23	98.23	90.55	88.57	83.3	gi|379062287; gi|379062285; gi|379062283; gi|379062281; gi|379062279; gi|379062277; gi|379062275; gi|379062273; gi|379062271; gi|379062269; gi|379062267; gi|379062265; gi|379062263; gi|379062261; gi|379062259; gi|379062257; gi|379062211	ribulose-1,5-bisphosphate carboxylase/oxygenase large subunit, partial (chloroplast) [Malus baccata]; ribulose-1,5-bisphosphate carboxylase/oxygenase large subunit, partial (chloroplast) [Malus halliana]; ribulose-1,5-bisphosphate carboxylase/oxygenase large subunit, partial (chloroplast) [Malus sp. 515-94C]; ribulose-1,5-bisphosphate carboxylase/oxygenase large subunit, partial (chloroplast) [Ma…	0	auto - discordant peptide type	0	82.89	CAEALYK	iTRAQ8plex@N-term; Carbamidomethyl(C)@1; iTRAQ8plex(K)@7		cleaved F-C@N-term	-0.00257013	1461.81	488.277	1461.81	488.278	3	9	2.1.1.1471.15	20.2299	101347	1753.57	18.87	0.3	6233.43
1	98.23	98.23	90.55	88.57	83.3	gi|379062287; gi|379062285; gi|379062283; gi|379062281; gi|379062279; gi|379062277; gi|379062275; gi|379062273; gi|379062271; gi|379062269; gi|379062267; gi|379062265; gi|379062263; gi|379062261; gi|379062259; gi|379062257; gi|379062211	ribulose-1,5-bisphosphate carboxylase/oxygenase large subunit, partial (chloroplast) [Malus baccata]; ribulose-1,5-bisphosphate carboxylase/oxygenase large subunit, partial (chloroplast) [Malus halliana]; ribulose-1,5-bisphosphate carboxylase/oxygenase large subunit, partial (chloroplast) [Malus sp. 515-94C]; ribulose-1,5-bisphosphate carboxylase/oxygenase large subunit, partial (chloroplast) [Ma…	0	auto - discordant peptide type	0	77.03	CAEALYK	iTRAQ8plex@N-term; Carbamidomethyl(C)@1; iTRAQ8plex(K)@7		cleaved F-C@N-term	-0.00257013	1461.81	488.277	1461.81	488.278	3	10	2.1.1.1445.19	18.6599	101347	30173.9	18.87	0.3	37038.2
1	98.23	98.23	90.55	88.57	83.3	gi|379062287; gi|379062285; gi|379062283; gi|379062281; gi|379062279; gi|379062277; gi|379062275; gi|379062273; gi|379062271; gi|379062269; gi|379062267; gi|379062265; gi|379062263; gi|379062261; gi|379062259; gi|379062257; gi|379062211	ribulose-1,5-bisphosphate carboxylase/oxygenase large subunit, partial (chloroplast) [Malus baccata]; ribulose-1,5-bisphosphate carboxylase/oxygenase large subunit, partial (chloroplast) [Malus halliana]; ribulose-1,5-bisphosphate carboxylase/oxygenase large subunit, partial (chloroplast) [Malus sp. 515-94C]; ribulose-1,5-bisphosphate carboxylase/oxygenase large subunit, partial (chloroplast) [Ma…	0	auto - discordant peptide type	0	35.12	CAEALYK	iTRAQ8plex@N-term; Carbamidomethyl(C)@1; iTRAQ8plex(K)@7		cleaved F-C@N-term	-0.00486619	1461.81	366.459	1461.81	366.46	4	8	2.1.1.1451.2	18.9923	12563.8	11126	18.87	0.36	11663.1
1	98.23	98.23	90.55	88.57	83.3	gi|379062287; gi|379062285; gi|379062283; gi|379062281; gi|379062279; gi|379062277; gi|379062275; gi|379062273; gi|379062271; gi|379062269; gi|379062267; gi|379062265; gi|379062263; gi|379062261; gi|379062259; gi|379062257; gi|379062211	ribulose-1,5-bisphosphate carboxylase/oxygenase large subunit, partial (chloroplast) [Malus baccata]; ribulose-1,5-bisphosphate carboxylase/oxygenase large subunit, partial (chloroplast) [Malus halliana]; ribulose-1,5-bisphosphate carboxylase/oxygenase large subunit, partial (chloroplast) [Malus sp. 515-94C]; ribulose-1,5-bisphosphate carboxylase/oxygenase large subunit, partial (chloroplast) [Ma…	0	auto - discordant peptide type	0	30.4	CAEALYK	iTRAQ8plex@N-term; Carbamidomethyl(C)@1; iTRAQ8plex(K)@7		cleaved F-C@N-term	-0.00257013	1461.81	488.277	1461.81	488.278	3	9	2.1.1.1454.9	19.1838	101347	28006.1	18.87	0.3	12969.7
1	98.23	98.23	90.55	88.57	83.3	gi|379062287; gi|379062285; gi|379062283; gi|379062281; gi|379062279; gi|379062277; gi|379062275; gi|379062273; gi|379062271; gi|379062269; gi|379062267; gi|379062265; gi|379062263; gi|379062261; gi|379062259; gi|379062257; gi|379062211	ribulose-1,5-bisphosphate carboxylase/oxygenase large subunit, partial (chloroplast) [Malus baccata]; ribulose-1,5-bisphosphate carboxylase/oxygenase large subunit, partial (chloroplast) [Malus halliana]; ribulose-1,5-bisphosphate carboxylase/oxygenase large subunit, partial (chloroplast) [Malus sp. 515-94C]; ribulose-1,5-bisphosphate carboxylase/oxygenase large subunit, partial (chloroplast) [Ma…	0	auto - discordant peptide type	0	27.72	CAEALYK	iTRAQ8plex@N-term; Carbamidomethyl(C)@1; iTRAQ8plex(K)@7		cleaved F-C@N-term	-0.00257013	1461.81	488.277	1461.81	488.278	3	12	2.1.1.1450.18	18.9591	101347	85104.8	18.87	0.3	116392
1	98.23	98.23	90.55	88.57	83.3	gi|379062287; gi|379062285; gi|379062283; gi|379062281; gi|379062279; gi|379062277; gi|379062275; gi|379062273; gi|379062271; gi|379062269; gi|379062267; gi|379062265; gi|379062263; gi|379062261; gi|379062259; gi|379062257; gi|379062211	ribulose-1,5-bisphosphate carboxylase/oxygenase large subunit, partial (chloroplast) [Malus baccata]; ribulose-1,5-bisphosphate carboxylase/oxygenase large subunit, partial (chloroplast) [Malus halliana]; ribulose-1,5-bisphosphate carboxylase/oxygenase large subunit, partial (chloroplast) [Malus sp. 515-94C]; ribulose-1,5-bisphosphate carboxylase/oxygenase large subunit, partial (chloroplast) [Ma…	0	auto - discordant peptide type	0	19.32	CAEALYK	iTRAQ8plex@N-term; Carbamidomethyl(C)@1; iTRAQ8plex(Y)@6; iTRAQ8plex(K)@7		cleaved F-C@N-term	-0.0044427	1766.01	442.51	1766.02	442.511	4	8	5.1.1.1582.8	17.8978	4127.67	2556.07	18.06	0.37	4858.69
1	98.23	98.23	90.55	88.57	83.3	gi|379062287; gi|379062285; gi|379062283; gi|379062281; gi|379062279; gi|379062277; gi|379062275; gi|379062273; gi|379062271; gi|379062269; gi|379062267; gi|379062265; gi|379062263; gi|379062261; gi|379062259; gi|379062257; gi|379062211	ribulose-1,5-bisphosphate carboxylase/oxygenase large subunit, partial (chloroplast) [Malus baccata]; ribulose-1,5-bisphosphate carboxylase/oxygenase large subunit, partial (chloroplast) [Malus halliana]; ribulose-1,5-bisphosphate carboxylase/oxygenase large subunit, partial (chloroplast) [Malus sp. 515-94C]; ribulose-1,5-bisphosphate carboxylase/oxygenase large subunit, partial (chloroplast) [Ma…	0	auto - discordant peptide type	0	31.34	CTIKPK	iTRAQ8plex@N-term; Carbamidomethyl(C)@1; iTRAQ8plex(K)@4; iTRAQ8plex(K)@6		cleaved G-C@N-term	-0.00460263	1658.03	553.683	1658.03	553.685	3	8	10.1.1.1622.6	11.3433	733.83	733.55	11.35	0.24	1412.79
1	98.23	98.23	90.55	88.57	83.3	gi|379062287; gi|379062285; gi|379062283; gi|379062281; gi|379062279; gi|379062277; gi|379062275; gi|379062273; gi|379062271; gi|379062269; gi|379062267; gi|379062265; gi|379062263; gi|379062261; gi|379062259; gi|379062257; gi|379062211	ribulose-1,5-bisphosphate carboxylase/oxygenase large subunit, partial (chloroplast) [Malus baccata]; ribulose-1,5-bisphosphate carboxylase/oxygenase large subunit, partial (chloroplast) [Malus halliana]; ribulose-1,5-bisphosphate carboxylase/oxygenase large subunit, partial (chloroplast) [Malus sp. 515-94C]; ribulose-1,5-bisphosphate carboxylase/oxygenase large subunit, partial (chloroplast) [Ma…	0	auto - discordant peptide type	0	27.27	CTIKPK	iTRAQ8plex@N-term; Carbamidomethyl(C)@1; iTRAQ8plex(K)@4; iTRAQ8plex(K)@6		cleaved G-C@N-term	-0.00626772	1658.03	415.514	1658.03	415.515	4	7	10.1.1.1620.3	11.207	2165.55	1398.4	11.35	0.24	2724.47
1	98.23	98.23	90.55	88.57	83.3	gi|379062287; gi|379062285; gi|379062283; gi|379062281; gi|379062279; gi|379062277; gi|379062275; gi|379062273; gi|379062271; gi|379062269; gi|379062267; gi|379062265; gi|379062263; gi|379062261; gi|379062259; gi|379062257; gi|379062211	ribulose-1,5-bisphosphate carboxylase/oxygenase large subunit, partial (chloroplast) [Malus baccata]; ribulose-1,5-bisphosphate carboxylase/oxygenase large subunit, partial (chloroplast) [Malus halliana]; ribulose-1,5-bisphosphate carboxylase/oxygenase large subunit, partial (chloroplast) [Malus sp. 515-94C]; ribulose-1,5-bisphosphate carboxylase/oxygenase large subunit, partial (chloroplast) [Ma…	0	auto - discordant peptide type	0	23.53	CTIKPK	iTRAQ8plex@N-term; Carbamidomethyl(C)@1; iTRAQ8plex(K)@4; iTRAQ8plex(K)@6		cleaved G-C@N-term	-0.00626772	1658.03	415.514	1658.03	415.515	4	7	10.1.1.1626.3	11.5658	2165.55	626.51	11.35	0.24	1241.49
1	98.23	98.23	90.55	88.57	83.3	gi|379062287; gi|379062285; gi|379062283; gi|379062281; gi|379062279; gi|379062277; gi|379062275; gi|379062273; gi|379062271; gi|379062269; gi|379062267; gi|379062265; gi|379062263; gi|379062261; gi|379062259; gi|379062257; gi|379062211	ribulose-1,5-bisphosphate carboxylase/oxygenase large subunit, partial (chloroplast) [Malus baccata]; ribulose-1,5-bisphosphate carboxylase/oxygenase large subunit, partial (chloroplast) [Malus halliana]; ribulose-1,5-bisphosphate carboxylase/oxygenase large subunit, partial (chloroplast) [Malus sp. 515-94C]; ribulose-1,5-bisphosphate carboxylase/oxygenase large subunit, partial (chloroplast) [Ma…	0	auto - discordant peptide type	0	39.02	CYHIEPVAG	iTRAQ8plex@N-term; Carbamidomethyl(C)@1; iTRAQ8plex(Y)@2		cleaved G-E@C-term	0.00394938	1652.88	551.969	1652.88	551.967	3	10	5.1.1.1592.22	18.5363	2188.02	2099.3	18.55	0.49	7138.52
1	98.23	98.23	90.55	88.57	83.3	gi|379062287; gi|379062285; gi|379062283; gi|379062281; gi|379062279; gi|379062277; gi|379062275; gi|379062273; gi|379062271; gi|379062269; gi|379062267; gi|379062265; gi|379062263; gi|379062261; gi|379062259; gi|379062257; gi|379062211	ribulose-1,5-bisphosphate carboxylase/oxygenase large subunit, partial (chloroplast) [Malus baccata]; ribulose-1,5-bisphosphate carboxylase/oxygenase large subunit, partial (chloroplast) [Malus halliana]; ribulose-1,5-bisphosphate carboxylase/oxygenase large subunit, partial (chloroplast) [Malus sp. 515-94C]; ribulose-1,5-bisphosphate carboxylase/oxygenase large subunit, partial (chloroplast) [Ma…	0	auto - discordant peptide type	0	99	CYHIEPVAGEESQFIAY	iTRAQ8plex@N-term; Carbamidomethyl(C)@1		cleaved Y-V@C-term	-0.0059292	2316.1	773.04	2316.1	773.042	3	11	1.1.1.1718.29	37.7197	704.9	688.89	37.73	0.24	2238.09
1	98.23	98.23	90.55	88.57	83.3	gi|379062287; gi|379062285; gi|379062283; gi|379062281; gi|379062279; gi|379062277; gi|379062275; gi|379062273; gi|379062271; gi|379062269; gi|379062267; gi|379062265; gi|379062263; gi|379062261; gi|379062259; gi|379062257; gi|379062211	ribulose-1,5-bisphosphate carboxylase/oxygenase large subunit, partial (chloroplast) [Malus baccata]; ribulose-1,5-bisphosphate carboxylase/oxygenase large subunit, partial (chloroplast) [Malus halliana]; ribulose-1,5-bisphosphate carboxylase/oxygenase large subunit, partial (chloroplast) [Malus sp. 515-94C]; ribulose-1,5-bisphosphate carboxylase/oxygenase large subunit, partial (chloroplast) [Ma…	0	auto - discordant peptide type	0	99	CYHIEPVAGEESQFIAY	iTRAQ8plex@N-term; Carbamidomethyl(C)@1		cleaved Y-V@C-term	0.0030391	2316.11	773.043	2316.1	773.042	3	17	7.1.1.1933.18	37.3163	64438.6	13222.4	37.09	0.18	21482.6
1	98.23	98.23	90.55	88.57	83.3	gi|379062287; gi|379062285; gi|379062283; gi|379062281; gi|379062279; gi|379062277; gi|379062275; gi|379062273; gi|379062271; gi|379062269; gi|379062267; gi|379062265; gi|379062263; gi|379062261; gi|379062259; gi|379062257; gi|379062211	ribulose-1,5-bisphosphate carboxylase/oxygenase large subunit, partial (chloroplast) [Malus baccata]; ribulose-1,5-bisphosphate carboxylase/oxygenase large subunit, partial (chloroplast) [Malus halliana]; ribulose-1,5-bisphosphate carboxylase/oxygenase large subunit, partial (chloroplast) [Malus sp. 515-94C]; ribulose-1,5-bisphosphate carboxylase/oxygenase large subunit, partial (chloroplast) [Ma…	0	auto - discordant peptide type	0	99	CYHIEPVAGEESQFIAY	iTRAQ8plex@N-term; Carbamidomethyl(C)@1; iTRAQ8plex(H)@3		cleaved Y-V@C-term	0.00203263	2620.31	874.444	2620.31	874.444	3	16	3.1.1.1677.31	34.2634	34305.1	1579.48	33.36	0.36	4768.12
1	98.23	98.23	90.55	88.57	83.3	gi|379062287; gi|379062285; gi|379062283; gi|379062281; gi|379062279; gi|379062277; gi|379062275; gi|379062273; gi|379062271; gi|379062269; gi|379062267; gi|379062265; gi|379062263; gi|379062261; gi|379062259; gi|379062257; gi|379062211	ribulose-1,5-bisphosphate carboxylase/oxygenase large subunit, partial (chloroplast) [Malus baccata]; ribulose-1,5-bisphosphate carboxylase/oxygenase large subunit, partial (chloroplast) [Malus halliana]; ribulose-1,5-bisphosphate carboxylase/oxygenase large subunit, partial (chloroplast) [Malus sp. 515-94C]; ribulose-1,5-bisphosphate carboxylase/oxygenase large subunit, partial (chloroplast) [Ma…	0	auto - discordant peptide type	0	99	CYHIEPVAGEESQFIAY	iTRAQ8plex@N-term; Carbamidomethyl(C)@1; iTRAQ8plex(Y)@2		cleaved Y-V@C-term	0.00203263	2620.31	874.444	2620.31	874.444	3	17	3.1.1.1659.31	33.1734	34305.1	9622.09	33.36	0.36	14632.6
1	98.23	98.23	90.55	88.57	83.3	gi|379062287; gi|379062285; gi|379062283; gi|379062281; gi|379062279; gi|379062277; gi|379062275; gi|379062273; gi|379062271; gi|379062269; gi|379062267; gi|379062265; gi|379062263; gi|379062261; gi|379062259; gi|379062257; gi|379062211	ribulose-1,5-bisphosphate carboxylase/oxygenase large subunit, partial (chloroplast) [Malus baccata]; ribulose-1,5-bisphosphate carboxylase/oxygenase large subunit, partial (chloroplast) [Malus halliana]; ribulose-1,5-bisphosphate carboxylase/oxygenase large subunit, partial (chloroplast) [Malus sp. 515-94C]; ribulose-1,5-bisphosphate carboxylase/oxygenase large subunit, partial (chloroplast) [Ma…	0	auto - discordant peptide type	0	99	CYHIEPVAGEESQFIAY	iTRAQ8plex@N-term; Carbamidomethyl(C)@1; iTRAQ8plex(Y)@17		cleaved Y-V@C-term	0.00676136	2620.32	656.086	2620.31	656.085	4	17	3.1.1.1679.25	34.3738	12516.2	11509.6	34.45	0.54	29776
1	98.23	98.23	90.55	88.57	83.3	gi|379062287; gi|379062285; gi|379062283; gi|379062281; gi|379062279; gi|379062277; gi|379062275; gi|379062273; gi|379062271; gi|379062269; gi|379062267; gi|379062265; gi|379062263; gi|379062261; gi|379062259; gi|379062257; gi|379062211	ribulose-1,5-bisphosphate carboxylase/oxygenase large subunit, partial (chloroplast) [Malus baccata]; ribulose-1,5-bisphosphate carboxylase/oxygenase large subunit, partial (chloroplast) [Malus halliana]; ribulose-1,5-bisphosphate carboxylase/oxygenase large subunit, partial (chloroplast) [Malus sp. 515-94C]; ribulose-1,5-bisphosphate carboxylase/oxygenase large subunit, partial (chloroplast) [Ma…	0	auto - discordant peptide type	0	99	CYHIEPVAGEESQFIAY	iTRAQ8plex@N-term; Carbamidomethyl(C)@1		cleaved Y-V@C-term	0.00282371	2316.11	773.043	2316.1	773.042	3	15	2.1.1.1760.25	37.813	22325.8	5601.69	37.59	0.18	10861.1
1	98.23	98.23	90.55	88.57	83.3	gi|379062287; gi|379062285; gi|379062283; gi|379062281; gi|379062279; gi|379062277; gi|379062275; gi|379062273; gi|379062271; gi|379062269; gi|379062267; gi|379062265; gi|379062263; gi|379062261; gi|379062259; gi|379062257; gi|379062211	ribulose-1,5-bisphosphate carboxylase/oxygenase large subunit, partial (chloroplast) [Malus baccata]; ribulose-1,5-bisphosphate carboxylase/oxygenase large subunit, partial (chloroplast) [Malus halliana]; ribulose-1,5-bisphosphate carboxylase/oxygenase large subunit, partial (chloroplast) [Malus sp. 515-94C]; ribulose-1,5-bisphosphate carboxylase/oxygenase large subunit, partial (chloroplast) [Ma…	0	auto - discordant peptide type	0	99	CYHIEPVAGEESQFIAY	iTRAQ8plex@N-term; Carbamidomethyl(C)@1		cleaved Y-V@C-term	0.00282371	2316.11	773.043	2316.1	773.042	3	16	2.1.1.1755.28	37.5112	22325.8	14277.3	37.59	0.18	24172.6
1	98.23	98.23	90.55	88.57	83.3	gi|379062287; gi|379062285; gi|379062283; gi|379062281; gi|379062279; gi|379062277; gi|379062275; gi|379062273; gi|379062271; gi|379062269; gi|379062267; gi|379062265; gi|379062263; gi|379062261; gi|379062259; gi|379062257; gi|379062211	ribulose-1,5-bisphosphate carboxylase/oxygenase large subunit, partial (chloroplast) [Malus baccata]; ribulose-1,5-bisphosphate carboxylase/oxygenase large subunit, partial (chloroplast) [Malus halliana]; ribulose-1,5-bisphosphate carboxylase/oxygenase large subunit, partial (chloroplast) [Malus sp. 515-94C]; ribulose-1,5-bisphosphate carboxylase/oxygenase large subunit, partial (chloroplast) [Ma…	0	no quant - weak signal	0	98.16	CYHIEPVAGEESQFIAY	iTRAQ8plex@N-term; Carbamidomethyl(C)@1		cleaved Y-V@C-term	0.000712929	2316.11	1159.06	2316.1	1159.06	2	12	2.1.1.1761.13	37.8826	3759.4	526.47	37.64	0.18	899.423
1	98.23	98.23	90.55	88.57	83.3	gi|379062287; gi|379062285; gi|379062283; gi|379062281; gi|379062279; gi|379062277; gi|379062275; gi|379062273; gi|379062271; gi|379062269; gi|379062267; gi|379062265; gi|379062263; gi|379062261; gi|379062259; gi|379062257; gi|379062211	ribulose-1,5-bisphosphate carboxylase/oxygenase large subunit, partial (chloroplast) [Malus baccata]; ribulose-1,5-bisphosphate carboxylase/oxygenase large subunit, partial (chloroplast) [Malus halliana]; ribulose-1,5-bisphosphate carboxylase/oxygenase large subunit, partial (chloroplast) [Malus sp. 515-94C]; ribulose-1,5-bisphosphate carboxylase/oxygenase large subunit, partial (chloroplast) [Ma…	0	auto - discordant peptide type	0	97.46	CYHIEPVAGEESQFIAY	iTRAQ8plex@N-term; Carbamidomethyl(C)@1; iTRAQ8plex(Y)@2		cleaved Y-V@C-term	0.00724963	2620.32	656.086	2620.31	656.085	4	16	3.1.1.1674.26	34.0744	97139.6	8279.42	33.36	0.36	21708.4
1	98.23	98.23	90.55	88.57	83.3	gi|379062287; gi|379062285; gi|379062283; gi|379062281; gi|379062279; gi|379062277; gi|379062275; gi|379062273; gi|379062271; gi|379062269; gi|379062267; gi|379062265; gi|379062263; gi|379062261; gi|379062259; gi|379062257; gi|379062211	ribulose-1,5-bisphosphate carboxylase/oxygenase large subunit, partial (chloroplast) [Malus baccata]; ribulose-1,5-bisphosphate carboxylase/oxygenase large subunit, partial (chloroplast) [Malus halliana]; ribulose-1,5-bisphosphate carboxylase/oxygenase large subunit, partial (chloroplast) [Malus sp. 515-94C]; ribulose-1,5-bisphosphate carboxylase/oxygenase large subunit, partial (chloroplast) [Ma…	0	auto - discordant peptide type	0	96.5	CYHIEPVAGEESQFIAY	iTRAQ8plex@N-term; Carbamidomethyl(C)@1; iTRAQ8plex(Y)@2; iTRAQ8plex(Y)@17		cleaved Y-V@C-term	0.00446376	2924.52	585.911	2924.51	585.91	5	16	7.1.1.1835.19	31.3488	14218.7	6445.35	31.13	0.31	16466.8
1	98.23	98.23	90.55	88.57	83.3	gi|379062287; gi|379062285; gi|379062283; gi|379062281; gi|379062279; gi|379062277; gi|379062275; gi|379062273; gi|379062271; gi|379062269; gi|379062267; gi|379062265; gi|379062263; gi|379062261; gi|379062259; gi|379062257; gi|379062211	ribulose-1,5-bisphosphate carboxylase/oxygenase large subunit, partial (chloroplast) [Malus baccata]; ribulose-1,5-bisphosphate carboxylase/oxygenase large subunit, partial (chloroplast) [Malus halliana]; ribulose-1,5-bisphosphate carboxylase/oxygenase large subunit, partial (chloroplast) [Malus sp. 515-94C]; ribulose-1,5-bisphosphate carboxylase/oxygenase large subunit, partial (chloroplast) [Ma…	0	auto - discordant peptide type	0	95.89	CYHIEPVAGEESQFIAY	iTRAQ8plex@N-term; Carbamidomethyl(C)@1		cleaved Y-V@C-term	0.0030391	2316.11	773.043	2316.1	773.042	3	17	7.1.1.1927.15	36.9586	64438.6	22687.2	37.09	0.18	32865.5
1	98.23	98.23	90.55	88.57	83.3	gi|379062287; gi|379062285; gi|379062283; gi|379062281; gi|379062279; gi|379062277; gi|379062275; gi|379062273; gi|379062271; gi|379062269; gi|379062267; gi|379062265; gi|379062263; gi|379062261; gi|379062259; gi|379062257; gi|379062211	ribulose-1,5-bisphosphate carboxylase/oxygenase large subunit, partial (chloroplast) [Malus baccata]; ribulose-1,5-bisphosphate carboxylase/oxygenase large subunit, partial (chloroplast) [Malus halliana]; ribulose-1,5-bisphosphate carboxylase/oxygenase large subunit, partial (chloroplast) [Malus sp. 515-94C]; ribulose-1,5-bisphosphate carboxylase/oxygenase large subunit, partial (chloroplast) [Ma…	0	auto - discordant peptide type	0	95.16	CYHIEPVAGEESQFIAY	iTRAQ8plex@N-term; Carbamidomethyl(C)@1		cleaved Y-V@C-term	0.0030391	2316.11	773.043	2316.1	773.042	3	12	7.1.1.1939.26	37.6738	64438.6	858.02	37.09	0.18	4191.46
1	98.23	98.23	90.55	88.57	83.3	gi|379062287; gi|379062285; gi|379062283; gi|379062281; gi|379062279; gi|379062277; gi|379062275; gi|379062273; gi|379062271; gi|379062269; gi|379062267; gi|379062265; gi|379062263; gi|379062261; gi|379062259; gi|379062257; gi|379062211	ribulose-1,5-bisphosphate carboxylase/oxygenase large subunit, partial (chloroplast) [Malus baccata]; ribulose-1,5-bisphosphate carboxylase/oxygenase large subunit, partial (chloroplast) [Malus halliana]; ribulose-1,5-bisphosphate carboxylase/oxygenase large subunit, partial (chloroplast) [Malus sp. 515-94C]; ribulose-1,5-bisphosphate carboxylase/oxygenase large subunit, partial (chloroplast) [Ma…	0	auto - discordant peptide type	0	85.64	CYHIEPVAGEESQFIAY	iTRAQ8plex@N-term; Carbamidomethyl(C)@1; iTRAQ8plex(Y)@17		cleaved Y-V@C-term	0.0124695	2620.32	874.448	2620.31	874.444	3	11	3.1.1.1684.31	34.6885	53.8657	53.8657			2314.39
1	98.23	98.23	90.55	88.57	83.3	gi|379062287; gi|379062285; gi|379062283; gi|379062281; gi|379062279; gi|379062277; gi|379062275; gi|379062273; gi|379062271; gi|379062269; gi|379062267; gi|379062265; gi|379062263; gi|379062261; gi|379062259; gi|379062257; gi|379062211	ribulose-1,5-bisphosphate carboxylase/oxygenase large subunit, partial (chloroplast) [Malus baccata]; ribulose-1,5-bisphosphate carboxylase/oxygenase large subunit, partial (chloroplast) [Malus halliana]; ribulose-1,5-bisphosphate carboxylase/oxygenase large subunit, partial (chloroplast) [Malus sp. 515-94C]; ribulose-1,5-bisphosphate carboxylase/oxygenase large subunit, partial (chloroplast) [Ma…	0	auto - discordant peptide type	0	76.54	CYHIEPVAGEESQFIAY	iTRAQ8plex@N-term; Carbamidomethyl(C)@1		cleaved Y-V@C-term	0.0199186	2316.12	773.049	2316.1	773.042	3	11	9.1.1.1854.30	37.0135	1062.5	791.07	36.84	0.3	3972.36
1	98.23	98.23	90.55	88.57	83.3	gi|379062287; gi|379062285; gi|379062283; gi|379062281; gi|379062279; gi|379062277; gi|379062275; gi|379062273; gi|379062271; gi|379062269; gi|379062267; gi|379062265; gi|379062263; gi|379062261; gi|379062259; gi|379062257; gi|379062211	ribulose-1,5-bisphosphate carboxylase/oxygenase large subunit, partial (chloroplast) [Malus baccata]; ribulose-1,5-bisphosphate carboxylase/oxygenase large subunit, partial (chloroplast) [Malus halliana]; ribulose-1,5-bisphosphate carboxylase/oxygenase large subunit, partial (chloroplast) [Malus sp. 515-94C]; ribulose-1,5-bisphosphate carboxylase/oxygenase large subunit, partial (chloroplast) [Ma…	0	auto - discordant peptide type	0	68.07	CYHIEPVAGEESQFIAY	iTRAQ8plex@N-term; Carbamidomethyl(C)@1; iTRAQ8plex(Y)@2		cleaved Y-V@C-term	0.00724963	2620.32	656.086	2620.31	656.085	4	15	3.1.1.1669.26	33.7693	97139.6	20276.3	33.36	0.36	39839.1
1	98.23	98.23	90.55	88.57	83.3	gi|379062287; gi|379062285; gi|379062283; gi|379062281; gi|379062279; gi|379062277; gi|379062275; gi|379062273; gi|379062271; gi|379062269; gi|379062267; gi|379062265; gi|379062263; gi|379062261; gi|379062259; gi|379062257; gi|379062211	ribulose-1,5-bisphosphate carboxylase/oxygenase large subunit, partial (chloroplast) [Malus baccata]; ribulose-1,5-bisphosphate carboxylase/oxygenase large subunit, partial (chloroplast) [Malus halliana]; ribulose-1,5-bisphosphate carboxylase/oxygenase large subunit, partial (chloroplast) [Malus sp. 515-94C]; ribulose-1,5-bisphosphate carboxylase/oxygenase large subunit, partial (chloroplast) [Ma…	0	auto - discordant peptide type	0	66.98	CYHIEPVAGEESQFIAY	iTRAQ8plex@N-term; Carbamidomethyl(C)@1		cleaved Y-V@C-term	0.0030391	2316.11	773.043	2316.1	773.042	3	13	7.1.1.1934.24	37.3679	64438.6	7879.18	37.09	0.18	12167.7
1	98.23	98.23	90.55	88.57	83.3	gi|379062287; gi|379062285; gi|379062283; gi|379062281; gi|379062279; gi|379062277; gi|379062275; gi|379062273; gi|379062271; gi|379062269; gi|379062267; gi|379062265; gi|379062263; gi|379062261; gi|379062259; gi|379062257; gi|379062211	ribulose-1,5-bisphosphate carboxylase/oxygenase large subunit, partial (chloroplast) [Malus baccata]; ribulose-1,5-bisphosphate carboxylase/oxygenase large subunit, partial (chloroplast) [Malus halliana]; ribulose-1,5-bisphosphate carboxylase/oxygenase large subunit, partial (chloroplast) [Malus sp. 515-94C]; ribulose-1,5-bisphosphate carboxylase/oxygenase large subunit, partial (chloroplast) [Ma…	0	auto - discordant peptide type	0	57.82	CYHIEPVAGEESQFIAY	iTRAQ8plex@N-term; Carbamidomethyl(C)@1; iTRAQ8plex(S)@12		cleaved Y-V@C-term	0.0124695	2620.32	874.448	2620.31	874.444	3	11	3.1.1.1684.31	34.6885	53.8657	53.8657			2314.39
1	98.23	98.23	90.55	88.57	83.3	gi|379062287; gi|379062285; gi|379062283; gi|379062281; gi|379062279; gi|379062277; gi|379062275; gi|379062273; gi|379062271; gi|379062269; gi|379062267; gi|379062265; gi|379062263; gi|379062261; gi|379062259; gi|379062257; gi|379062211	ribulose-1,5-bisphosphate carboxylase/oxygenase large subunit, partial (chloroplast) [Malus baccata]; ribulose-1,5-bisphosphate carboxylase/oxygenase large subunit, partial (chloroplast) [Malus halliana]; ribulose-1,5-bisphosphate carboxylase/oxygenase large subunit, partial (chloroplast) [Malus sp. 515-94C]; ribulose-1,5-bisphosphate carboxylase/oxygenase large subunit, partial (chloroplast) [Ma…	0	auto - discordant peptide type	0	53.41	CYHIEPVAGEESQFIAY	iTRAQ8plex@N-term; Carbamidomethyl(C)@1; iTRAQ8plex(Y)@2		cleaved Y-V@C-term	0.00203263	2620.31	874.444	2620.31	874.444	3	15	3.1.1.1677.31	34.2634	34305.1	1579.48	33.36	0.36	4768.12
1	98.23	98.23	90.55	88.57	83.3	gi|379062287; gi|379062285; gi|379062283; gi|379062281; gi|379062279; gi|379062277; gi|379062275; gi|379062273; gi|379062271; gi|379062269; gi|379062267; gi|379062265; gi|379062263; gi|379062261; gi|379062259; gi|379062257; gi|379062211	ribulose-1,5-bisphosphate carboxylase/oxygenase large subunit, partial (chloroplast) [Malus baccata]; ribulose-1,5-bisphosphate carboxylase/oxygenase large subunit, partial (chloroplast) [Malus halliana]; ribulose-1,5-bisphosphate carboxylase/oxygenase large subunit, partial (chloroplast) [Malus sp. 515-94C]; ribulose-1,5-bisphosphate carboxylase/oxygenase large subunit, partial (chloroplast) [Ma…	0	auto - discordant peptide type	0	44.61	CYHIEPVAGEESQFIAY	iTRAQ8plex@N-term; Carbamidomethyl(C)@1; iTRAQ8plex(H)@3		cleaved Y-V@C-term	0.000809812	2620.31	656.085	2620.31	656.085	4	15	9.1.1.1786.29	32.8814	5218.33	4762.84	32.95	0.24	15120.3
1	98.23	98.23	90.55	88.57	83.3	gi|379062287; gi|379062285; gi|379062283; gi|379062281; gi|379062279; gi|379062277; gi|379062275; gi|379062273; gi|379062271; gi|379062269; gi|379062267; gi|379062265; gi|379062263; gi|379062261; gi|379062259; gi|379062257; gi|379062211	ribulose-1,5-bisphosphate carboxylase/oxygenase large subunit, partial (chloroplast) [Malus baccata]; ribulose-1,5-bisphosphate carboxylase/oxygenase large subunit, partial (chloroplast) [Malus halliana]; ribulose-1,5-bisphosphate carboxylase/oxygenase large subunit, partial (chloroplast) [Malus sp. 515-94C]; ribulose-1,5-bisphosphate carboxylase/oxygenase large subunit, partial (chloroplast) [Ma…	0	auto - discordant peptide type	0	22.73	CYHIEPVAGEESQFIAY	iTRAQ8plex@N-term; Carbamidomethyl(C)@1		cleaved Y-V@C-term	-0.00843883	2316.1	580.031	2316.1	580.033	4	10	2.1.1.1756.17	37.5545	1221.73	1089.79	37.59	0.18	4641.16
1	98.23	98.23	90.55	88.57	83.3	gi|379062287; gi|379062285; gi|379062283; gi|379062281; gi|379062279; gi|379062277; gi|379062275; gi|379062273; gi|379062271; gi|379062269; gi|379062267; gi|379062265; gi|379062263; gi|379062261; gi|379062259; gi|379062257; gi|379062211	ribulose-1,5-bisphosphate carboxylase/oxygenase large subunit, partial (chloroplast) [Malus baccata]; ribulose-1,5-bisphosphate carboxylase/oxygenase large subunit, partial (chloroplast) [Malus halliana]; ribulose-1,5-bisphosphate carboxylase/oxygenase large subunit, partial (chloroplast) [Malus sp. 515-94C]; ribulose-1,5-bisphosphate carboxylase/oxygenase large subunit, partial (chloroplast) [Ma…	0	auto - discordant peptide type	0	19.26	CYHIEPVAGEESQFIAY	iTRAQ8plex@N-term; Carbamidomethyl(C)@1; iTRAQ8plex(S)@12		cleaved Y-V@C-term	0.000809812	2620.31	656.085	2620.31	656.085	4	14	9.1.1.1786.29	32.8814	5218.33	4762.84	32.95	0.24	15120.3
1	98.23	98.23	90.55	88.57	83.3	gi|379062287; gi|379062285; gi|379062283; gi|379062281; gi|379062279; gi|379062277; gi|379062275; gi|379062273; gi|379062271; gi|379062269; gi|379062267; gi|379062265; gi|379062263; gi|379062261; gi|379062259; gi|379062257; gi|379062211	ribulose-1,5-bisphosphate carboxylase/oxygenase large subunit, partial (chloroplast) [Malus baccata]; ribulose-1,5-bisphosphate carboxylase/oxygenase large subunit, partial (chloroplast) [Malus halliana]; ribulose-1,5-bisphosphate carboxylase/oxygenase large subunit, partial (chloroplast) [Malus sp. 515-94C]; ribulose-1,5-bisphosphate carboxylase/oxygenase large subunit, partial (chloroplast) [Ma…	0	auto - shared MS/MS	0	99	DDENVNSQPF	iTRAQ8plex@N-term		cleaved F-M@C-term	0.00147487	1467.68	734.847	1467.68	734.846	2	9	1.1.1.1470.30	22.7301	686.62	644.46	22.8	0.37	1966.8
1	98.23	98.23	90.55	88.57	83.3	gi|379062287; gi|379062285; gi|379062283; gi|379062281; gi|379062279; gi|379062277; gi|379062275; gi|379062273; gi|379062271; gi|379062269; gi|379062267; gi|379062265; gi|379062263; gi|379062261; gi|379062259; gi|379062257; gi|379062211	ribulose-1,5-bisphosphate carboxylase/oxygenase large subunit, partial (chloroplast) [Malus baccata]; ribulose-1,5-bisphosphate carboxylase/oxygenase large subunit, partial (chloroplast) [Malus halliana]; ribulose-1,5-bisphosphate carboxylase/oxygenase large subunit, partial (chloroplast) [Malus sp. 515-94C]; ribulose-1,5-bisphosphate carboxylase/oxygenase large subunit, partial (chloroplast) [Ma…	0	auto - shared MS/MS	0	60.69	DDENVNSQPF	iTRAQ8plex@N-term		cleaved F-M@C-term	0.00147487	1467.68	734.847	1467.68	734.846	2	6	1.1.1.1480.31	23.3429	686.62	156.43	22.8	0.37	1071.21
1	98.23	98.23	90.55	88.57	83.3	gi|379062287; gi|379062285; gi|379062283; gi|379062281; gi|379062279; gi|379062277; gi|379062275; gi|379062273; gi|379062271; gi|379062269; gi|379062267; gi|379062265; gi|379062263; gi|379062261; gi|379062259; gi|379062257; gi|379062211	ribulose-1,5-bisphosphate carboxylase/oxygenase large subunit, partial (chloroplast) [Malus baccata]; ribulose-1,5-bisphosphate carboxylase/oxygenase large subunit, partial (chloroplast) [Malus halliana]; ribulose-1,5-bisphosphate carboxylase/oxygenase large subunit, partial (chloroplast) [Malus sp. 515-94C]; ribulose-1,5-bisphosphate carboxylase/oxygenase large subunit, partial (chloroplast) [Ma…	0	auto - shared MS/MS	0	99	DDENVNSQPFMR	iTRAQ8plex@N-term			0.000978024	1754.82	585.948	1754.82	585.947	3	16	1.1.1.1459.29	22.0578	3487.31	1923.48	21.94	0.31	4547.56
1	98.23	98.23	90.55	88.57	83.3	gi|379062287; gi|379062285; gi|379062283; gi|379062281; gi|379062279; gi|379062277; gi|379062275; gi|379062273; gi|379062271; gi|379062269; gi|379062267; gi|379062265; gi|379062263; gi|379062261; gi|379062259; gi|379062257; gi|379062211	ribulose-1,5-bisphosphate carboxylase/oxygenase large subunit, partial (chloroplast) [Malus baccata]; ribulose-1,5-bisphosphate carboxylase/oxygenase large subunit, partial (chloroplast) [Malus halliana]; ribulose-1,5-bisphosphate carboxylase/oxygenase large subunit, partial (chloroplast) [Malus sp. 515-94C]; ribulose-1,5-bisphosphate carboxylase/oxygenase large subunit, partial (chloroplast) [Ma…	0	auto - shared MS/MS	0	99	DDENVNSQPFMR	iTRAQ8plex@N-term			0.00694769	1754.83	878.421	1754.82	878.417	2	16	5.1.1.1627.10	20.6556	201.532	201.532			2237.1
1	98.23	98.23	90.55	88.57	83.3	gi|379062287; gi|379062285; gi|379062283; gi|379062281; gi|379062279; gi|379062277; gi|379062275; gi|379062273; gi|379062271; gi|379062269; gi|379062267; gi|379062265; gi|379062263; gi|379062261; gi|379062259; gi|379062257; gi|379062211	ribulose-1,5-bisphosphate carboxylase/oxygenase large subunit, partial (chloroplast) [Malus baccata]; ribulose-1,5-bisphosphate carboxylase/oxygenase large subunit, partial (chloroplast) [Malus halliana]; ribulose-1,5-bisphosphate carboxylase/oxygenase large subunit, partial (chloroplast) [Malus sp. 515-94C]; ribulose-1,5-bisphosphate carboxylase/oxygenase large subunit, partial (chloroplast) [Ma…	0	auto - shared MS/MS	0	99	DDENVNSQPFMR	iTRAQ8plex@N-term			-0.00268409	1754.82	585.946	1754.82	585.947	3	16	1.1.1.1449.25	21.4415	4233.97	2757.16	21.58	0.3	8885.69
1	98.23	98.23	90.55	88.57	83.3	gi|379062287; gi|379062285; gi|379062283; gi|379062281; gi|379062279; gi|379062277; gi|379062275; gi|379062273; gi|379062271; gi|379062269; gi|379062267; gi|379062265; gi|379062263; gi|379062261; gi|379062259; gi|379062257; gi|379062211	ribulose-1,5-bisphosphate carboxylase/oxygenase large subunit, partial (chloroplast) [Malus baccata]; ribulose-1,5-bisphosphate carboxylase/oxygenase large subunit, partial (chloroplast) [Malus halliana]; ribulose-1,5-bisphosphate carboxylase/oxygenase large subunit, partial (chloroplast) [Malus sp. 515-94C]; ribulose-1,5-bisphosphate carboxylase/oxygenase large subunit, partial (chloroplast) [Ma…	0	auto - discordant peptide type	0	99	DDENVNSQPFMR	iTRAQ8plex@N-term; Oxidation(M)@11			-0.00204813	1770.81	591.278	1770.81	591.279	3	14	5.1.1.1552.27	16.1133	4869.45	2665.64	16	0.54	5006.65
1	98.23	98.23	90.55	88.57	83.3	gi|379062287; gi|379062285; gi|379062283; gi|379062281; gi|379062279; gi|379062277; gi|379062275; gi|379062273; gi|379062271; gi|379062269; gi|379062267; gi|379062265; gi|379062263; gi|379062261; gi|379062259; gi|379062257; gi|379062211	ribulose-1,5-bisphosphate carboxylase/oxygenase large subunit, partial (chloroplast) [Malus baccata]; ribulose-1,5-bisphosphate carboxylase/oxygenase large subunit, partial (chloroplast) [Malus halliana]; ribulose-1,5-bisphosphate carboxylase/oxygenase large subunit, partial (chloroplast) [Malus sp. 515-94C]; ribulose-1,5-bisphosphate carboxylase/oxygenase large subunit, partial (chloroplast) [Ma…	0	auto - shared MS/MS	0	99	DDENVNSQPFMR	iTRAQ8plex@N-term			-0.00268409	1754.82	585.946	1754.82	585.947	3	14	1.1.1.1454.28	21.7511	4233.97	2451.61	21.58	0.3	4872.45
1	98.23	98.23	90.55	88.57	83.3	gi|379062287; gi|379062285; gi|379062283; gi|379062281; gi|379062279; gi|379062277; gi|379062275; gi|379062273; gi|379062271; gi|379062269; gi|379062267; gi|379062265; gi|379062263; gi|379062261; gi|379062259; gi|379062257; gi|379062211	ribulose-1,5-bisphosphate carboxylase/oxygenase large subunit, partial (chloroplast) [Malus baccata]; ribulose-1,5-bisphosphate carboxylase/oxygenase large subunit, partial (chloroplast) [Malus halliana]; ribulose-1,5-bisphosphate carboxylase/oxygenase large subunit, partial (chloroplast) [Malus sp. 515-94C]; ribulose-1,5-bisphosphate carboxylase/oxygenase large subunit, partial (chloroplast) [Ma…	0	auto - shared MS/MS	0	99	DDENVNSQPFMR	iTRAQ8plex@N-term			0.000978024	1754.82	585.948	1754.82	585.947	3	12	1.1.1.1465.23	22.4125	3487.31	536.22	21.94	0.31	2352.19
1	98.23	98.23	90.55	88.57	83.3	gi|379062287; gi|379062285; gi|379062283; gi|379062281; gi|379062279; gi|379062277; gi|379062275; gi|379062273; gi|379062271; gi|379062269; gi|379062267; gi|379062265; gi|379062263; gi|379062261; gi|379062259; gi|379062257; gi|379062211	ribulose-1,5-bisphosphate carboxylase/oxygenase large subunit, partial (chloroplast) [Malus baccata]; ribulose-1,5-bisphosphate carboxylase/oxygenase large subunit, partial (chloroplast) [Malus halliana]; ribulose-1,5-bisphosphate carboxylase/oxygenase large subunit, partial (chloroplast) [Malus sp. 515-94C]; ribulose-1,5-bisphosphate carboxylase/oxygenase large subunit, partial (chloroplast) [Ma…	0	auto - discordant peptide type	0	99	DDENVNSQPFMR	iTRAQ8plex@N-term; iTRAQ8plex(S)@7			0.00545031	2059.03	687.351	2059.03	687.349	3	14	6.1.1.1632.31	18.6704	2437.8	1846.83	18.74	0.18	4534.36
1	98.23	98.23	90.55	88.57	83.3	gi|379062287; gi|379062285; gi|379062283; gi|379062281; gi|379062279; gi|379062277; gi|379062275; gi|379062273; gi|379062271; gi|379062269; gi|379062267; gi|379062265; gi|379062263; gi|379062261; gi|379062259; gi|379062257; gi|379062211	ribulose-1,5-bisphosphate carboxylase/oxygenase large subunit, partial (chloroplast) [Malus baccata]; ribulose-1,5-bisphosphate carboxylase/oxygenase large subunit, partial (chloroplast) [Malus halliana]; ribulose-1,5-bisphosphate carboxylase/oxygenase large subunit, partial (chloroplast) [Malus sp. 515-94C]; ribulose-1,5-bisphosphate carboxylase/oxygenase large subunit, partial (chloroplast) [Ma…	0	auto - discordant peptide type	0	99	DDENVNSQPFMR	iTRAQ8plex@N-term; Oxidation(M)@11			-0.00321151	1770.81	591.278	1770.81	591.279	3	9	3.1.1.1368.30	15.636	637.83	619.26	15.65	0.37	2056.8
1	98.23	98.23	90.55	88.57	83.3	gi|379062287; gi|379062285; gi|379062283; gi|379062281; gi|379062279; gi|379062277; gi|379062275; gi|379062273; gi|379062271; gi|379062269; gi|379062267; gi|379062265; gi|379062263; gi|379062261; gi|379062259; gi|379062257; gi|379062211	ribulose-1,5-bisphosphate carboxylase/oxygenase large subunit, partial (chloroplast) [Malus baccata]; ribulose-1,5-bisphosphate carboxylase/oxygenase large subunit, partial (chloroplast) [Malus halliana]; ribulose-1,5-bisphosphate carboxylase/oxygenase large subunit, partial (chloroplast) [Malus sp. 515-94C]; ribulose-1,5-bisphosphate carboxylase/oxygenase large subunit, partial (chloroplast) [Ma…	0	auto - shared MS/MS	0	99	DDENVNSQPFMR	iTRAQ8plex@N-term			0.00101447	1754.82	585.948	1754.82	585.947	3	15	2.1.1.1490.26	21.4065	2384.85	2340.56	21.42	0.61	7599.91
1	98.23	98.23	90.55	88.57	83.3	gi|379062287; gi|379062285; gi|379062283; gi|379062281; gi|379062279; gi|379062277; gi|379062275; gi|379062273; gi|379062271; gi|379062269; gi|379062267; gi|379062265; gi|379062263; gi|379062261; gi|379062259; gi|379062257; gi|379062211	ribulose-1,5-bisphosphate carboxylase/oxygenase large subunit, partial (chloroplast) [Malus baccata]; ribulose-1,5-bisphosphate carboxylase/oxygenase large subunit, partial (chloroplast) [Malus halliana]; ribulose-1,5-bisphosphate carboxylase/oxygenase large subunit, partial (chloroplast) [Malus sp. 515-94C]; ribulose-1,5-bisphosphate carboxylase/oxygenase large subunit, partial (chloroplast) [Ma…	0	auto - discordant peptide type	0	99	DDENVNSQPFMR	iTRAQ8plex@N-term; Oxidation(M)@11			-0.00204813	1770.81	591.278	1770.81	591.279	3	15	5.1.1.1540.7	15.4443	4869.45	1141.78	16	0.54	4472.07
1	98.23	98.23	90.55	88.57	83.3	gi|379062287; gi|379062285; gi|379062283; gi|379062281; gi|379062279; gi|379062277; gi|379062275; gi|379062273; gi|379062271; gi|379062269; gi|379062267; gi|379062265; gi|379062263; gi|379062261; gi|379062259; gi|379062257; gi|379062211	ribulose-1,5-bisphosphate carboxylase/oxygenase large subunit, partial (chloroplast) [Malus baccata]; ribulose-1,5-bisphosphate carboxylase/oxygenase large subunit, partial (chloroplast) [Malus halliana]; ribulose-1,5-bisphosphate carboxylase/oxygenase large subunit, partial (chloroplast) [Malus sp. 515-94C]; ribulose-1,5-bisphosphate carboxylase/oxygenase large subunit, partial (chloroplast) [Ma…	0	auto - shared MS/MS	0	99	DDENVNSQPFMR	iTRAQ8plex@N-term			0.000878482	1754.82	585.948	1754.82	585.947	3	14	5.1.1.1633.6	20.9922	7606.87	2253.03	21.2	0.24	7287.73
1	98.23	98.23	90.55	88.57	83.3	gi|379062287; gi|379062285; gi|379062283; gi|379062281; gi|379062279; gi|379062277; gi|379062275; gi|379062273; gi|379062271; gi|379062269; gi|379062267; gi|379062265; gi|379062263; gi|379062261; gi|379062259; gi|379062257; gi|379062211	ribulose-1,5-bisphosphate carboxylase/oxygenase large subunit, partial (chloroplast) [Malus baccata]; ribulose-1,5-bisphosphate carboxylase/oxygenase large subunit, partial (chloroplast) [Malus halliana]; ribulose-1,5-bisphosphate carboxylase/oxygenase large subunit, partial (chloroplast) [Malus sp. 515-94C]; ribulose-1,5-bisphosphate carboxylase/oxygenase large subunit, partial (chloroplast) [Ma…	0	auto - discordant peptide type	0	99	DDENVNSQPFMR	iTRAQ8plex@N-term; Dehydrated(D)@2			0.00381722	1736.81	579.945	1736.81	579.944	3	15	5.1.1.1637.13	21.2322	2880.55	2486.02	21.26	0.18	5117.89
1	98.23	98.23	90.55	88.57	83.3	gi|379062287; gi|379062285; gi|379062283; gi|379062281; gi|379062279; gi|379062277; gi|379062275; gi|379062273; gi|379062271; gi|379062269; gi|379062267; gi|379062265; gi|379062263; gi|379062261; gi|379062259; gi|379062257; gi|379062211	ribulose-1,5-bisphosphate carboxylase/oxygenase large subunit, partial (chloroplast) [Malus baccata]; ribulose-1,5-bisphosphate carboxylase/oxygenase large subunit, partial (chloroplast) [Malus halliana]; ribulose-1,5-bisphosphate carboxylase/oxygenase large subunit, partial (chloroplast) [Malus sp. 515-94C]; ribulose-1,5-bisphosphate carboxylase/oxygenase large subunit, partial (chloroplast) [Ma…	0	auto - discordant peptide type	0	99	DDENVNSQPFMR	iTRAQ8plex@N-term; Oxidation(M)@11			-0.00204813	1770.81	591.278	1770.81	591.279	3	14	5.1.1.1546.12	15.7542	4869.45	2955.01	16	0.54	5550.65
1	98.23	98.23	90.55	88.57	83.3	gi|379062287; gi|379062285; gi|379062283; gi|379062281; gi|379062279; gi|379062277; gi|379062275; gi|379062273; gi|379062271; gi|379062269; gi|379062267; gi|379062265; gi|379062263; gi|379062261; gi|379062259; gi|379062257; gi|379062211	ribulose-1,5-bisphosphate carboxylase/oxygenase large subunit, partial (chloroplast) [Malus baccata]; ribulose-1,5-bisphosphate carboxylase/oxygenase large subunit, partial (chloroplast) [Malus halliana]; ribulose-1,5-bisphosphate carboxylase/oxygenase large subunit, partial (chloroplast) [Malus sp. 515-94C]; ribulose-1,5-bisphosphate carboxylase/oxygenase large subunit, partial (chloroplast) [Ma…	0	auto - shared MS/MS	0	99	DDENVNSQPFMR	iTRAQ8plex@N-term			0.00101447	1754.82	585.948	1754.82	585.947	3	11	2.1.1.1484.23	21.0341	2384.85	1462.64	21.42	0.61	7184.12
1	98.23	98.23	90.55	88.57	83.3	gi|379062287; gi|379062285; gi|379062283; gi|379062281; gi|379062279; gi|379062277; gi|379062275; gi|379062273; gi|379062271; gi|379062269; gi|379062267; gi|379062265; gi|379062263; gi|379062261; gi|379062259; gi|379062257; gi|379062211	ribulose-1,5-bisphosphate carboxylase/oxygenase large subunit, partial (chloroplast) [Malus baccata]; ribulose-1,5-bisphosphate carboxylase/oxygenase large subunit, partial (chloroplast) [Malus halliana]; ribulose-1,5-bisphosphate carboxylase/oxygenase large subunit, partial (chloroplast) [Malus sp. 515-94C]; ribulose-1,5-bisphosphate carboxylase/oxygenase large subunit, partial (chloroplast) [Ma…	0	auto - discordant peptide type	0	99	DDENVNSQPFMR	iTRAQ8plex@N-term; iTRAQ8plex(S)@7			-0.00889116	2059.02	515.761	2059.03	515.764	4	14	6.1.1.1636.19	18.8958	8850.54	4887.6	18.79	0.18	9863.18
1	98.23	98.23	90.55	88.57	83.3	gi|379062287; gi|379062285; gi|379062283; gi|379062281; gi|379062279; gi|379062277; gi|379062275; gi|379062273; gi|379062271; gi|379062269; gi|379062267; gi|379062265; gi|379062263; gi|379062261; gi|379062259; gi|379062257; gi|379062211	ribulose-1,5-bisphosphate carboxylase/oxygenase large subunit, partial (chloroplast) [Malus baccata]; ribulose-1,5-bisphosphate carboxylase/oxygenase large subunit, partial (chloroplast) [Malus halliana]; ribulose-1,5-bisphosphate carboxylase/oxygenase large subunit, partial (chloroplast) [Malus sp. 515-94C]; ribulose-1,5-bisphosphate carboxylase/oxygenase large subunit, partial (chloroplast) [Ma…	0	auto - discordant peptide type	0	98.48	DDENVNSQPFMR	iTRAQ8plex@N-term; Oxidation(M)@11			-0.00321151	1770.81	591.278	1770.81	591.279	3	8	3.1.1.1373.29	15.9417	637.83	249.56	15.65	0.37	1954.9
1	98.23	98.23	90.55	88.57	83.3	gi|379062287; gi|379062285; gi|379062283; gi|379062281; gi|379062279; gi|379062277; gi|379062275; gi|379062273; gi|379062271; gi|379062269; gi|379062267; gi|379062265; gi|379062263; gi|379062261; gi|379062259; gi|379062257; gi|379062211	ribulose-1,5-bisphosphate carboxylase/oxygenase large subunit, partial (chloroplast) [Malus baccata]; ribulose-1,5-bisphosphate carboxylase/oxygenase large subunit, partial (chloroplast) [Malus halliana]; ribulose-1,5-bisphosphate carboxylase/oxygenase large subunit, partial (chloroplast) [Malus sp. 515-94C]; ribulose-1,5-bisphosphate carboxylase/oxygenase large subunit, partial (chloroplast) [Ma…	0	auto - discordant peptide type	0	98.05	DDENVNSQPFMR	iTRAQ8plex@N-term; Dehydrated(D)@2; Oxidation(M)@11			-0.025294	1752.78	585.267	1752.8	585.275	3	11	5.1.1.1556.29	16.3602	652.49	537.63	16.49	0.36	2680.19
1	98.23	98.23	90.55	88.57	83.3	gi|379062287; gi|379062285; gi|379062283; gi|379062281; gi|379062279; gi|379062277; gi|379062275; gi|379062273; gi|379062271; gi|379062269; gi|379062267; gi|379062265; gi|379062263; gi|379062261; gi|379062259; gi|379062257; gi|379062211	ribulose-1,5-bisphosphate carboxylase/oxygenase large subunit, partial (chloroplast) [Malus baccata]; ribulose-1,5-bisphosphate carboxylase/oxygenase large subunit, partial (chloroplast) [Malus halliana]; ribulose-1,5-bisphosphate carboxylase/oxygenase large subunit, partial (chloroplast) [Malus sp. 515-94C]; ribulose-1,5-bisphosphate carboxylase/oxygenase large subunit, partial (chloroplast) [Ma…	0	auto - discordant peptide type	0	97.84	DDENVNSQPFMR	iTRAQ8plex@N-term; Trimethyl(R)@12	Trimethyl(R)@193		0.00443922	1796.87	599.964	1796.87	599.963	3	13	6.1.1.1840.25	31.284	2628.97	1210.95	31.12	0.31	5279.35
1	98.23	98.23	90.55	88.57	83.3	gi|379062287; gi|379062285; gi|379062283; gi|379062281; gi|379062279; gi|379062277; gi|379062275; gi|379062273; gi|379062271; gi|379062269; gi|379062267; gi|379062265; gi|379062263; gi|379062261; gi|379062259; gi|379062257; gi|379062211	ribulose-1,5-bisphosphate carboxylase/oxygenase large subunit, partial (chloroplast) [Malus baccata]; ribulose-1,5-bisphosphate carboxylase/oxygenase large subunit, partial (chloroplast) [Malus halliana]; ribulose-1,5-bisphosphate carboxylase/oxygenase large subunit, partial (chloroplast) [Malus sp. 515-94C]; ribulose-1,5-bisphosphate carboxylase/oxygenase large subunit, partial (chloroplast) [Ma…	0	auto - shared MS/MS	0	93.85	DDENVNSQPFMR	iTRAQ8plex@N-term			0.000878482	1754.82	585.948	1754.82	585.947	3	13	5.1.1.1636.15	21.1859	7606.87	7450.98	21.2	0.24	5291.98
1	98.23	98.23	90.55	88.57	83.3	gi|379062287; gi|379062285; gi|379062283; gi|379062281; gi|379062279; gi|379062277; gi|379062275; gi|379062273; gi|379062271; gi|379062269; gi|379062267; gi|379062265; gi|379062263; gi|379062261; gi|379062259; gi|379062257; gi|379062211	ribulose-1,5-bisphosphate carboxylase/oxygenase large subunit, partial (chloroplast) [Malus baccata]; ribulose-1,5-bisphosphate carboxylase/oxygenase large subunit, partial (chloroplast) [Malus halliana]; ribulose-1,5-bisphosphate carboxylase/oxygenase large subunit, partial (chloroplast) [Malus sp. 515-94C]; ribulose-1,5-bisphosphate carboxylase/oxygenase large subunit, partial (chloroplast) [Ma…	0	auto - discordant peptide type	0	92.4	DDENVNSQPFMR	iTRAQ8plex@N-term; Oxidation(M)@11			0.00539945	1770.82	591.281	1770.81	591.279	3	8	4.1.1.1561.28	16.2784	898.78	797.9	16.16	0.43	2478.89
1	98.23	98.23	90.55	88.57	83.3	gi|379062287; gi|379062285; gi|379062283; gi|379062281; gi|379062279; gi|379062277; gi|379062275; gi|379062273; gi|379062271; gi|379062269; gi|379062267; gi|379062265; gi|379062263; gi|379062261; gi|379062259; gi|379062257; gi|379062211	ribulose-1,5-bisphosphate carboxylase/oxygenase large subunit, partial (chloroplast) [Malus baccata]; ribulose-1,5-bisphosphate carboxylase/oxygenase large subunit, partial (chloroplast) [Malus halliana]; ribulose-1,5-bisphosphate carboxylase/oxygenase large subunit, partial (chloroplast) [Malus sp. 515-94C]; ribulose-1,5-bisphosphate carboxylase/oxygenase large subunit, partial (chloroplast) [Ma…	0	auto - discordant peptide type	0	90.63	DDENVNSQPFMR	iTRAQ8plex@N-term; iTRAQ8plex(S)@7			0.00545031	2059.03	687.351	2059.03	687.349	3	9	6.1.1.1637.31	18.9775	2437.8	709.12	18.74	0.18	2019.9
1	98.23	98.23	90.55	88.57	83.3	gi|379062287; gi|379062285; gi|379062283; gi|379062281; gi|379062279; gi|379062277; gi|379062275; gi|379062273; gi|379062271; gi|379062269; gi|379062267; gi|379062265; gi|379062263; gi|379062261; gi|379062259; gi|379062257; gi|379062211	ribulose-1,5-bisphosphate carboxylase/oxygenase large subunit, partial (chloroplast) [Malus baccata]; ribulose-1,5-bisphosphate carboxylase/oxygenase large subunit, partial (chloroplast) [Malus halliana]; ribulose-1,5-bisphosphate carboxylase/oxygenase large subunit, partial (chloroplast) [Malus sp. 515-94C]; ribulose-1,5-bisphosphate carboxylase/oxygenase large subunit, partial (chloroplast) [Ma…	0	auto - shared MS/MS	0	87.14	DDENVNSQPFMR	iTRAQ8plex@N-term			0.000878482	1754.82	585.948	1754.82	585.947	3	11	5.1.1.1642.25	21.5469	7606.87	1146.38	21.2	0.24	6446.43
1	98.23	98.23	90.55	88.57	83.3	gi|379062287; gi|379062285; gi|379062283; gi|379062281; gi|379062279; gi|379062277; gi|379062275; gi|379062273; gi|379062271; gi|379062269; gi|379062267; gi|379062265; gi|379062263; gi|379062261; gi|379062259; gi|379062257; gi|379062211	ribulose-1,5-bisphosphate carboxylase/oxygenase large subunit, partial (chloroplast) [Malus baccata]; ribulose-1,5-bisphosphate carboxylase/oxygenase large subunit, partial (chloroplast) [Malus halliana]; ribulose-1,5-bisphosphate carboxylase/oxygenase large subunit, partial (chloroplast) [Malus sp. 515-94C]; ribulose-1,5-bisphosphate carboxylase/oxygenase large subunit, partial (chloroplast) [Ma…	0	auto - discordant peptide type	0	82.6	DDENVNSQPFMR	iTRAQ8plex@N-term; Asn->Leu@4	Asn->Leu@185		-0.0176815	1753.84	585.622	1753.86	585.628	3	13	5.1.1.1603.9	19.1904	2658.47	2169.11	19.28	0.3	5885.45
1	98.23	98.23	90.55	88.57	83.3	gi|379062287; gi|379062285; gi|379062283; gi|379062281; gi|379062279; gi|379062277; gi|379062275; gi|379062273; gi|379062271; gi|379062269; gi|379062267; gi|379062265; gi|379062263; gi|379062261; gi|379062259; gi|379062257; gi|379062211	ribulose-1,5-bisphosphate carboxylase/oxygenase large subunit, partial (chloroplast) [Malus baccata]; ribulose-1,5-bisphosphate carboxylase/oxygenase large subunit, partial (chloroplast) [Malus halliana]; ribulose-1,5-bisphosphate carboxylase/oxygenase large subunit, partial (chloroplast) [Malus sp. 515-94C]; ribulose-1,5-bisphosphate carboxylase/oxygenase large subunit, partial (chloroplast) [Ma…	0	auto - discordant peptide type	0	78.96	DDENVNSQPFMR	iTRAQ8plex@N-term; Oxidation(M)@11			0.00539945	1770.82	591.281	1770.81	591.279	3	7	4.1.1.1556.26	15.9655	898.78	501.12	16.16	0.43	2121.59
1	98.23	98.23	90.55	88.57	83.3	gi|379062287; gi|379062285; gi|379062283; gi|379062281; gi|379062279; gi|379062277; gi|379062275; gi|379062273; gi|379062271; gi|379062269; gi|379062267; gi|379062265; gi|379062263; gi|379062261; gi|379062259; gi|379062257; gi|379062211	ribulose-1,5-bisphosphate carboxylase/oxygenase large subunit, partial (chloroplast) [Malus baccata]; ribulose-1,5-bisphosphate carboxylase/oxygenase large subunit, partial (chloroplast) [Malus halliana]; ribulose-1,5-bisphosphate carboxylase/oxygenase large subunit, partial (chloroplast) [Malus sp. 515-94C]; ribulose-1,5-bisphosphate carboxylase/oxygenase large subunit, partial (chloroplast) [Ma…	0	auto - discordant peptide type	0	52.59	DDENVNSQPFMR	iTRAQ8plex@N-term; Trimethyl(R)@12	Trimethyl(R)@193		0.00443922	1796.87	599.964	1796.87	599.963	3	12	6.1.1.1835.23	30.9748	2628.97	1511.29	31.12	0.31	6000.03
1	98.23	98.23	90.55	88.57	83.3	gi|379062287; gi|379062285; gi|379062283; gi|379062281; gi|379062279; gi|379062277; gi|379062275; gi|379062273; gi|379062271; gi|379062269; gi|379062267; gi|379062265; gi|379062263; gi|379062261; gi|379062259; gi|379062257; gi|379062211	ribulose-1,5-bisphosphate carboxylase/oxygenase large subunit, partial (chloroplast) [Malus baccata]; ribulose-1,5-bisphosphate carboxylase/oxygenase large subunit, partial (chloroplast) [Malus halliana]; ribulose-1,5-bisphosphate carboxylase/oxygenase large subunit, partial (chloroplast) [Malus sp. 515-94C]; ribulose-1,5-bisphosphate carboxylase/oxygenase large subunit, partial (chloroplast) [Ma…	0	auto - discordant peptide type	0	50.14	DDENVNSQPFMR	iTRAQ8plex@N-term; Oxidation(D)@2; Carbamidomethyl(E)@3; Deamidated(N)@4	Oxidation(D)@183		0.0411977	1828.86	610.628	1828.82	610.614	3	14	6.1.1.1653.28	19.9576	2579.33	2554.67	19.96	0.18	8200.44
1	98.23	98.23	90.55	88.57	83.3	gi|379062287; gi|379062285; gi|379062283; gi|379062281; gi|379062279; gi|379062277; gi|379062275; gi|379062273; gi|379062271; gi|379062269; gi|379062267; gi|379062265; gi|379062263; gi|379062261; gi|379062259; gi|379062257; gi|379062211	ribulose-1,5-bisphosphate carboxylase/oxygenase large subunit, partial (chloroplast) [Malus baccata]; ribulose-1,5-bisphosphate carboxylase/oxygenase large subunit, partial (chloroplast) [Malus halliana]; ribulose-1,5-bisphosphate carboxylase/oxygenase large subunit, partial (chloroplast) [Malus sp. 515-94C]; ribulose-1,5-bisphosphate carboxylase/oxygenase large subunit, partial (chloroplast) [Ma…	0	auto - discordant peptide type	0	47.12	DDENVNSQPFMR	iTRAQ8plex@N-term; iTRAQ8plex(S)@7			-0.00889116	2059.02	515.761	2059.03	515.764	4	11	6.1.1.1631.19	18.5891	8850.54	2958.8	18.79	0.18	9084.89
1	98.23	98.23	90.55	88.57	83.3	gi|379062287; gi|379062285; gi|379062283; gi|379062281; gi|379062279; gi|379062277; gi|379062275; gi|379062273; gi|379062271; gi|379062269; gi|379062267; gi|379062265; gi|379062263; gi|379062261; gi|379062259; gi|379062257; gi|379062211	ribulose-1,5-bisphosphate carboxylase/oxygenase large subunit, partial (chloroplast) [Malus baccata]; ribulose-1,5-bisphosphate carboxylase/oxygenase large subunit, partial (chloroplast) [Malus halliana]; ribulose-1,5-bisphosphate carboxylase/oxygenase large subunit, partial (chloroplast) [Malus sp. 515-94C]; ribulose-1,5-bisphosphate carboxylase/oxygenase large subunit, partial (chloroplast) [Ma…	0	auto - discordant peptide type	0	40.97	DDENVNSQPFMR	iTRAQ8plex@N-term; Oxidation(M)@11			-0.00021107	1770.81	591.279	1770.81	591.279	3	12	1.1.1.1365.24	16.347	4535.2	3654.17	16.12	0.48	16608.2
1	98.23	98.23	90.55	88.57	83.3	gi|379062287; gi|379062285; gi|379062283; gi|379062281; gi|379062279; gi|379062277; gi|379062275; gi|379062273; gi|379062271; gi|379062269; gi|379062267; gi|379062265; gi|379062263; gi|379062261; gi|379062259; gi|379062257; gi|379062211	ribulose-1,5-bisphosphate carboxylase/oxygenase large subunit, partial (chloroplast) [Malus baccata]; ribulose-1,5-bisphosphate carboxylase/oxygenase large subunit, partial (chloroplast) [Malus halliana]; ribulose-1,5-bisphosphate carboxylase/oxygenase large subunit, partial (chloroplast) [Malus sp. 515-94C]; ribulose-1,5-bisphosphate carboxylase/oxygenase large subunit, partial (chloroplast) [Ma…	0	auto - discordant peptide type	0	39.82	DDENVNSQPFMR	iTRAQ8plex@N-term; Dehydrated(D)@2; Oxidation(P)@9	Oxidation(P)@190		-0.025294	1752.78	585.267	1752.8	585.275	3	11	5.1.1.1556.29	16.3602	652.49	537.63	16.49	0.36	2680.19
1	98.23	98.23	90.55	88.57	83.3	gi|379062287; gi|379062285; gi|379062283; gi|379062281; gi|379062279; gi|379062277; gi|379062275; gi|379062273; gi|379062271; gi|379062269; gi|379062267; gi|379062265; gi|379062263; gi|379062261; gi|379062259; gi|379062257; gi|379062211	ribulose-1,5-bisphosphate carboxylase/oxygenase large subunit, partial (chloroplast) [Malus baccata]; ribulose-1,5-bisphosphate carboxylase/oxygenase large subunit, partial (chloroplast) [Malus halliana]; ribulose-1,5-bisphosphate carboxylase/oxygenase large subunit, partial (chloroplast) [Malus sp. 515-94C]; ribulose-1,5-bisphosphate carboxylase/oxygenase large subunit, partial (chloroplast) [Ma…	0	auto - discordant peptide type	0	37.76	DDENVNSQPFMR	iTRAQ8plex@N-term; Oxidation(P)@9	Oxidation(P)@190		-0.00321151	1770.81	591.278	1770.81	591.279	3	9	3.1.1.1368.30	15.636	637.83	619.26	15.65	0.37	2056.8
1	98.23	98.23	90.55	88.57	83.3	gi|379062287; gi|379062285; gi|379062283; gi|379062281; gi|379062279; gi|379062277; gi|379062275; gi|379062273; gi|379062271; gi|379062269; gi|379062267; gi|379062265; gi|379062263; gi|379062261; gi|379062259; gi|379062257; gi|379062211	ribulose-1,5-bisphosphate carboxylase/oxygenase large subunit, partial (chloroplast) [Malus baccata]; ribulose-1,5-bisphosphate carboxylase/oxygenase large subunit, partial (chloroplast) [Malus halliana]; ribulose-1,5-bisphosphate carboxylase/oxygenase large subunit, partial (chloroplast) [Malus sp. 515-94C]; ribulose-1,5-bisphosphate carboxylase/oxygenase large subunit, partial (chloroplast) [Ma…	0	auto - discordant peptide type	0	35.1	DDENVNSQPFMR	iTRAQ8plex@N-term; Dehydrated(D)@1			0.00381722	1736.81	579.945	1736.81	579.944	3	14	5.1.1.1637.13	21.2322	2880.55	2486.02	21.26	0.18	5117.89
1	98.23	98.23	90.55	88.57	83.3	gi|379062287; gi|379062285; gi|379062283; gi|379062281; gi|379062279; gi|379062277; gi|379062275; gi|379062273; gi|379062271; gi|379062269; gi|379062267; gi|379062265; gi|379062263; gi|379062261; gi|379062259; gi|379062257; gi|379062211	ribulose-1,5-bisphosphate carboxylase/oxygenase large subunit, partial (chloroplast) [Malus baccata]; ribulose-1,5-bisphosphate carboxylase/oxygenase large subunit, partial (chloroplast) [Malus halliana]; ribulose-1,5-bisphosphate carboxylase/oxygenase large subunit, partial (chloroplast) [Malus sp. 515-94C]; ribulose-1,5-bisphosphate carboxylase/oxygenase large subunit, partial (chloroplast) [Ma…	0	auto - discordant peptide type	0	34.72	DDENVNSQPFMR	iTRAQ8plex@N-term; Met->Gln@11	Met->Gln@192		0.0105613	1751.85	876.932	1751.84	876.926	2	10	5.1.1.1637.20	21.2555	429.33	99.18	21.38	0.18	3143.51
1	98.23	98.23	90.55	88.57	83.3	gi|379062287; gi|379062285; gi|379062283; gi|379062281; gi|379062279; gi|379062277; gi|379062275; gi|379062273; gi|379062271; gi|379062269; gi|379062267; gi|379062265; gi|379062263; gi|379062261; gi|379062259; gi|379062257; gi|379062211	ribulose-1,5-bisphosphate carboxylase/oxygenase large subunit, partial (chloroplast) [Malus baccata]; ribulose-1,5-bisphosphate carboxylase/oxygenase large subunit, partial (chloroplast) [Malus halliana]; ribulose-1,5-bisphosphate carboxylase/oxygenase large subunit, partial (chloroplast) [Malus sp. 515-94C]; ribulose-1,5-bisphosphate carboxylase/oxygenase large subunit, partial (chloroplast) [Ma…	0	auto - discordant peptide type	0	32.15	DDENVNSQPFMR	iTRAQ8plex@N-term; Oxidation(P)@9	Oxidation(P)@190		-0.00321151	1770.81	591.278	1770.81	591.279	3	8	3.1.1.1373.29	15.9417	637.83	249.56	15.65	0.37	1954.9
1	98.23	98.23	90.55	88.57	83.3	gi|379062287; gi|379062285; gi|379062283; gi|379062281; gi|379062279; gi|379062277; gi|379062275; gi|379062273; gi|379062271; gi|379062269; gi|379062267; gi|379062265; gi|379062263; gi|379062261; gi|379062259; gi|379062257; gi|379062211	ribulose-1,5-bisphosphate carboxylase/oxygenase large subunit, partial (chloroplast) [Malus baccata]; ribulose-1,5-bisphosphate carboxylase/oxygenase large subunit, partial (chloroplast) [Malus halliana]; ribulose-1,5-bisphosphate carboxylase/oxygenase large subunit, partial (chloroplast) [Malus sp. 515-94C]; ribulose-1,5-bisphosphate carboxylase/oxygenase large subunit, partial (chloroplast) [Ma…	0	auto - discordant peptide type	0	27.33	DDENVNSQPFMR	iTRAQ8plex@N-term; Dehydrated(D)@1; Oxidation(M)@11			-0.025294	1752.78	585.267	1752.8	585.275	3	10	5.1.1.1556.29	16.3602	652.49	537.63	16.49	0.36	2680.19
1	98.23	98.23	90.55	88.57	83.3	gi|379062287; gi|379062285; gi|379062283; gi|379062281; gi|379062279; gi|379062277; gi|379062275; gi|379062273; gi|379062271; gi|379062269; gi|379062267; gi|379062265; gi|379062263; gi|379062261; gi|379062259; gi|379062257; gi|379062211	ribulose-1,5-bisphosphate carboxylase/oxygenase large subunit, partial (chloroplast) [Malus baccata]; ribulose-1,5-bisphosphate carboxylase/oxygenase large subunit, partial (chloroplast) [Malus halliana]; ribulose-1,5-bisphosphate carboxylase/oxygenase large subunit, partial (chloroplast) [Malus sp. 515-94C]; ribulose-1,5-bisphosphate carboxylase/oxygenase large subunit, partial (chloroplast) [Ma…	0	auto - discordant peptide type	0	27.09	DDENVNSQPFMR	iTRAQ8plex@N-term; Asp->Glu@2; Glu->Asn@3	Asp->Glu@183; Glu->Asn@184		0.00747062	1753.84	585.622	1753.84	585.619	3	14	5.1.1.1603.9	19.1904	2658.47	2169.11	19.28	0.3	5885.45
1	98.23	98.23	90.55	88.57	83.3	gi|379062287; gi|379062285; gi|379062283; gi|379062281; gi|379062279; gi|379062277; gi|379062275; gi|379062273; gi|379062271; gi|379062269; gi|379062267; gi|379062265; gi|379062263; gi|379062261; gi|379062259; gi|379062257; gi|379062211	ribulose-1,5-bisphosphate carboxylase/oxygenase large subunit, partial (chloroplast) [Malus baccata]; ribulose-1,5-bisphosphate carboxylase/oxygenase large subunit, partial (chloroplast) [Malus halliana]; ribulose-1,5-bisphosphate carboxylase/oxygenase large subunit, partial (chloroplast) [Malus sp. 515-94C]; ribulose-1,5-bisphosphate carboxylase/oxygenase large subunit, partial (chloroplast) [Ma…	0	auto - discordant peptide type	0	27.09	DDENVNSQPFMR	iTRAQ8plex@N-term; Asp->Gln@2; Glu->Asp@3	Asp->Gln@183; Glu->Asp@184		0.00747062	1753.84	585.622	1753.84	585.619	3	14	5.1.1.1603.9	19.1904	2658.47	2169.11	19.28	0.3	5885.45
1	98.23	98.23	90.55	88.57	83.3	gi|379062287; gi|379062285; gi|379062283; gi|379062281; gi|379062279; gi|379062277; gi|379062275; gi|379062273; gi|379062271; gi|379062269; gi|379062267; gi|379062265; gi|379062263; gi|379062261; gi|379062259; gi|379062257; gi|379062211	ribulose-1,5-bisphosphate carboxylase/oxygenase large subunit, partial (chloroplast) [Malus baccata]; ribulose-1,5-bisphosphate carboxylase/oxygenase large subunit, partial (chloroplast) [Malus halliana]; ribulose-1,5-bisphosphate carboxylase/oxygenase large subunit, partial (chloroplast) [Malus sp. 515-94C]; ribulose-1,5-bisphosphate carboxylase/oxygenase large subunit, partial (chloroplast) [Ma…	0	auto - discordant peptide type	0	27.09	DDENVNSQPFMR	iTRAQ8plex@N-term; Asp->Gln@1; Glu->Asp@3	Asp->Gln@182; Glu->Asp@184		0.00747062	1753.84	585.622	1753.84	585.619	3	14	5.1.1.1603.9	19.1904	2658.47	2169.11	19.28	0.3	5885.45
1	98.23	98.23	90.55	88.57	83.3	gi|379062287; gi|379062285; gi|379062283; gi|379062281; gi|379062279; gi|379062277; gi|379062275; gi|379062273; gi|379062271; gi|379062269; gi|379062267; gi|379062265; gi|379062263; gi|379062261; gi|379062259; gi|379062257; gi|379062211	ribulose-1,5-bisphosphate carboxylase/oxygenase large subunit, partial (chloroplast) [Malus baccata]; ribulose-1,5-bisphosphate carboxylase/oxygenase large subunit, partial (chloroplast) [Malus halliana]; ribulose-1,5-bisphosphate carboxylase/oxygenase large subunit, partial (chloroplast) [Malus sp. 515-94C]; ribulose-1,5-bisphosphate carboxylase/oxygenase large subunit, partial (chloroplast) [Ma…	0	auto - discordant peptide type	0	27.09	DDENVNSQPFMR	iTRAQ8plex@N-term; Asp->Glu@1; Glu->Asn@3	Asp->Glu@182; Glu->Asn@184		0.00747062	1753.84	585.622	1753.84	585.619	3	14	5.1.1.1603.9	19.1904	2658.47	2169.11	19.28	0.3	5885.45
1	98.23	98.23	90.55	88.57	83.3	gi|379062287; gi|379062285; gi|379062283; gi|379062281; gi|379062279; gi|379062277; gi|379062275; gi|379062273; gi|379062271; gi|379062269; gi|379062267; gi|379062265; gi|379062263; gi|379062261; gi|379062259; gi|379062257; gi|379062211	ribulose-1,5-bisphosphate carboxylase/oxygenase large subunit, partial (chloroplast) [Malus baccata]; ribulose-1,5-bisphosphate carboxylase/oxygenase large subunit, partial (chloroplast) [Malus halliana]; ribulose-1,5-bisphosphate carboxylase/oxygenase large subunit, partial (chloroplast) [Malus sp. 515-94C]; ribulose-1,5-bisphosphate carboxylase/oxygenase large subunit, partial (chloroplast) [Ma…	0	auto - shared MS/MS	0	26.81	DDENVNSQPFMR	iTRAQ8plex@N-term			0.000878482	1754.82	585.948	1754.82	585.947	3	9	5.1.1.1642.24	21.5452	7606.87	1148.95	21.2	0.24	6222.23
1	98.23	98.23	90.55	88.57	83.3	gi|379062287; gi|379062285; gi|379062283; gi|379062281; gi|379062279; gi|379062277; gi|379062275; gi|379062273; gi|379062271; gi|379062269; gi|379062267; gi|379062265; gi|379062263; gi|379062261; gi|379062259; gi|379062257; gi|379062211	ribulose-1,5-bisphosphate carboxylase/oxygenase large subunit, partial (chloroplast) [Malus baccata]; ribulose-1,5-bisphosphate carboxylase/oxygenase large subunit, partial (chloroplast) [Malus halliana]; ribulose-1,5-bisphosphate carboxylase/oxygenase large subunit, partial (chloroplast) [Malus sp. 515-94C]; ribulose-1,5-bisphosphate carboxylase/oxygenase large subunit, partial (chloroplast) [Ma…	0	auto - discordant peptide type	0	26.32	DDENVNSQPFMR	iTRAQ8plex@N-term; Oxidation(M)@11			-0.00021107	1770.81	591.279	1770.81	591.279	3	14	1.1.1.1360.29	16.0466	4535.2	4222.64	16.12	0.48	36835.1
1	98.23	98.23	90.55	88.57	83.3	gi|379062287; gi|379062285; gi|379062283; gi|379062281; gi|379062279; gi|379062277; gi|379062275; gi|379062273; gi|379062271; gi|379062269; gi|379062267; gi|379062265; gi|379062263; gi|379062261; gi|379062259; gi|379062257; gi|379062211	ribulose-1,5-bisphosphate carboxylase/oxygenase large subunit, partial (chloroplast) [Malus baccata]; ribulose-1,5-bisphosphate carboxylase/oxygenase large subunit, partial (chloroplast) [Malus halliana]; ribulose-1,5-bisphosphate carboxylase/oxygenase large subunit, partial (chloroplast) [Malus sp. 515-94C]; ribulose-1,5-bisphosphate carboxylase/oxygenase large subunit, partial (chloroplast) [Ma…	0	auto - discordant peptide type	0	21.48	DDENVNSQPFMR	iTRAQ8plex@N-term; Ser->Glu@7	Ser->Glu@188		0.0408247	1796.87	599.964	1796.83	599.951	3	10	6.1.1.1835.23	30.9748	2628.97	1511.29	31.12	0.31	6000.03
1	98.23	98.23	90.55	88.57	83.3	gi|379062287; gi|379062285; gi|379062283; gi|379062281; gi|379062279; gi|379062277; gi|379062275; gi|379062273; gi|379062271; gi|379062269; gi|379062267; gi|379062265; gi|379062263; gi|379062261; gi|379062259; gi|379062257; gi|379062211	ribulose-1,5-bisphosphate carboxylase/oxygenase large subunit, partial (chloroplast) [Malus baccata]; ribulose-1,5-bisphosphate carboxylase/oxygenase large subunit, partial (chloroplast) [Malus halliana]; ribulose-1,5-bisphosphate carboxylase/oxygenase large subunit, partial (chloroplast) [Malus sp. 515-94C]; ribulose-1,5-bisphosphate carboxylase/oxygenase large subunit, partial (chloroplast) [Ma…	0	auto - discordant peptide type	0	18.32	DDENVNSQPFMR	iTRAQ8plex@N-term; Dehydrated(D)@2; Oxidation(F)@10	Oxidation(F)@191		-0.025294	1752.78	585.267	1752.8	585.275	3	11	5.1.1.1556.29	16.3602	652.49	537.63	16.49	0.36	2680.19
1	98.23	98.23	90.55	88.57	83.3	gi|379062287; gi|379062285; gi|379062283; gi|379062281; gi|379062279; gi|379062277; gi|379062275; gi|379062273; gi|379062271; gi|379062269; gi|379062267; gi|379062265; gi|379062263; gi|379062261; gi|379062259; gi|379062257; gi|379062211	ribulose-1,5-bisphosphate carboxylase/oxygenase large subunit, partial (chloroplast) [Malus baccata]; ribulose-1,5-bisphosphate carboxylase/oxygenase large subunit, partial (chloroplast) [Malus halliana]; ribulose-1,5-bisphosphate carboxylase/oxygenase large subunit, partial (chloroplast) [Malus sp. 515-94C]; ribulose-1,5-bisphosphate carboxylase/oxygenase large subunit, partial (chloroplast) [Ma…	0	auto - discordant peptide type	0	16.65	DDENVNSQPFMR	iTRAQ8plex@N-term; Oxidation(M)@11			-0.00021107	1770.81	591.279	1770.81	591.279	3	9	1.1.1.1370.28	16.6466	4535.2	859.36	16.12	0.48	6139
1	98.23	98.23	90.55	88.57	83.3	gi|379062287; gi|379062285; gi|379062283; gi|379062281; gi|379062279; gi|379062277; gi|379062275; gi|379062273; gi|379062271; gi|379062269; gi|379062267; gi|379062265; gi|379062263; gi|379062261; gi|379062259; gi|379062257; gi|379062211	ribulose-1,5-bisphosphate carboxylase/oxygenase large subunit, partial (chloroplast) [Malus baccata]; ribulose-1,5-bisphosphate carboxylase/oxygenase large subunit, partial (chloroplast) [Malus halliana]; ribulose-1,5-bisphosphate carboxylase/oxygenase large subunit, partial (chloroplast) [Malus sp. 515-94C]; ribulose-1,5-bisphosphate carboxylase/oxygenase large subunit, partial (chloroplast) [Ma…	0	auto - discordant peptide type	0	60.25	DDENVNSQPFMRWRDR	iTRAQ8plex@N-term; Asp->Glu@15	Asp->Glu@196	missed R-W@12; missed R-D@14	0.0389011	2382.18	795.068	2382.14	795.055	3	11	2.1.1.1812.25	40.9835	1553.37	1350.26	40.94	0.24	4361.9
1	98.23	98.23	90.55	88.57	83.3	gi|379062287; gi|379062285; gi|379062283; gi|379062281; gi|379062279; gi|379062277; gi|379062275; gi|379062273; gi|379062271; gi|379062269; gi|379062267; gi|379062265; gi|379062263; gi|379062261; gi|379062259; gi|379062257; gi|379062211	ribulose-1,5-bisphosphate carboxylase/oxygenase large subunit, partial (chloroplast) [Malus baccata]; ribulose-1,5-bisphosphate carboxylase/oxygenase large subunit, partial (chloroplast) [Malus halliana]; ribulose-1,5-bisphosphate carboxylase/oxygenase large subunit, partial (chloroplast) [Malus sp. 515-94C]; ribulose-1,5-bisphosphate carboxylase/oxygenase large subunit, partial (chloroplast) [Ma…	0	auto - discordant peptide type	0	54.09	DDENVNSQPFMRWRDR	iTRAQ8plex@N-term; Met->Leu@11; Dioxidation(W)@13	Met->Leu@192	missed R-W@12; missed R-D@14	0.0211426	2382.18	795.068	2382.16	795.061	3	12	2.1.1.1812.25	40.9835	1553.37	1350.26	40.94	0.24	4361.9
1	98.23	98.23	90.55	88.57	83.3	gi|379062287; gi|379062285; gi|379062283; gi|379062281; gi|379062279; gi|379062277; gi|379062275; gi|379062273; gi|379062271; gi|379062269; gi|379062267; gi|379062265; gi|379062263; gi|379062261; gi|379062259; gi|379062257; gi|379062211	ribulose-1,5-bisphosphate carboxylase/oxygenase large subunit, partial (chloroplast) [Malus baccata]; ribulose-1,5-bisphosphate carboxylase/oxygenase large subunit, partial (chloroplast) [Malus halliana]; ribulose-1,5-bisphosphate carboxylase/oxygenase large subunit, partial (chloroplast) [Malus sp. 515-94C]; ribulose-1,5-bisphosphate carboxylase/oxygenase large subunit, partial (chloroplast) [Ma…	0	auto - discordant peptide type	0	25.2	DDENVNSQPFMRWRDR	iTRAQ8plex@N-term; Methyl(D)@15	Methyl(D)@196	missed R-W@12; missed R-D@14	0.0389011	2382.18	795.068	2382.14	795.055	3	11	2.1.1.1812.25	40.9835	1553.37	1350.26	40.94	0.24	4361.9
1	98.23	98.23	90.55	88.57	83.3	gi|379062287; gi|379062285; gi|379062283; gi|379062281; gi|379062279; gi|379062277; gi|379062275; gi|379062273; gi|379062271; gi|379062269; gi|379062267; gi|379062265; gi|379062263; gi|379062261; gi|379062259; gi|379062257; gi|379062211	ribulose-1,5-bisphosphate carboxylase/oxygenase large subunit, partial (chloroplast) [Malus baccata]; ribulose-1,5-bisphosphate carboxylase/oxygenase large subunit, partial (chloroplast) [Malus halliana]; ribulose-1,5-bisphosphate carboxylase/oxygenase large subunit, partial (chloroplast) [Malus sp. 515-94C]; ribulose-1,5-bisphosphate carboxylase/oxygenase large subunit, partial (chloroplast) [Ma…	0	auto - discordant peptide type	0	23.09	DDENVNSQPFMRWRDR	iTRAQ8plex@N-term; Oxidation(W)@13; Asp->Leu@15	Asp->Leu@196	missed R-W@12; missed R-D@14	0.00251562	2382.18	795.068	2382.18	795.067	3	12	2.1.1.1812.25	40.9835	1553.37	1350.26	40.94	0.24	4361.9
1	98.23	98.23	90.55	88.57	83.3	gi|379062287; gi|379062285; gi|379062283; gi|379062281; gi|379062279; gi|379062277; gi|379062275; gi|379062273; gi|379062271; gi|379062269; gi|379062267; gi|379062265; gi|379062263; gi|379062261; gi|379062259; gi|379062257; gi|379062211	ribulose-1,5-bisphosphate carboxylase/oxygenase large subunit, partial (chloroplast) [Malus baccata]; ribulose-1,5-bisphosphate carboxylase/oxygenase large subunit, partial (chloroplast) [Malus halliana]; ribulose-1,5-bisphosphate carboxylase/oxygenase large subunit, partial (chloroplast) [Malus sp. 515-94C]; ribulose-1,5-bisphosphate carboxylase/oxygenase large subunit, partial (chloroplast) [Ma…	0	auto - discordant peptide type	0	20.18	DDENVNSQPFMRWRDR	iTRAQ8plex@N-term; Methyl(R)@14	Methyl(R)@195	missed R-W@12; missed R-D@14	0.0389011	2382.18	795.068	2382.14	795.055	3	11	2.1.1.1812.25	40.9835	1553.37	1350.26	40.94	0.24	4361.9
1	98.23	98.23	90.55	88.57	83.3	gi|379062287; gi|379062285; gi|379062283; gi|379062281; gi|379062279; gi|379062277; gi|379062275; gi|379062273; gi|379062271; gi|379062269; gi|379062267; gi|379062265; gi|379062263; gi|379062261; gi|379062259; gi|379062257; gi|379062211	ribulose-1,5-bisphosphate carboxylase/oxygenase large subunit, partial (chloroplast) [Malus baccata]; ribulose-1,5-bisphosphate carboxylase/oxygenase large subunit, partial (chloroplast) [Malus halliana]; ribulose-1,5-bisphosphate carboxylase/oxygenase large subunit, partial (chloroplast) [Malus sp. 515-94C]; ribulose-1,5-bisphosphate carboxylase/oxygenase large subunit, partial (chloroplast) [Ma…	0	auto - discordant peptide type	0	20.18	DDENVNSQPFMRWRDR	iTRAQ8plex@N-term; Methyl(R)@12	Methyl(R)@193	missed R-W@12; missed R-D@14	0.0389011	2382.18	795.068	2382.14	795.055	3	11	2.1.1.1812.25	40.9835	1553.37	1350.26	40.94	0.24	4361.9
1	98.23	98.23	90.55	88.57	83.3	gi|379062287; gi|379062285; gi|379062283; gi|379062281; gi|379062279; gi|379062277; gi|379062275; gi|379062273; gi|379062271; gi|379062269; gi|379062267; gi|379062265; gi|379062263; gi|379062261; gi|379062259; gi|379062257; gi|379062211	ribulose-1,5-bisphosphate carboxylase/oxygenase large subunit, partial (chloroplast) [Malus baccata]; ribulose-1,5-bisphosphate carboxylase/oxygenase large subunit, partial (chloroplast) [Malus halliana]; ribulose-1,5-bisphosphate carboxylase/oxygenase large subunit, partial (chloroplast) [Malus sp. 515-94C]; ribulose-1,5-bisphosphate carboxylase/oxygenase large subunit, partial (chloroplast) [Ma…	0	auto - shared MS/MS	0	99	DDFVEK	iTRAQ8plex@N-term; iTRAQ8plex(K)@6			-0.000795391	1359.75	680.882	1359.75	680.882	2	10	4.1.1.1596.23	18.4255	5095.91	1568.45	18.2	0.18	3027.19
1	98.23	98.23	90.55	88.57	83.3	gi|379062287; gi|379062285; gi|379062283; gi|379062281; gi|379062279; gi|379062277; gi|379062275; gi|379062273; gi|379062271; gi|379062269; gi|379062267; gi|379062265; gi|379062263; gi|379062261; gi|379062259; gi|379062257; gi|379062211	ribulose-1,5-bisphosphate carboxylase/oxygenase large subunit, partial (chloroplast) [Malus baccata]; ribulose-1,5-bisphosphate carboxylase/oxygenase large subunit, partial (chloroplast) [Malus halliana]; ribulose-1,5-bisphosphate carboxylase/oxygenase large subunit, partial (chloroplast) [Malus sp. 515-94C]; ribulose-1,5-bisphosphate carboxylase/oxygenase large subunit, partial (chloroplast) [Ma…	0	auto - shared MS/MS	0	98.9	DDFVEK	iTRAQ8plex@N-term; iTRAQ8plex(K)@6			-0.00129956	1359.75	680.881	1359.75	680.882	2	10	1.1.1.1406.30	18.8339	2898.51	2883.78	18.84	0.48	4368.82
1	98.23	98.23	90.55	88.57	83.3	gi|379062287; gi|379062285; gi|379062283; gi|379062281; gi|379062279; gi|379062277; gi|379062275; gi|379062273; gi|379062271; gi|379062269; gi|379062267; gi|379062265; gi|379062263; gi|379062261; gi|379062259; gi|379062257; gi|379062211	ribulose-1,5-bisphosphate carboxylase/oxygenase large subunit, partial (chloroplast) [Malus baccata]; ribulose-1,5-bisphosphate carboxylase/oxygenase large subunit, partial (chloroplast) [Malus halliana]; ribulose-1,5-bisphosphate carboxylase/oxygenase large subunit, partial (chloroplast) [Malus sp. 515-94C]; ribulose-1,5-bisphosphate carboxylase/oxygenase large subunit, partial (chloroplast) [Ma…	0	auto - shared MS/MS	0	84.58	DDFVEK	iTRAQ8plex@N-term; iTRAQ8plex(K)@6			-0.00067538	1359.75	454.257	1359.75	454.257	3	7	4.1.1.1591.10	18.0914	26173.7	14303.1	18.2	0.24	19220.5
1	98.23	98.23	90.55	88.57	83.3	gi|379062287; gi|379062285; gi|379062283; gi|379062281; gi|379062279; gi|379062277; gi|379062275; gi|379062273; gi|379062271; gi|379062269; gi|379062267; gi|379062265; gi|379062263; gi|379062261; gi|379062259; gi|379062257; gi|379062211	ribulose-1,5-bisphosphate carboxylase/oxygenase large subunit, partial (chloroplast) [Malus baccata]; ribulose-1,5-bisphosphate carboxylase/oxygenase large subunit, partial (chloroplast) [Malus halliana]; ribulose-1,5-bisphosphate carboxylase/oxygenase large subunit, partial (chloroplast) [Malus sp. 515-94C]; ribulose-1,5-bisphosphate carboxylase/oxygenase large subunit, partial (chloroplast) [Ma…	0	auto - shared MS/MS	0	79.08	DDFVEK	iTRAQ8plex@N-term; iTRAQ8plex(K)@6			-0.00405753	1359.75	454.256	1359.75	454.257	3	7	5.1.1.1583.14	17.9691	2051.31	1321.35	17.76	0.43	4653.76
1	98.23	98.23	90.55	88.57	83.3	gi|379062287; gi|379062285; gi|379062283; gi|379062281; gi|379062279; gi|379062277; gi|379062275; gi|379062273; gi|379062271; gi|379062269; gi|379062267; gi|379062265; gi|379062263; gi|379062261; gi|379062259; gi|379062257; gi|379062211	ribulose-1,5-bisphosphate carboxylase/oxygenase large subunit, partial (chloroplast) [Malus baccata]; ribulose-1,5-bisphosphate carboxylase/oxygenase large subunit, partial (chloroplast) [Malus halliana]; ribulose-1,5-bisphosphate carboxylase/oxygenase large subunit, partial (chloroplast) [Malus sp. 515-94C]; ribulose-1,5-bisphosphate carboxylase/oxygenase large subunit, partial (chloroplast) [Ma…	0	auto - shared MS/MS	0	78.42	DDFVEK	iTRAQ8plex@N-term; iTRAQ8plex(K)@6			-0.00885596	1359.74	454.254	1359.75	454.257	3	8	1.1.1.1411.13	19.1079	14018.9	13810.5	19.08	0.78	24484.3
1	98.23	98.23	90.55	88.57	83.3	gi|379062287; gi|379062285; gi|379062283; gi|379062281; gi|379062279; gi|379062277; gi|379062275; gi|379062273; gi|379062271; gi|379062269; gi|379062267; gi|379062265; gi|379062263; gi|379062261; gi|379062259; gi|379062257; gi|379062211	ribulose-1,5-bisphosphate carboxylase/oxygenase large subunit, partial (chloroplast) [Malus baccata]; ribulose-1,5-bisphosphate carboxylase/oxygenase large subunit, partial (chloroplast) [Malus halliana]; ribulose-1,5-bisphosphate carboxylase/oxygenase large subunit, partial (chloroplast) [Malus sp. 515-94C]; ribulose-1,5-bisphosphate carboxylase/oxygenase large subunit, partial (chloroplast) [Ma…	0	auto - shared MS/MS	0	77.41	DDFVEK	iTRAQ8plex@N-term; iTRAQ8plex(K)@6			-0.00142163	1359.75	680.881	1359.75	680.882	2	10	1.1.1.1394.29	18.1054	7329.14	4620.01	17.93	0.43	11209.6
1	98.23	98.23	90.55	88.57	83.3	gi|379062287; gi|379062285; gi|379062283; gi|379062281; gi|379062279; gi|379062277; gi|379062275; gi|379062273; gi|379062271; gi|379062269; gi|379062267; gi|379062265; gi|379062263; gi|379062261; gi|379062259; gi|379062257; gi|379062211	ribulose-1,5-bisphosphate carboxylase/oxygenase large subunit, partial (chloroplast) [Malus baccata]; ribulose-1,5-bisphosphate carboxylase/oxygenase large subunit, partial (chloroplast) [Malus halliana]; ribulose-1,5-bisphosphate carboxylase/oxygenase large subunit, partial (chloroplast) [Malus sp. 515-94C]; ribulose-1,5-bisphosphate carboxylase/oxygenase large subunit, partial (chloroplast) [Ma…	0	auto - shared MS/MS	0	72.82	DDFVEK	iTRAQ8plex@N-term; iTRAQ8plex(K)@6			-0.00885596	1359.74	454.254	1359.75	454.257	3	7	1.1.1.1418.10	19.5282	14018.9	3348.88	19.08	0.78	4106.1
1	98.23	98.23	90.55	88.57	83.3	gi|379062287; gi|379062285; gi|379062283; gi|379062281; gi|379062279; gi|379062277; gi|379062275; gi|379062273; gi|379062271; gi|379062269; gi|379062267; gi|379062265; gi|379062263; gi|379062261; gi|379062259; gi|379062257; gi|379062211	ribulose-1,5-bisphosphate carboxylase/oxygenase large subunit, partial (chloroplast) [Malus baccata]; ribulose-1,5-bisphosphate carboxylase/oxygenase large subunit, partial (chloroplast) [Malus halliana]; ribulose-1,5-bisphosphate carboxylase/oxygenase large subunit, partial (chloroplast) [Malus sp. 515-94C]; ribulose-1,5-bisphosphate carboxylase/oxygenase large subunit, partial (chloroplast) [Ma…	0	auto - shared MS/MS	0	69.84	DDFVEK	iTRAQ8plex@N-term; iTRAQ8plex(K)@6			-0.00885596	1359.74	454.254	1359.75	454.257	3	7	1.1.1.1416.12	19.41	14018.9	5986.56	19.08	0.78	10309
1	98.23	98.23	90.55	88.57	83.3	gi|379062287; gi|379062285; gi|379062283; gi|379062281; gi|379062279; gi|379062277; gi|379062275; gi|379062273; gi|379062271; gi|379062269; gi|379062267; gi|379062265; gi|379062263; gi|379062261; gi|379062259; gi|379062257; gi|379062211	ribulose-1,5-bisphosphate carboxylase/oxygenase large subunit, partial (chloroplast) [Malus baccata]; ribulose-1,5-bisphosphate carboxylase/oxygenase large subunit, partial (chloroplast) [Malus halliana]; ribulose-1,5-bisphosphate carboxylase/oxygenase large subunit, partial (chloroplast) [Malus sp. 515-94C]; ribulose-1,5-bisphosphate carboxylase/oxygenase large subunit, partial (chloroplast) [Ma…	0	auto - shared MS/MS	0	66.87	DDFVEK	iTRAQ8plex@N-term; iTRAQ8plex(K)@6			-0.00405753	1359.75	454.256	1359.75	454.257	3	7	5.1.1.1578.13	17.6616	2051.31	1317.37	17.76	0.43	5240.35
1	98.23	98.23	90.55	88.57	83.3	gi|379062287; gi|379062285; gi|379062283; gi|379062281; gi|379062279; gi|379062277; gi|379062275; gi|379062273; gi|379062271; gi|379062269; gi|379062267; gi|379062265; gi|379062263; gi|379062261; gi|379062259; gi|379062257; gi|379062211	ribulose-1,5-bisphosphate carboxylase/oxygenase large subunit, partial (chloroplast) [Malus baccata]; ribulose-1,5-bisphosphate carboxylase/oxygenase large subunit, partial (chloroplast) [Malus halliana]; ribulose-1,5-bisphosphate carboxylase/oxygenase large subunit, partial (chloroplast) [Malus sp. 515-94C]; ribulose-1,5-bisphosphate carboxylase/oxygenase large subunit, partial (chloroplast) [Ma…	0	auto - shared MS/MS	0	63.97	DDFVEK	iTRAQ8plex@N-term; iTRAQ8plex(K)@6			-0.00885596	1359.74	454.254	1359.75	454.257	3	8	1.1.1.1404.9	18.6793	14018.9	9896.3	19.08	0.78	17511.1
1	98.23	98.23	90.55	88.57	83.3	gi|379062287; gi|379062285; gi|379062283; gi|379062281; gi|379062279; gi|379062277; gi|379062275; gi|379062273; gi|379062271; gi|379062269; gi|379062267; gi|379062265; gi|379062263; gi|379062261; gi|379062259; gi|379062257; gi|379062211	ribulose-1,5-bisphosphate carboxylase/oxygenase large subunit, partial (chloroplast) [Malus baccata]; ribulose-1,5-bisphosphate carboxylase/oxygenase large subunit, partial (chloroplast) [Malus halliana]; ribulose-1,5-bisphosphate carboxylase/oxygenase large subunit, partial (chloroplast) [Malus sp. 515-94C]; ribulose-1,5-bisphosphate carboxylase/oxygenase large subunit, partial (chloroplast) [Ma…	0	auto - shared MS/MS	0	39.15	DDFVEK	iTRAQ8plex@N-term; iTRAQ8plex(K)@6			0.00189344	1359.75	454.258	1359.75	454.257	3	7	5.1.1.1591.14	18.4611	1372.7	1190.06	18.25	0.68	4609.46
1	98.23	98.23	90.55	88.57	83.3	gi|379062287; gi|379062285; gi|379062283; gi|379062281; gi|379062279; gi|379062277; gi|379062275; gi|379062273; gi|379062271; gi|379062269; gi|379062267; gi|379062265; gi|379062263; gi|379062261; gi|379062259; gi|379062257; gi|379062211	ribulose-1,5-bisphosphate carboxylase/oxygenase large subunit, partial (chloroplast) [Malus baccata]; ribulose-1,5-bisphosphate carboxylase/oxygenase large subunit, partial (chloroplast) [Malus halliana]; ribulose-1,5-bisphosphate carboxylase/oxygenase large subunit, partial (chloroplast) [Malus sp. 515-94C]; ribulose-1,5-bisphosphate carboxylase/oxygenase large subunit, partial (chloroplast) [Ma…	0	auto - shared MS/MS	0	38.24	DDFVEK	iTRAQ8plex@N-term; iTRAQ8plex(K)@6			-0.00067538	1359.75	454.257	1359.75	454.257	3	7	4.1.1.1604.12	18.8834	26173.7	1104.8	18.2	0.24	5797.84
1	98.23	98.23	90.55	88.57	83.3	gi|379062287; gi|379062285; gi|379062283; gi|379062281; gi|379062279; gi|379062277; gi|379062275; gi|379062273; gi|379062271; gi|379062269; gi|379062267; gi|379062265; gi|379062263; gi|379062261; gi|379062259; gi|379062257; gi|379062211	ribulose-1,5-bisphosphate carboxylase/oxygenase large subunit, partial (chloroplast) [Malus baccata]; ribulose-1,5-bisphosphate carboxylase/oxygenase large subunit, partial (chloroplast) [Malus halliana]; ribulose-1,5-bisphosphate carboxylase/oxygenase large subunit, partial (chloroplast) [Malus sp. 515-94C]; ribulose-1,5-bisphosphate carboxylase/oxygenase large subunit, partial (chloroplast) [Ma…	0	auto - discordant peptide type	0	37.13	DDFVEK	iTRAQ8plex@N-term; Dehydrated(D)@2; iTRAQ8plex(K)@6			-0.00360737	1341.74	671.875	1341.74	671.877	2	8	1.1.1.1411.30	19.1362	7641.7	6714.34	19.21	0.43	10348.4
1	98.23	98.23	90.55	88.57	83.3	gi|379062287; gi|379062285; gi|379062283; gi|379062281; gi|379062279; gi|379062277; gi|379062275; gi|379062273; gi|379062271; gi|379062269; gi|379062267; gi|379062265; gi|379062263; gi|379062261; gi|379062259; gi|379062257; gi|379062211	ribulose-1,5-bisphosphate carboxylase/oxygenase large subunit, partial (chloroplast) [Malus baccata]; ribulose-1,5-bisphosphate carboxylase/oxygenase large subunit, partial (chloroplast) [Malus halliana]; ribulose-1,5-bisphosphate carboxylase/oxygenase large subunit, partial (chloroplast) [Malus sp. 515-94C]; ribulose-1,5-bisphosphate carboxylase/oxygenase large subunit, partial (chloroplast) [Ma…	0	auto - discordant peptide type	0	37.13	DDFVEK	iTRAQ8plex@N-term; Dehydrated(D)@1; iTRAQ8plex(K)@6			-0.00360737	1341.74	671.875	1341.74	671.877	2	8	1.1.1.1411.30	19.1362	7641.7	6714.34	19.21	0.43	10348.4
1	98.23	98.23	90.55	88.57	83.3	gi|379062287; gi|379062285; gi|379062283; gi|379062281; gi|379062279; gi|379062277; gi|379062275; gi|379062273; gi|379062271; gi|379062269; gi|379062267; gi|379062265; gi|379062263; gi|379062261; gi|379062259; gi|379062257; gi|379062211	ribulose-1,5-bisphosphate carboxylase/oxygenase large subunit, partial (chloroplast) [Malus baccata]; ribulose-1,5-bisphosphate carboxylase/oxygenase large subunit, partial (chloroplast) [Malus halliana]; ribulose-1,5-bisphosphate carboxylase/oxygenase large subunit, partial (chloroplast) [Malus sp. 515-94C]; ribulose-1,5-bisphosphate carboxylase/oxygenase large subunit, partial (chloroplast) [Ma…	0	auto - shared MS/MS	0	35.41	DDFVEK	iTRAQ8plex@N-term; iTRAQ8plex(K)@6			-0.0100462	1359.74	454.254	1359.75	454.257	3	6	1.1.1.1362.13	16.1414	902.08	739.37	16.05	0.54	2457.39
1	98.23	98.23	90.55	88.57	83.3	gi|379062287; gi|379062285; gi|379062283; gi|379062281; gi|379062279; gi|379062277; gi|379062275; gi|379062273; gi|379062271; gi|379062269; gi|379062267; gi|379062265; gi|379062263; gi|379062261; gi|379062259; gi|379062257; gi|379062211	ribulose-1,5-bisphosphate carboxylase/oxygenase large subunit, partial (chloroplast) [Malus baccata]; ribulose-1,5-bisphosphate carboxylase/oxygenase large subunit, partial (chloroplast) [Malus halliana]; ribulose-1,5-bisphosphate carboxylase/oxygenase large subunit, partial (chloroplast) [Malus sp. 515-94C]; ribulose-1,5-bisphosphate carboxylase/oxygenase large subunit, partial (chloroplast) [Ma…	0	auto - shared MS/MS	0	32.08	DDFVEK	iTRAQ8plex@N-term; iTRAQ8plex(K)@6			-0.00885596	1359.74	454.254	1359.75	454.257	3	7	1.1.1.1415.11	19.3475	14018.9	7996.53	19.08	0.78	3522.37
1	98.23	98.23	90.55	88.57	83.3	gi|379062287; gi|379062285; gi|379062283; gi|379062281; gi|379062279; gi|379062277; gi|379062275; gi|379062273; gi|379062271; gi|379062269; gi|379062267; gi|379062265; gi|379062263; gi|379062261; gi|379062259; gi|379062257; gi|379062211	ribulose-1,5-bisphosphate carboxylase/oxygenase large subunit, partial (chloroplast) [Malus baccata]; ribulose-1,5-bisphosphate carboxylase/oxygenase large subunit, partial (chloroplast) [Malus halliana]; ribulose-1,5-bisphosphate carboxylase/oxygenase large subunit, partial (chloroplast) [Malus sp. 515-94C]; ribulose-1,5-bisphosphate carboxylase/oxygenase large subunit, partial (chloroplast) [Ma…	0	auto - shared MS/MS	0	28.89	DDFVEK	iTRAQ8plex@N-term; iTRAQ8plex(K)@6			-0.00067538	1359.75	454.257	1359.75	454.257	3	5	4.1.1.1584.9	17.6575	26173.7	523.66	18.2	0.24	2676.29
1	98.23	98.23	90.55	88.57	83.3	gi|379062287; gi|379062285; gi|379062283; gi|379062281; gi|379062279; gi|379062277; gi|379062275; gi|379062273; gi|379062271; gi|379062269; gi|379062267; gi|379062265; gi|379062263; gi|379062261; gi|379062259; gi|379062257; gi|379062211	ribulose-1,5-bisphosphate carboxylase/oxygenase large subunit, partial (chloroplast) [Malus baccata]; ribulose-1,5-bisphosphate carboxylase/oxygenase large subunit, partial (chloroplast) [Malus halliana]; ribulose-1,5-bisphosphate carboxylase/oxygenase large subunit, partial (chloroplast) [Malus sp. 515-94C]; ribulose-1,5-bisphosphate carboxylase/oxygenase large subunit, partial (chloroplast) [Ma…	0	auto - shared MS/MS	0	25.67	DDFVEK	iTRAQ8plex@N-term; iTRAQ8plex(K)@6			-0.00142163	1359.75	680.881	1359.75	680.882	2	8	1.1.1.1387.30	17.6809	7329.14	2519.77	17.93	0.43	6530.33
1	98.23	98.23	90.55	88.57	83.3	gi|379062287; gi|379062285; gi|379062283; gi|379062281; gi|379062279; gi|379062277; gi|379062275; gi|379062273; gi|379062271; gi|379062269; gi|379062267; gi|379062265; gi|379062263; gi|379062261; gi|379062259; gi|379062257; gi|379062211	ribulose-1,5-bisphosphate carboxylase/oxygenase large subunit, partial (chloroplast) [Malus baccata]; ribulose-1,5-bisphosphate carboxylase/oxygenase large subunit, partial (chloroplast) [Malus halliana]; ribulose-1,5-bisphosphate carboxylase/oxygenase large subunit, partial (chloroplast) [Malus sp. 515-94C]; ribulose-1,5-bisphosphate carboxylase/oxygenase large subunit, partial (chloroplast) [Ma…	0	auto - shared MS/MS	0	24.01	DDFVEK	iTRAQ8plex@N-term; iTRAQ8plex(K)@6			-0.00405753	1359.75	454.256	1359.75	454.257	3	6	5.1.1.1572.9	17.2888	2051.31	383.5	17.76	0.43	2504.79
1	98.23	98.23	90.55	88.57	83.3	gi|379062287; gi|379062285; gi|379062283; gi|379062281; gi|379062279; gi|379062277; gi|379062275; gi|379062273; gi|379062271; gi|379062269; gi|379062267; gi|379062265; gi|379062263; gi|379062261; gi|379062259; gi|379062257; gi|379062211	ribulose-1,5-bisphosphate carboxylase/oxygenase large subunit, partial (chloroplast) [Malus baccata]; ribulose-1,5-bisphosphate carboxylase/oxygenase large subunit, partial (chloroplast) [Malus halliana]; ribulose-1,5-bisphosphate carboxylase/oxygenase large subunit, partial (chloroplast) [Malus sp. 515-94C]; ribulose-1,5-bisphosphate carboxylase/oxygenase large subunit, partial (chloroplast) [Ma…	0	auto - shared MS/MS	0	23.78	DDFVEK	iTRAQ8plex@N-term; iTRAQ8plex(K)@6			0.00189344	1359.75	454.258	1359.75	454.257	3	6	5.1.1.1588.12	18.273	1372.7	1335.75	18.25	0.68	5062.25
1	98.23	98.23	90.55	88.57	83.3	gi|379062287; gi|379062285; gi|379062283; gi|379062281; gi|379062279; gi|379062277; gi|379062275; gi|379062273; gi|379062271; gi|379062269; gi|379062267; gi|379062265; gi|379062263; gi|379062261; gi|379062259; gi|379062257; gi|379062211	ribulose-1,5-bisphosphate carboxylase/oxygenase large subunit, partial (chloroplast) [Malus baccata]; ribulose-1,5-bisphosphate carboxylase/oxygenase large subunit, partial (chloroplast) [Malus halliana]; ribulose-1,5-bisphosphate carboxylase/oxygenase large subunit, partial (chloroplast) [Malus sp. 515-94C]; ribulose-1,5-bisphosphate carboxylase/oxygenase large subunit, partial (chloroplast) [Ma…	0	auto - shared MS/MS	0	22.59	DDFVEK	iTRAQ8plex@N-term; iTRAQ8plex(K)@6			-0.00885596	1359.74	454.254	1359.75	454.257	3	6	1.1.1.1421.5	19.7023	14018.9	1917.74	19.08	0.78	5255.05
1	98.23	98.23	90.55	88.57	83.3	gi|379062287; gi|379062285; gi|379062283; gi|379062281; gi|379062279; gi|379062277; gi|379062275; gi|379062273; gi|379062271; gi|379062269; gi|379062267; gi|379062265; gi|379062263; gi|379062261; gi|379062259; gi|379062257; gi|379062211	ribulose-1,5-bisphosphate carboxylase/oxygenase large subunit, partial (chloroplast) [Malus baccata]; ribulose-1,5-bisphosphate carboxylase/oxygenase large subunit, partial (chloroplast) [Malus halliana]; ribulose-1,5-bisphosphate carboxylase/oxygenase large subunit, partial (chloroplast) [Malus sp. 515-94C]; ribulose-1,5-bisphosphate carboxylase/oxygenase large subunit, partial (chloroplast) [Ma…	0	auto - shared MS/MS	0	97.76	DDFVEKDR	iTRAQ8plex@N-term; iTRAQ8plex(K)@6		missed K-D@6	0.000636373	1630.88	544.633	1630.88	544.633	3	12	1.1.1.1333.23	14.4164	18718.5	4996.88	14.61	0.24	7503.91
1	98.23	98.23	90.55	88.57	83.3	gi|379062287; gi|379062285; gi|379062283; gi|379062281; gi|379062279; gi|379062277; gi|379062275; gi|379062273; gi|379062271; gi|379062269; gi|379062267; gi|379062265; gi|379062263; gi|379062261; gi|379062259; gi|379062257; gi|379062211	ribulose-1,5-bisphosphate carboxylase/oxygenase large subunit, partial (chloroplast) [Malus baccata]; ribulose-1,5-bisphosphate carboxylase/oxygenase large subunit, partial (chloroplast) [Malus halliana]; ribulose-1,5-bisphosphate carboxylase/oxygenase large subunit, partial (chloroplast) [Malus sp. 515-94C]; ribulose-1,5-bisphosphate carboxylase/oxygenase large subunit, partial (chloroplast) [Ma…	0	auto - shared MS/MS	0	97.07	DDFVEKDR	iTRAQ8plex@N-term; iTRAQ8plex(K)@6		missed K-D@6	0.00189098	1630.88	408.727	1630.88	408.727	4	9	4.1.1.1545.6	15.2536	7982	1895.53	15.49	0.31	3302.58
1	98.23	98.23	90.55	88.57	83.3	gi|379062287; gi|379062285; gi|379062283; gi|379062281; gi|379062279; gi|379062277; gi|379062275; gi|379062273; gi|379062271; gi|379062269; gi|379062267; gi|379062265; gi|379062263; gi|379062261; gi|379062259; gi|379062257; gi|379062211	ribulose-1,5-bisphosphate carboxylase/oxygenase large subunit, partial (chloroplast) [Malus baccata]; ribulose-1,5-bisphosphate carboxylase/oxygenase large subunit, partial (chloroplast) [Malus halliana]; ribulose-1,5-bisphosphate carboxylase/oxygenase large subunit, partial (chloroplast) [Malus sp. 515-94C]; ribulose-1,5-bisphosphate carboxylase/oxygenase large subunit, partial (chloroplast) [Ma…	0	auto - shared MS/MS	0	81.24	DDFVEKDR	iTRAQ8plex@N-term; iTRAQ8plex(K)@6		missed K-D@6	0.00189098	1630.88	408.727	1630.88	408.727	4	10	4.1.1.1550.5	15.5609	7982	6591.28	15.49	0.31	13189.2
1	98.23	98.23	90.55	88.57	83.3	gi|379062287; gi|379062285; gi|379062283; gi|379062281; gi|379062279; gi|379062277; gi|379062275; gi|379062273; gi|379062271; gi|379062269; gi|379062267; gi|379062265; gi|379062263; gi|379062261; gi|379062259; gi|379062257; gi|379062211	ribulose-1,5-bisphosphate carboxylase/oxygenase large subunit, partial (chloroplast) [Malus baccata]; ribulose-1,5-bisphosphate carboxylase/oxygenase large subunit, partial (chloroplast) [Malus halliana]; ribulose-1,5-bisphosphate carboxylase/oxygenase large subunit, partial (chloroplast) [Malus sp. 515-94C]; ribulose-1,5-bisphosphate carboxylase/oxygenase large subunit, partial (chloroplast) [Ma…	0	auto - shared MS/MS	0	75.36	DDFVEKDR	iTRAQ8plex@N-term; iTRAQ8plex(K)@6		missed K-D@6	0.000636373	1630.88	544.633	1630.88	544.633	3	12	1.1.1.1339.27	14.7861	18718.5	7317.66	14.61	0.24	12188.9
1	98.23	98.23	90.55	88.57	83.3	gi|379062287; gi|379062285; gi|379062283; gi|379062281; gi|379062279; gi|379062277; gi|379062275; gi|379062273; gi|379062271; gi|379062269; gi|379062267; gi|379062265; gi|379062263; gi|379062261; gi|379062259; gi|379062257; gi|379062211	ribulose-1,5-bisphosphate carboxylase/oxygenase large subunit, partial (chloroplast) [Malus baccata]; ribulose-1,5-bisphosphate carboxylase/oxygenase large subunit, partial (chloroplast) [Malus halliana]; ribulose-1,5-bisphosphate carboxylase/oxygenase large subunit, partial (chloroplast) [Malus sp. 515-94C]; ribulose-1,5-bisphosphate carboxylase/oxygenase large subunit, partial (chloroplast) [Ma…	0	auto - shared MS/MS	0	60.48	DDFVEKDR	iTRAQ8plex@N-term; iTRAQ8plex(K)@6		missed K-D@6	0.00189098	1630.88	408.727	1630.88	408.727	4	8	4.1.1.1555.4	15.867	7982	1947.08	15.49	0.31	4917.35
1	98.23	98.23	90.55	88.57	83.3	gi|379062287; gi|379062285; gi|379062283; gi|379062281; gi|379062279; gi|379062277; gi|379062275; gi|379062273; gi|379062271; gi|379062269; gi|379062267; gi|379062265; gi|379062263; gi|379062261; gi|379062259; gi|379062257; gi|379062211	ribulose-1,5-bisphosphate carboxylase/oxygenase large subunit, partial (chloroplast) [Malus baccata]; ribulose-1,5-bisphosphate carboxylase/oxygenase large subunit, partial (chloroplast) [Malus halliana]; ribulose-1,5-bisphosphate carboxylase/oxygenase large subunit, partial (chloroplast) [Malus sp. 515-94C]; ribulose-1,5-bisphosphate carboxylase/oxygenase large subunit, partial (chloroplast) [Ma…	0	auto - shared MS/MS	0	46.65	DDFVEKDR	iTRAQ8plex@N-term; iTRAQ8plex(K)@6		missed K-D@6	-0.00190624	1630.88	544.633	1630.88	544.633	3	6	4.1.1.1555.27	15.9054	7617.52	1552.71	15.49	0.25	1743.3
1	98.23	98.23	90.55	88.57	83.3	gi|379062287; gi|379062285; gi|379062283; gi|379062281; gi|379062279; gi|379062277; gi|379062275; gi|379062273; gi|379062271; gi|379062269; gi|379062267; gi|379062265; gi|379062263; gi|379062261; gi|379062259; gi|379062257; gi|379062211	ribulose-1,5-bisphosphate carboxylase/oxygenase large subunit, partial (chloroplast) [Malus baccata]; ribulose-1,5-bisphosphate carboxylase/oxygenase large subunit, partial (chloroplast) [Malus halliana]; ribulose-1,5-bisphosphate carboxylase/oxygenase large subunit, partial (chloroplast) [Malus sp. 515-94C]; ribulose-1,5-bisphosphate carboxylase/oxygenase large subunit, partial (chloroplast) [Ma…	0	auto - shared MS/MS	0	45.27	DDFVEKDR	iTRAQ8plex@N-term; iTRAQ8plex(K)@6		missed K-D@6	-0.00105197	1630.88	544.633	1630.88	544.633	3	6	10.1.1.1697.22	15.0293	965.79	910.74	14.99	0.49	1920.06
1	98.23	98.23	90.55	88.57	83.3	gi|379062287; gi|379062285; gi|379062283; gi|379062281; gi|379062279; gi|379062277; gi|379062275; gi|379062273; gi|379062271; gi|379062269; gi|379062267; gi|379062265; gi|379062263; gi|379062261; gi|379062259; gi|379062257; gi|379062211	ribulose-1,5-bisphosphate carboxylase/oxygenase large subunit, partial (chloroplast) [Malus baccata]; ribulose-1,5-bisphosphate carboxylase/oxygenase large subunit, partial (chloroplast) [Malus halliana]; ribulose-1,5-bisphosphate carboxylase/oxygenase large subunit, partial (chloroplast) [Malus sp. 515-94C]; ribulose-1,5-bisphosphate carboxylase/oxygenase large subunit, partial (chloroplast) [Ma…	0	auto - shared MS/MS	0	38.24	DDFVEKDR	iTRAQ8plex@N-term; iTRAQ8plex(K)@6		missed K-D@6	-0.00190624	1630.88	544.633	1630.88	544.633	3	6	4.1.1.1543.26	15.164	7617.52	505.28	15.49	0.25	1955.3
1	98.23	98.23	90.55	88.57	83.3	gi|379062287; gi|379062285; gi|379062283; gi|379062281; gi|379062279; gi|379062277; gi|379062275; gi|379062273; gi|379062271; gi|379062269; gi|379062267; gi|379062265; gi|379062263; gi|379062261; gi|379062259; gi|379062257; gi|379062211	ribulose-1,5-bisphosphate carboxylase/oxygenase large subunit, partial (chloroplast) [Malus baccata]; ribulose-1,5-bisphosphate carboxylase/oxygenase large subunit, partial (chloroplast) [Malus halliana]; ribulose-1,5-bisphosphate carboxylase/oxygenase large subunit, partial (chloroplast) [Malus sp. 515-94C]; ribulose-1,5-bisphosphate carboxylase/oxygenase large subunit, partial (chloroplast) [Ma…	0	auto - discordant peptide type	0	30.1	DDFVEKDR	iTRAQ8plex@N-term; iTRAQ8plex(K)@6; Dehydrated(D)@7		missed K-D@6	-0.00122646	1612.87	538.629	1612.87	538.63	3	12	1.1.1.1379.21	17.1837	8735.74	6205.44	16.9	0.49	10468.6
1	98.23	98.23	90.55	88.57	83.3	gi|379062287; gi|379062285; gi|379062283; gi|379062281; gi|379062279; gi|379062277; gi|379062275; gi|379062273; gi|379062271; gi|379062269; gi|379062267; gi|379062265; gi|379062263; gi|379062261; gi|379062259; gi|379062257; gi|379062211	ribulose-1,5-bisphosphate carboxylase/oxygenase large subunit, partial (chloroplast) [Malus baccata]; ribulose-1,5-bisphosphate carboxylase/oxygenase large subunit, partial (chloroplast) [Malus halliana]; ribulose-1,5-bisphosphate carboxylase/oxygenase large subunit, partial (chloroplast) [Malus sp. 515-94C]; ribulose-1,5-bisphosphate carboxylase/oxygenase large subunit, partial (chloroplast) [Ma…	0	auto - discordant peptide type	0	28.86	DDFVEKDR	iTRAQ8plex@N-term; Dehydrated(D)@2; iTRAQ8plex(K)@6		missed K-D@6	-0.00488861	1612.86	538.628	1612.87	538.63	3	11	1.1.1.1345.14	15.1359	11751.2	4635.67	15.34	0.3	5855.44
1	98.23	98.23	90.55	88.57	83.3	gi|379062287; gi|379062285; gi|379062283; gi|379062281; gi|379062279; gi|379062277; gi|379062275; gi|379062273; gi|379062271; gi|379062269; gi|379062267; gi|379062265; gi|379062263; gi|379062261; gi|379062259; gi|379062257; gi|379062211	ribulose-1,5-bisphosphate carboxylase/oxygenase large subunit, partial (chloroplast) [Malus baccata]; ribulose-1,5-bisphosphate carboxylase/oxygenase large subunit, partial (chloroplast) [Malus halliana]; ribulose-1,5-bisphosphate carboxylase/oxygenase large subunit, partial (chloroplast) [Malus sp. 515-94C]; ribulose-1,5-bisphosphate carboxylase/oxygenase large subunit, partial (chloroplast) [Ma…	0	auto - shared MS/MS	0	27.79	DDFVEKDR	iTRAQ8plex@N-term; iTRAQ8plex(K)@6		missed K-D@6	0.0277726	1630.91	408.734	1630.88	408.727	4	9	1.1.1.1349.6	15.347	66518	8792.91	15.58	0.3	13209.3
1	98.23	98.23	90.55	88.57	83.3	gi|379062287; gi|379062285; gi|379062283; gi|379062281; gi|379062279; gi|379062277; gi|379062275; gi|379062273; gi|379062271; gi|379062269; gi|379062267; gi|379062265; gi|379062263; gi|379062261; gi|379062259; gi|379062257; gi|379062211	ribulose-1,5-bisphosphate carboxylase/oxygenase large subunit, partial (chloroplast) [Malus baccata]; ribulose-1,5-bisphosphate carboxylase/oxygenase large subunit, partial (chloroplast) [Malus halliana]; ribulose-1,5-bisphosphate carboxylase/oxygenase large subunit, partial (chloroplast) [Malus sp. 515-94C]; ribulose-1,5-bisphosphate carboxylase/oxygenase large subunit, partial (chloroplast) [Ma…	0	auto - shared MS/MS	0	27.12	DDFVEKDR	iTRAQ8plex@N-term; iTRAQ8plex(K)@6		missed K-D@6	-0.001906	1630.88	408.726	1630.88	408.727	4	7	10.1.1.1698.6	15.0639	1151.73	1083.28	15.05	0.43	2781.18
1	98.23	98.23	90.55	88.57	83.3	gi|379062287; gi|379062285; gi|379062283; gi|379062281; gi|379062279; gi|379062277; gi|379062275; gi|379062273; gi|379062271; gi|379062269; gi|379062267; gi|379062265; gi|379062263; gi|379062261; gi|379062259; gi|379062257; gi|379062211	ribulose-1,5-bisphosphate carboxylase/oxygenase large subunit, partial (chloroplast) [Malus baccata]; ribulose-1,5-bisphosphate carboxylase/oxygenase large subunit, partial (chloroplast) [Malus halliana]; ribulose-1,5-bisphosphate carboxylase/oxygenase large subunit, partial (chloroplast) [Malus sp. 515-94C]; ribulose-1,5-bisphosphate carboxylase/oxygenase large subunit, partial (chloroplast) [Ma…	0	auto - discordant peptide type	0	24.22	DDFVEKDR	iTRAQ8plex@N-term; iTRAQ8plex(K)@6; Dehydrated(D)@7		missed K-D@6	-0.00256783	1612.86	404.223	1612.87	404.224	4	10	1.1.1.1380.5	17.2168	6809.38	3520.19	16.96	0.49	8702.09
1	98.23	98.23	90.55	88.57	83.3	gi|379062287; gi|379062285; gi|379062283; gi|379062281; gi|379062279; gi|379062277; gi|379062275; gi|379062273; gi|379062271; gi|379062269; gi|379062267; gi|379062265; gi|379062263; gi|379062261; gi|379062259; gi|379062257; gi|379062211	ribulose-1,5-bisphosphate carboxylase/oxygenase large subunit, partial (chloroplast) [Malus baccata]; ribulose-1,5-bisphosphate carboxylase/oxygenase large subunit, partial (chloroplast) [Malus halliana]; ribulose-1,5-bisphosphate carboxylase/oxygenase large subunit, partial (chloroplast) [Malus sp. 515-94C]; ribulose-1,5-bisphosphate carboxylase/oxygenase large subunit, partial (chloroplast) [Ma…	0	auto - discordant peptide type	0	17.92	DDFVEKDR	iTRAQ8plex@N-term; Lys->Asn@6	Lys->Asn@336	missed K-D@6	0.0150963	1312.64	657.325	1312.62	657.317	2	7	1.1.1.1636.26	32.7239	687.58	400.44	32.92	0.8	1426.51
1	98.23	98.23	90.55	88.57	83.3	gi|379062287; gi|379062285; gi|379062283; gi|379062281; gi|379062279; gi|379062277; gi|379062275; gi|379062273; gi|379062271; gi|379062269; gi|379062267; gi|379062265; gi|379062263; gi|379062261; gi|379062259; gi|379062257; gi|379062211	ribulose-1,5-bisphosphate carboxylase/oxygenase large subunit, partial (chloroplast) [Malus baccata]; ribulose-1,5-bisphosphate carboxylase/oxygenase large subunit, partial (chloroplast) [Malus halliana]; ribulose-1,5-bisphosphate carboxylase/oxygenase large subunit, partial (chloroplast) [Malus sp. 515-94C]; ribulose-1,5-bisphosphate carboxylase/oxygenase large subunit, partial (chloroplast) [Ma…	0	auto - discordant peptide type	0	40.74	DFTKDDENVNSQPFMR	iTRAQ8plex@N-term; Phe->Leu@2; iTRAQ8plex(K)@4	Phe->Leu@179	cleaved L-D@N-term; missed K-D@4	0.0272212	2516.31	839.776	2516.28	839.767	3	11	7.1.1.1908.30	35.8094	568.24	515.47	35.76	0.24	4199.86
1	98.23	98.23	90.55	88.57	83.3	gi|379062287; gi|379062285; gi|379062283; gi|379062281; gi|379062279; gi|379062277; gi|379062275; gi|379062273; gi|379062271; gi|379062269; gi|379062267; gi|379062265; gi|379062263; gi|379062261; gi|379062259; gi|379062257; gi|379062211	ribulose-1,5-bisphosphate carboxylase/oxygenase large subunit, partial (chloroplast) [Malus baccata]; ribulose-1,5-bisphosphate carboxylase/oxygenase large subunit, partial (chloroplast) [Malus halliana]; ribulose-1,5-bisphosphate carboxylase/oxygenase large subunit, partial (chloroplast) [Malus sp. 515-94C]; ribulose-1,5-bisphosphate carboxylase/oxygenase large subunit, partial (chloroplast) [Ma…	0	auto - shared MS/MS	0	89.72	DKLNK	iTRAQ8plex@N-term; iTRAQ8plex(K)@2; iTRAQ8plex(K)@5		missed K-L@2	-0.00690395	1528.96	383.248	1528.97	383.25	4	6	9.1.1.1419.3	10.9039	606.61	265.07	11.06	0.32	549.904
1	98.23	98.23	90.55	88.57	83.3	gi|379062287; gi|379062285; gi|379062283; gi|379062281; gi|379062279; gi|379062277; gi|379062275; gi|379062273; gi|379062271; gi|379062269; gi|379062267; gi|379062265; gi|379062263; gi|379062261; gi|379062259; gi|379062257; gi|379062211	ribulose-1,5-bisphosphate carboxylase/oxygenase large subunit, partial (chloroplast) [Malus baccata]; ribulose-1,5-bisphosphate carboxylase/oxygenase large subunit, partial (chloroplast) [Malus halliana]; ribulose-1,5-bisphosphate carboxylase/oxygenase large subunit, partial (chloroplast) [Malus sp. 515-94C]; ribulose-1,5-bisphosphate carboxylase/oxygenase large subunit, partial (chloroplast) [Ma…	0	auto - shared MS/MS	0	83.11	DKLNK	iTRAQ8plex@N-term; iTRAQ8plex(K)@2; iTRAQ8plex(K)@5		missed K-L@2	-0.00690395	1528.96	383.248	1528.97	383.25	4	5	9.1.1.1427.3	11.2217	606.61	362.03	11.06	0.32	870.399
1	98.23	98.23	90.55	88.57	83.3	gi|379062287; gi|379062285; gi|379062283; gi|379062281; gi|379062279; gi|379062277; gi|379062275; gi|379062273; gi|379062271; gi|379062269; gi|379062267; gi|379062265; gi|379062263; gi|379062261; gi|379062259; gi|379062257; gi|379062211	ribulose-1,5-bisphosphate carboxylase/oxygenase large subunit, partial (chloroplast) [Malus baccata]; ribulose-1,5-bisphosphate carboxylase/oxygenase large subunit, partial (chloroplast) [Malus halliana]; ribulose-1,5-bisphosphate carboxylase/oxygenase large subunit, partial (chloroplast) [Malus sp. 515-94C]; ribulose-1,5-bisphosphate carboxylase/oxygenase large subunit, partial (chloroplast) [Ma…	0	auto - shared MS/MS	0	64.05	DKLNK	iTRAQ8plex@N-term; iTRAQ8plex(K)@2; iTRAQ8plex(K)@5		missed K-L@2	-0.0124809	1528.96	383.247	1528.97	383.25	4	5	10.1.1.1624.3	11.4362	393.72	170.45	11.23	0.36	312.708
1	98.23	98.23	90.55	88.57	83.3	gi|379062287; gi|379062285; gi|379062283; gi|379062281; gi|379062279; gi|379062277; gi|379062275; gi|379062273; gi|379062271; gi|379062269; gi|379062267; gi|379062265; gi|379062263; gi|379062261; gi|379062259; gi|379062257; gi|379062211	ribulose-1,5-bisphosphate carboxylase/oxygenase large subunit, partial (chloroplast) [Malus baccata]; ribulose-1,5-bisphosphate carboxylase/oxygenase large subunit, partial (chloroplast) [Malus halliana]; ribulose-1,5-bisphosphate carboxylase/oxygenase large subunit, partial (chloroplast) [Malus sp. 515-94C]; ribulose-1,5-bisphosphate carboxylase/oxygenase large subunit, partial (chloroplast) [Ma…	0	auto - shared MS/MS	0	58.79	DKLNK	iTRAQ8plex@N-term; iTRAQ8plex(K)@2; iTRAQ8plex(K)@5		missed K-L@2	-0.00740184	1528.96	383.248	1528.97	383.25	4	5	3.1.1.1290.2	10.8765	143.72	140.59	10.92	0.48	380.207
1	98.23	98.23	90.55	88.57	83.3	gi|379062287; gi|379062285; gi|379062283; gi|379062281; gi|379062279; gi|379062277; gi|379062275; gi|379062273; gi|379062271; gi|379062269; gi|379062267; gi|379062265; gi|379062263; gi|379062261; gi|379062259; gi|379062257; gi|379062211	ribulose-1,5-bisphosphate carboxylase/oxygenase large subunit, partial (chloroplast) [Malus baccata]; ribulose-1,5-bisphosphate carboxylase/oxygenase large subunit, partial (chloroplast) [Malus halliana]; ribulose-1,5-bisphosphate carboxylase/oxygenase large subunit, partial (chloroplast) [Malus sp. 515-94C]; ribulose-1,5-bisphosphate carboxylase/oxygenase large subunit, partial (chloroplast) [Ma…	0	auto - shared MS/MS	0	55.42	DKLNK	iTRAQ8plex@N-term; iTRAQ8plex(K)@2; iTRAQ8plex(K)@5		missed K-L@2	-0.0124809	1528.96	383.247	1528.97	383.25	4	5	10.1.1.1618.3	11.0776	393.72	234.01	11.23	0.36	380.807
1	98.23	98.23	90.55	88.57	83.3	gi|379062287; gi|379062285; gi|379062283; gi|379062281; gi|379062279; gi|379062277; gi|379062275; gi|379062273; gi|379062271; gi|379062269; gi|379062267; gi|379062265; gi|379062263; gi|379062261; gi|379062259; gi|379062257; gi|379062211	ribulose-1,5-bisphosphate carboxylase/oxygenase large subunit, partial (chloroplast) [Malus baccata]; ribulose-1,5-bisphosphate carboxylase/oxygenase large subunit, partial (chloroplast) [Malus halliana]; ribulose-1,5-bisphosphate carboxylase/oxygenase large subunit, partial (chloroplast) [Malus sp. 515-94C]; ribulose-1,5-bisphosphate carboxylase/oxygenase large subunit, partial (chloroplast) [Ma…	0	auto - shared MS/MS	0	50.45	DKLNK	iTRAQ8plex@N-term; iTRAQ8plex(K)@2; iTRAQ8plex(K)@5		missed K-L@2	-0.0161813	1528.95	383.246	1528.97	383.25	4	6	1.1.1.1275.2	10.8568	770.36	300.6	11.15	0.36	902.611
1	98.23	98.23	90.55	88.57	83.3	gi|379062287; gi|379062285; gi|379062283; gi|379062281; gi|379062279; gi|379062277; gi|379062275; gi|379062273; gi|379062271; gi|379062269; gi|379062267; gi|379062265; gi|379062263; gi|379062261; gi|379062259; gi|379062257; gi|379062211	ribulose-1,5-bisphosphate carboxylase/oxygenase large subunit, partial (chloroplast) [Malus baccata]; ribulose-1,5-bisphosphate carboxylase/oxygenase large subunit, partial (chloroplast) [Malus halliana]; ribulose-1,5-bisphosphate carboxylase/oxygenase large subunit, partial (chloroplast) [Malus sp. 515-94C]; ribulose-1,5-bisphosphate carboxylase/oxygenase large subunit, partial (chloroplast) [Ma…	0	auto - shared MS/MS	0	32.8	DKLNK	iTRAQ8plex@N-term; iTRAQ8plex(K)@2; iTRAQ8plex(K)@5		missed K-L@2	-0.00699375	1528.96	383.248	1528.97	383.25	4	6	2.1.1.3087.2	56.0766	577.94	539.89	56.1	0.12	2360.88
1	98.23	98.23	90.55	88.57	83.3	gi|379062287; gi|379062285; gi|379062283; gi|379062281; gi|379062279; gi|379062277; gi|379062275; gi|379062273; gi|379062271; gi|379062269; gi|379062267; gi|379062265; gi|379062263; gi|379062261; gi|379062259; gi|379062257; gi|379062211	ribulose-1,5-bisphosphate carboxylase/oxygenase large subunit, partial (chloroplast) [Malus baccata]; ribulose-1,5-bisphosphate carboxylase/oxygenase large subunit, partial (chloroplast) [Malus halliana]; ribulose-1,5-bisphosphate carboxylase/oxygenase large subunit, partial (chloroplast) [Malus sp. 515-94C]; ribulose-1,5-bisphosphate carboxylase/oxygenase large subunit, partial (chloroplast) [Ma…	0	auto - shared MS/MS	0	30.67	DKLNK	iTRAQ8plex@N-term; iTRAQ8plex(K)@2; iTRAQ8plex(K)@5		missed K-L@2	-0.0111924	1528.96	383.247	1528.97	383.25	4	6	2.1.1.1355.5	13.1894	2847.08	2825.96	13.24	0.91	9718.28
1	98.23	98.23	90.55	88.57	83.3	gi|379062287; gi|379062285; gi|379062283; gi|379062281; gi|379062279; gi|379062277; gi|379062275; gi|379062273; gi|379062271; gi|379062269; gi|379062267; gi|379062265; gi|379062263; gi|379062261; gi|379062259; gi|379062257; gi|379062211	ribulose-1,5-bisphosphate carboxylase/oxygenase large subunit, partial (chloroplast) [Malus baccata]; ribulose-1,5-bisphosphate carboxylase/oxygenase large subunit, partial (chloroplast) [Malus halliana]; ribulose-1,5-bisphosphate carboxylase/oxygenase large subunit, partial (chloroplast) [Malus sp. 515-94C]; ribulose-1,5-bisphosphate carboxylase/oxygenase large subunit, partial (chloroplast) [Ma…	0	auto - shared MS/MS	0	25.89	DKLNK	iTRAQ8plex@N-term; iTRAQ8plex(K)@2; iTRAQ8plex(K)@5		missed K-L@2	-0.00699375	1528.96	383.248	1528.97	383.25	4	4	2.1.1.3127.2	56.4019	577.94	120.05	56.1	0.12	184.309
1	98.23	98.23	90.55	88.57	83.3	gi|379062287; gi|379062285; gi|379062283; gi|379062281; gi|379062279; gi|379062277; gi|379062275; gi|379062273; gi|379062271; gi|379062269; gi|379062267; gi|379062265; gi|379062263; gi|379062261; gi|379062259; gi|379062257; gi|379062211	ribulose-1,5-bisphosphate carboxylase/oxygenase large subunit, partial (chloroplast) [Malus baccata]; ribulose-1,5-bisphosphate carboxylase/oxygenase large subunit, partial (chloroplast) [Malus halliana]; ribulose-1,5-bisphosphate carboxylase/oxygenase large subunit, partial (chloroplast) [Malus sp. 515-94C]; ribulose-1,5-bisphosphate carboxylase/oxygenase large subunit, partial (chloroplast) [Ma…	0	auto - shared MS/MS	0	94.99	DLAR	iTRAQ8plex@N-term			-0.00889835	777.456	389.735	777.465	389.74	2	6	1.1.1.1246.2	9.25948	4216.93	745.68	8.67	0.26	775.2
1	98.23	98.23	90.55	88.57	83.3	gi|379062287; gi|379062285; gi|379062283; gi|379062281; gi|379062279; gi|379062277; gi|379062275; gi|379062273; gi|379062271; gi|379062269; gi|379062267; gi|379062265; gi|379062263; gi|379062261; gi|379062259; gi|379062257; gi|379062211	ribulose-1,5-bisphosphate carboxylase/oxygenase large subunit, partial (chloroplast) [Malus baccata]; ribulose-1,5-bisphosphate carboxylase/oxygenase large subunit, partial (chloroplast) [Malus halliana]; ribulose-1,5-bisphosphate carboxylase/oxygenase large subunit, partial (chloroplast) [Malus sp. 515-94C]; ribulose-1,5-bisphosphate carboxylase/oxygenase large subunit, partial (chloroplast) [Ma…	0	auto - shared MS/MS	0	93.66	DLAR	iTRAQ8plex@N-term			-0.00889835	777.456	389.735	777.465	389.74	2	6	1.1.1.1252.2	9.56527	4216.93	612.92	8.67	0.26	607.203
1	98.23	98.23	90.55	88.57	83.3	gi|379062287; gi|379062285; gi|379062283; gi|379062281; gi|379062279; gi|379062277; gi|379062275; gi|379062273; gi|379062271; gi|379062269; gi|379062267; gi|379062265; gi|379062263; gi|379062261; gi|379062259; gi|379062257; gi|379062211	ribulose-1,5-bisphosphate carboxylase/oxygenase large subunit, partial (chloroplast) [Malus baccata]; ribulose-1,5-bisphosphate carboxylase/oxygenase large subunit, partial (chloroplast) [Malus halliana]; ribulose-1,5-bisphosphate carboxylase/oxygenase large subunit, partial (chloroplast) [Malus sp. 515-94C]; ribulose-1,5-bisphosphate carboxylase/oxygenase large subunit, partial (chloroplast) [Ma…	0	auto - shared MS/MS	0	92.51	DLAR	iTRAQ8plex@N-term			-0.00773868	777.457	389.736	777.465	389.74	2	6	1.1.1.1289.2	11.7187	309.61	303.48	11.63	0.79	629.603
1	98.23	98.23	90.55	88.57	83.3	gi|379062287; gi|379062285; gi|379062283; gi|379062281; gi|379062279; gi|379062277; gi|379062275; gi|379062273; gi|379062271; gi|379062269; gi|379062267; gi|379062265; gi|379062263; gi|379062261; gi|379062259; gi|379062257; gi|379062211	ribulose-1,5-bisphosphate carboxylase/oxygenase large subunit, partial (chloroplast) [Malus baccata]; ribulose-1,5-bisphosphate carboxylase/oxygenase large subunit, partial (chloroplast) [Malus halliana]; ribulose-1,5-bisphosphate carboxylase/oxygenase large subunit, partial (chloroplast) [Malus sp. 515-94C]; ribulose-1,5-bisphosphate carboxylase/oxygenase large subunit, partial (chloroplast) [Ma…	0	auto - shared MS/MS	0	92	DLAR	iTRAQ8plex@N-term			-0.00889835	777.456	389.735	777.465	389.74	2	6	1.1.1.1240.2	8.95468	4216.93	1200.62	8.67	0.26	1319.49
1	98.23	98.23	90.55	88.57	83.3	gi|379062287; gi|379062285; gi|379062283; gi|379062281; gi|379062279; gi|379062277; gi|379062275; gi|379062273; gi|379062271; gi|379062269; gi|379062267; gi|379062265; gi|379062263; gi|379062261; gi|379062259; gi|379062257; gi|379062211	ribulose-1,5-bisphosphate carboxylase/oxygenase large subunit, partial (chloroplast) [Malus baccata]; ribulose-1,5-bisphosphate carboxylase/oxygenase large subunit, partial (chloroplast) [Malus halliana]; ribulose-1,5-bisphosphate carboxylase/oxygenase large subunit, partial (chloroplast) [Malus sp. 515-94C]; ribulose-1,5-bisphosphate carboxylase/oxygenase large subunit, partial (chloroplast) [Ma…	0	auto - shared MS/MS	0	89.29	DLAR	iTRAQ8plex@N-term			-0.0110956	777.454	389.734	777.465	389.74	2	6	1.1.1.1304.4	12.6237	318.8	229.05	12.97	0.85	619.554
1	98.23	98.23	90.55	88.57	83.3	gi|379062287; gi|379062285; gi|379062283; gi|379062281; gi|379062279; gi|379062277; gi|379062275; gi|379062273; gi|379062271; gi|379062269; gi|379062267; gi|379062265; gi|379062263; gi|379062261; gi|379062259; gi|379062257; gi|379062211	ribulose-1,5-bisphosphate carboxylase/oxygenase large subunit, partial (chloroplast) [Malus baccata]; ribulose-1,5-bisphosphate carboxylase/oxygenase large subunit, partial (chloroplast) [Malus halliana]; ribulose-1,5-bisphosphate carboxylase/oxygenase large subunit, partial (chloroplast) [Malus sp. 515-94C]; ribulose-1,5-bisphosphate carboxylase/oxygenase large subunit, partial (chloroplast) [Ma…	0	auto - shared MS/MS	0	82.34	DLAR	iTRAQ8plex@N-term			-0.00889835	777.456	389.735	777.465	389.74	2	6	1.1.1.1268.2	10.528	4216.93	357.11	8.67	0.26	495.199
1	98.23	98.23	90.55	88.57	83.3	gi|379062287; gi|379062285; gi|379062283; gi|379062281; gi|379062279; gi|379062277; gi|379062275; gi|379062273; gi|379062271; gi|379062269; gi|379062267; gi|379062265; gi|379062263; gi|379062261; gi|379062259; gi|379062257; gi|379062211	ribulose-1,5-bisphosphate carboxylase/oxygenase large subunit, partial (chloroplast) [Malus baccata]; ribulose-1,5-bisphosphate carboxylase/oxygenase large subunit, partial (chloroplast) [Malus halliana]; ribulose-1,5-bisphosphate carboxylase/oxygenase large subunit, partial (chloroplast) [Malus sp. 515-94C]; ribulose-1,5-bisphosphate carboxylase/oxygenase large subunit, partial (chloroplast) [Ma…	0	auto - shared MS/MS	0	77.41	DLAR	iTRAQ8plex@N-term			-0.00889835	777.456	389.735	777.465	389.74	2	6	1.1.1.1258.3	9.89903	4216.93	498.05	8.67	0.26	567.504
1	98.23	98.23	90.55	88.57	83.3	gi|379062287; gi|379062285; gi|379062283; gi|379062281; gi|379062279; gi|379062277; gi|379062275; gi|379062273; gi|379062271; gi|379062269; gi|379062267; gi|379062265; gi|379062263; gi|379062261; gi|379062259; gi|379062257; gi|379062211	ribulose-1,5-bisphosphate carboxylase/oxygenase large subunit, partial (chloroplast) [Malus baccata]; ribulose-1,5-bisphosphate carboxylase/oxygenase large subunit, partial (chloroplast) [Malus halliana]; ribulose-1,5-bisphosphate carboxylase/oxygenase large subunit, partial (chloroplast) [Malus sp. 515-94C]; ribulose-1,5-bisphosphate carboxylase/oxygenase large subunit, partial (chloroplast) [Ma…	0	auto - shared MS/MS	0	59.41	DLAR	iTRAQ8plex@N-term			-0.00889835	777.456	389.735	777.465	389.74	2	6	1.1.1.1263.3	10.1967	4216.93	441.61	8.67	0.26	744.314
1	98.23	98.23	90.55	88.57	83.3	gi|379062287; gi|379062285; gi|379062283; gi|379062281; gi|379062279; gi|379062277; gi|379062275; gi|379062273; gi|379062271; gi|379062269; gi|379062267; gi|379062265; gi|379062263; gi|379062261; gi|379062259; gi|379062257; gi|379062211	ribulose-1,5-bisphosphate carboxylase/oxygenase large subunit, partial (chloroplast) [Malus baccata]; ribulose-1,5-bisphosphate carboxylase/oxygenase large subunit, partial (chloroplast) [Malus halliana]; ribulose-1,5-bisphosphate carboxylase/oxygenase large subunit, partial (chloroplast) [Malus sp. 515-94C]; ribulose-1,5-bisphosphate carboxylase/oxygenase large subunit, partial (chloroplast) [Ma…	0	auto - shared MS/MS	0	54.44	DLAR	iTRAQ8plex@N-term			-0.00889835	777.456	389.735	777.465	389.74	2	6	1.1.1.1274.3	10.8196	4216.93	328.18	8.67	0.26	595.504
1	98.23	98.23	90.55	88.57	83.3	gi|379062287; gi|379062285; gi|379062283; gi|379062281; gi|379062279; gi|379062277; gi|379062275; gi|379062273; gi|379062271; gi|379062269; gi|379062267; gi|379062265; gi|379062263; gi|379062261; gi|379062259; gi|379062257; gi|379062211	ribulose-1,5-bisphosphate carboxylase/oxygenase large subunit, partial (chloroplast) [Malus baccata]; ribulose-1,5-bisphosphate carboxylase/oxygenase large subunit, partial (chloroplast) [Malus halliana]; ribulose-1,5-bisphosphate carboxylase/oxygenase large subunit, partial (chloroplast) [Malus sp. 515-94C]; ribulose-1,5-bisphosphate carboxylase/oxygenase large subunit, partial (chloroplast) [Ma…	0	auto - shared MS/MS	0	49.85	DLAR	iTRAQ8plex@N-term			-0.00773868	777.457	389.736	777.465	389.74	2	5	1.1.1.1294.5	12.0268	309.61	246.16	11.63	0.79	616.829
1	98.23	98.23	90.55	88.57	83.3	gi|379062287; gi|379062285; gi|379062283; gi|379062281; gi|379062279; gi|379062277; gi|379062275; gi|379062273; gi|379062271; gi|379062269; gi|379062267; gi|379062265; gi|379062263; gi|379062261; gi|379062259; gi|379062257; gi|379062211	ribulose-1,5-bisphosphate carboxylase/oxygenase large subunit, partial (chloroplast) [Malus baccata]; ribulose-1,5-bisphosphate carboxylase/oxygenase large subunit, partial (chloroplast) [Malus halliana]; ribulose-1,5-bisphosphate carboxylase/oxygenase large subunit, partial (chloroplast) [Malus sp. 515-94C]; ribulose-1,5-bisphosphate carboxylase/oxygenase large subunit, partial (chloroplast) [Ma…	0	auto - shared MS/MS	0	36.81	DLAR	iTRAQ8plex@N-term			-0.00889835	777.456	389.735	777.465	389.74	2	6	1.1.1.1231.3	8.63292	4216.93	3995.49	8.67	0.26	4582.44
1	98.23	98.23	90.55	88.57	83.3	gi|379062287; gi|379062285; gi|379062283; gi|379062281; gi|379062279; gi|379062277; gi|379062275; gi|379062273; gi|379062271; gi|379062269; gi|379062267; gi|379062265; gi|379062263; gi|379062261; gi|379062259; gi|379062257; gi|379062211	ribulose-1,5-bisphosphate carboxylase/oxygenase large subunit, partial (chloroplast) [Malus baccata]; ribulose-1,5-bisphosphate carboxylase/oxygenase large subunit, partial (chloroplast) [Malus halliana]; ribulose-1,5-bisphosphate carboxylase/oxygenase large subunit, partial (chloroplast) [Malus sp. 515-94C]; ribulose-1,5-bisphosphate carboxylase/oxygenase large subunit, partial (chloroplast) [Ma…	0	auto - discordant peptide type	0	42.93	DNGLLL	iTRAQ8plex@N-term		cleaved L-H@C-term	-0.00543667	947.554	474.784	947.559	474.787	2	8	6.1.1.1903.6	35.0634	110447	57574.4	34.87	0.3	53845.6
1	98.23	98.23	90.55	88.57	83.3	gi|379062287; gi|379062285; gi|379062283; gi|379062281; gi|379062279; gi|379062277; gi|379062275; gi|379062273; gi|379062271; gi|379062269; gi|379062267; gi|379062265; gi|379062263; gi|379062261; gi|379062259; gi|379062257; gi|379062211	ribulose-1,5-bisphosphate carboxylase/oxygenase large subunit, partial (chloroplast) [Malus baccata]; ribulose-1,5-bisphosphate carboxylase/oxygenase large subunit, partial (chloroplast) [Malus halliana]; ribulose-1,5-bisphosphate carboxylase/oxygenase large subunit, partial (chloroplast) [Malus sp. 515-94C]; ribulose-1,5-bisphosphate carboxylase/oxygenase large subunit, partial (chloroplast) [Ma…	0	auto - discordant peptide type	0	35.79	DNGLLL	iTRAQ8plex@N-term		cleaved L-H@C-term	-0.00543667	947.554	474.784	947.559	474.787	2	7	6.1.1.1908.6	35.3685	110447	12385.5	34.87	0.3	13577.3
1	98.23	98.23	90.55	88.57	83.3	gi|379062287; gi|379062285; gi|379062283; gi|379062281; gi|379062279; gi|379062277; gi|379062275; gi|379062273; gi|379062271; gi|379062269; gi|379062267; gi|379062265; gi|379062263; gi|379062261; gi|379062259; gi|379062257; gi|379062211	ribulose-1,5-bisphosphate carboxylase/oxygenase large subunit, partial (chloroplast) [Malus baccata]; ribulose-1,5-bisphosphate carboxylase/oxygenase large subunit, partial (chloroplast) [Malus halliana]; ribulose-1,5-bisphosphate carboxylase/oxygenase large subunit, partial (chloroplast) [Malus sp. 515-94C]; ribulose-1,5-bisphosphate carboxylase/oxygenase large subunit, partial (chloroplast) [Ma…	0	auto - discordant peptide type	0	35.63	DNGLLL	iTRAQ8plex@N-term		cleaved L-H@C-term	-0.00543667	947.554	474.784	947.559	474.787	2	7	6.1.1.1893.8	34.4667	110447	2950.1	34.87	0.3	4646.76
1	98.23	98.23	90.55	88.57	83.3	gi|379062287; gi|379062285; gi|379062283; gi|379062281; gi|379062279; gi|379062277; gi|379062275; gi|379062273; gi|379062271; gi|379062269; gi|379062267; gi|379062265; gi|379062263; gi|379062261; gi|379062259; gi|379062257; gi|379062211	ribulose-1,5-bisphosphate carboxylase/oxygenase large subunit, partial (chloroplast) [Malus baccata]; ribulose-1,5-bisphosphate carboxylase/oxygenase large subunit, partial (chloroplast) [Malus halliana]; ribulose-1,5-bisphosphate carboxylase/oxygenase large subunit, partial (chloroplast) [Malus sp. 515-94C]; ribulose-1,5-bisphosphate carboxylase/oxygenase large subunit, partial (chloroplast) [Ma…	0	auto - discordant peptide type	0	26.06	DNGLLL	iTRAQ8plex@N-term; Deamidated(N)@2		cleaved L-H@C-term	0.0532279	948.597	475.306	948.543	475.279	2	7	2.1.1.1749.5	37.1046	2704.95	381.16	36.66	0.37	2278.09
1	98.23	98.23	90.55	88.57	83.3	gi|379062287; gi|379062285; gi|379062283; gi|379062281; gi|379062279; gi|379062277; gi|379062275; gi|379062273; gi|379062271; gi|379062269; gi|379062267; gi|379062265; gi|379062263; gi|379062261; gi|379062259; gi|379062257; gi|379062211	ribulose-1,5-bisphosphate carboxylase/oxygenase large subunit, partial (chloroplast) [Malus baccata]; ribulose-1,5-bisphosphate carboxylase/oxygenase large subunit, partial (chloroplast) [Malus halliana]; ribulose-1,5-bisphosphate carboxylase/oxygenase large subunit, partial (chloroplast) [Malus sp. 515-94C]; ribulose-1,5-bisphosphate carboxylase/oxygenase large subunit, partial (chloroplast) [Ma…	0	auto - discordant peptide type	0	15.63	DNGLLL	iTRAQ8plex@N-term		cleaved L-H@C-term	-0.00543667	947.554	474.784	947.559	474.787	2	7	6.1.1.1913.5	35.6724	110447	4908.76	34.87	0.3	7696.11
1	98.23	98.23	90.55	88.57	83.3	gi|379062287; gi|379062285; gi|379062283; gi|379062281; gi|379062279; gi|379062277; gi|379062275; gi|379062273; gi|379062271; gi|379062269; gi|379062267; gi|379062265; gi|379062263; gi|379062261; gi|379062259; gi|379062257; gi|379062211	ribulose-1,5-bisphosphate carboxylase/oxygenase large subunit, partial (chloroplast) [Malus baccata]; ribulose-1,5-bisphosphate carboxylase/oxygenase large subunit, partial (chloroplast) [Malus halliana]; ribulose-1,5-bisphosphate carboxylase/oxygenase large subunit, partial (chloroplast) [Malus sp. 515-94C]; ribulose-1,5-bisphosphate carboxylase/oxygenase large subunit, partial (chloroplast) [Ma…	0	auto - discordant peptide type	0	99	DNGLLLH	iTRAQ8plex@N-term; Deamidated(N)@2		cleaved H-I@C-term	-0.00143242	1085.6	543.808	1085.6	543.808	2	12	2.1.1.1522.12	23.3242	11599.1	10114.5	23.36	0.18	16870.2
1	98.23	98.23	90.55	88.57	83.3	gi|379062287; gi|379062285; gi|379062283; gi|379062281; gi|379062279; gi|379062277; gi|379062275; gi|379062273; gi|379062271; gi|379062269; gi|379062267; gi|379062265; gi|379062263; gi|379062261; gi|379062259; gi|379062257; gi|379062211	ribulose-1,5-bisphosphate carboxylase/oxygenase large subunit, partial (chloroplast) [Malus baccata]; ribulose-1,5-bisphosphate carboxylase/oxygenase large subunit, partial (chloroplast) [Malus halliana]; ribulose-1,5-bisphosphate carboxylase/oxygenase large subunit, partial (chloroplast) [Malus sp. 515-94C]; ribulose-1,5-bisphosphate carboxylase/oxygenase large subunit, partial (chloroplast) [Ma…	0	auto - discordant peptide type	0	99	DNGLLLH	iTRAQ8plex@N-term		cleaved H-I@C-term	-0.0036264	1084.61	543.315	1084.62	543.316	2	11	7.1.1.1683.22	22.1593	134848	16041.4	21.76	0.24	26471.9
1	98.23	98.23	90.55	88.57	83.3	gi|379062287; gi|379062285; gi|379062283; gi|379062281; gi|379062279; gi|379062277; gi|379062275; gi|379062273; gi|379062271; gi|379062269; gi|379062267; gi|379062265; gi|379062263; gi|379062261; gi|379062259; gi|379062257; gi|379062211	ribulose-1,5-bisphosphate carboxylase/oxygenase large subunit, partial (chloroplast) [Malus baccata]; ribulose-1,5-bisphosphate carboxylase/oxygenase large subunit, partial (chloroplast) [Malus halliana]; ribulose-1,5-bisphosphate carboxylase/oxygenase large subunit, partial (chloroplast) [Malus sp. 515-94C]; ribulose-1,5-bisphosphate carboxylase/oxygenase large subunit, partial (chloroplast) [Ma…	0	auto - discordant peptide type	0	97.56	DNGLLLH	iTRAQ8plex@N-term; Deamidated(N)@2		cleaved H-I@C-term	-0.00522087	1085.6	543.806	1085.6	543.808	2	9	6.1.1.1723.19	24.1528	2593.25	1961.96	24.06	0.37	5313.15
1	98.23	98.23	90.55	88.57	83.3	gi|379062287; gi|379062285; gi|379062283; gi|379062281; gi|379062279; gi|379062277; gi|379062275; gi|379062273; gi|379062271; gi|379062269; gi|379062267; gi|379062265; gi|379062263; gi|379062261; gi|379062259; gi|379062257; gi|379062211	ribulose-1,5-bisphosphate carboxylase/oxygenase large subunit, partial (chloroplast) [Malus baccata]; ribulose-1,5-bisphosphate carboxylase/oxygenase large subunit, partial (chloroplast) [Malus halliana]; ribulose-1,5-bisphosphate carboxylase/oxygenase large subunit, partial (chloroplast) [Malus sp. 515-94C]; ribulose-1,5-bisphosphate carboxylase/oxygenase large subunit, partial (chloroplast) [Ma…	0	auto - discordant peptide type	0	96.99	DNGLLLH	iTRAQ8plex@N-term; Deamidated(N)@2		cleaved H-I@C-term	-0.00357106	1085.6	543.807	1085.6	543.808	2	9	1.1.1.1506.22	24.9095	1985.49	1943.37	24.93	0.43	3670.81
1	98.23	98.23	90.55	88.57	83.3	gi|379062287; gi|379062285; gi|379062283; gi|379062281; gi|379062279; gi|379062277; gi|379062275; gi|379062273; gi|379062271; gi|379062269; gi|379062267; gi|379062265; gi|379062263; gi|379062261; gi|379062259; gi|379062257; gi|379062211	ribulose-1,5-bisphosphate carboxylase/oxygenase large subunit, partial (chloroplast) [Malus baccata]; ribulose-1,5-bisphosphate carboxylase/oxygenase large subunit, partial (chloroplast) [Malus halliana]; ribulose-1,5-bisphosphate carboxylase/oxygenase large subunit, partial (chloroplast) [Malus sp. 515-94C]; ribulose-1,5-bisphosphate carboxylase/oxygenase large subunit, partial (chloroplast) [Ma…	0	auto - discordant peptide type	0	96.33	DNGLLLH	iTRAQ8plex@N-term		cleaved H-I@C-term	-0.00463811	1084.61	543.314	1084.62	543.316	2	8	8.1.1.1716.21	20.9552	2079.39	1050.42	21.16	0.48	4884.55
1	98.23	98.23	90.55	88.57	83.3	gi|379062287; gi|379062285; gi|379062283; gi|379062281; gi|379062279; gi|379062277; gi|379062275; gi|379062273; gi|379062271; gi|379062269; gi|379062267; gi|379062265; gi|379062263; gi|379062261; gi|379062259; gi|379062257; gi|379062211	ribulose-1,5-bisphosphate carboxylase/oxygenase large subunit, partial (chloroplast) [Malus baccata]; ribulose-1,5-bisphosphate carboxylase/oxygenase large subunit, partial (chloroplast) [Malus halliana]; ribulose-1,5-bisphosphate carboxylase/oxygenase large subunit, partial (chloroplast) [Malus sp. 515-94C]; ribulose-1,5-bisphosphate carboxylase/oxygenase large subunit, partial (chloroplast) [Ma…	0	auto - discordant peptide type	0	96.31	DNGLLLH	iTRAQ8plex@N-term		cleaved H-I@C-term	-0.00370038	1084.61	543.315	1084.62	543.316	2	11	10.1.1.1796.20	21.0166	15549.6	9263.33	21.09	0.12	10397.4
1	98.23	98.23	90.55	88.57	83.3	gi|379062287; gi|379062285; gi|379062283; gi|379062281; gi|379062279; gi|379062277; gi|379062275; gi|379062273; gi|379062271; gi|379062269; gi|379062267; gi|379062265; gi|379062263; gi|379062261; gi|379062259; gi|379062257; gi|379062211	ribulose-1,5-bisphosphate carboxylase/oxygenase large subunit, partial (chloroplast) [Malus baccata]; ribulose-1,5-bisphosphate carboxylase/oxygenase large subunit, partial (chloroplast) [Malus halliana]; ribulose-1,5-bisphosphate carboxylase/oxygenase large subunit, partial (chloroplast) [Malus sp. 515-94C]; ribulose-1,5-bisphosphate carboxylase/oxygenase large subunit, partial (chloroplast) [Ma…	0	auto - discordant peptide type	0	93.64	DNGLLLH	iTRAQ8plex@N-term		cleaved H-I@C-term	-0.00330693	1084.62	543.315	1084.62	543.316	2	11	2.1.1.1496.20	21.7649	41653.9	29189.6	21.61	0.31	44691
1	98.23	98.23	90.55	88.57	83.3	gi|379062287; gi|379062285; gi|379062283; gi|379062281; gi|379062279; gi|379062277; gi|379062275; gi|379062273; gi|379062271; gi|379062269; gi|379062267; gi|379062265; gi|379062263; gi|379062261; gi|379062259; gi|379062257; gi|379062211	ribulose-1,5-bisphosphate carboxylase/oxygenase large subunit, partial (chloroplast) [Malus baccata]; ribulose-1,5-bisphosphate carboxylase/oxygenase large subunit, partial (chloroplast) [Malus halliana]; ribulose-1,5-bisphosphate carboxylase/oxygenase large subunit, partial (chloroplast) [Malus sp. 515-94C]; ribulose-1,5-bisphosphate carboxylase/oxygenase large subunit, partial (chloroplast) [Ma…	0	auto - discordant peptide type	0	93.47	DNGLLLH	iTRAQ8plex@N-term; Deamidated(N)@2		cleaved H-I@C-term	-0.00357106	1085.6	543.807	1085.6	543.808	2	9	1.1.1.1505.19	24.8433	1985.49	1713.89	24.93	0.43	2792.03
1	98.23	98.23	90.55	88.57	83.3	gi|379062287; gi|379062285; gi|379062283; gi|379062281; gi|379062279; gi|379062277; gi|379062275; gi|379062273; gi|379062271; gi|379062269; gi|379062267; gi|379062265; gi|379062263; gi|379062261; gi|379062259; gi|379062257; gi|379062211	ribulose-1,5-bisphosphate carboxylase/oxygenase large subunit, partial (chloroplast) [Malus baccata]; ribulose-1,5-bisphosphate carboxylase/oxygenase large subunit, partial (chloroplast) [Malus halliana]; ribulose-1,5-bisphosphate carboxylase/oxygenase large subunit, partial (chloroplast) [Malus sp. 515-94C]; ribulose-1,5-bisphosphate carboxylase/oxygenase large subunit, partial (chloroplast) [Ma…	0	auto - discordant peptide type	0	89.61	DNGLLLH	iTRAQ8plex@N-term		cleaved H-I@C-term	-0.0127198	1084.61	543.31	1084.62	543.316	2	8	1.1.1.1463.21	22.2872	904.19	858.22	22.31	1.1	2508.89
1	98.23	98.23	90.55	88.57	83.3	gi|379062287; gi|379062285; gi|379062283; gi|379062281; gi|379062279; gi|379062277; gi|379062275; gi|379062273; gi|379062271; gi|379062269; gi|379062267; gi|379062265; gi|379062263; gi|379062261; gi|379062259; gi|379062257; gi|379062211	ribulose-1,5-bisphosphate carboxylase/oxygenase large subunit, partial (chloroplast) [Malus baccata]; ribulose-1,5-bisphosphate carboxylase/oxygenase large subunit, partial (chloroplast) [Malus halliana]; ribulose-1,5-bisphosphate carboxylase/oxygenase large subunit, partial (chloroplast) [Malus sp. 515-94C]; ribulose-1,5-bisphosphate carboxylase/oxygenase large subunit, partial (chloroplast) [Ma…	0	auto - discordant peptide type	0	87.36	DNGLLLH	iTRAQ8plex@N-term; Deamidated(N)@2		cleaved H-I@C-term	-0.00174	1085.6	543.808	1085.6	543.808	2	8	1.1.1.1478.25	23.2104	633.25	625.36	23.28	0.49	1992.5
1	98.23	98.23	90.55	88.57	83.3	gi|379062287; gi|379062285; gi|379062283; gi|379062281; gi|379062279; gi|379062277; gi|379062275; gi|379062273; gi|379062271; gi|379062269; gi|379062267; gi|379062265; gi|379062263; gi|379062261; gi|379062259; gi|379062257; gi|379062211	ribulose-1,5-bisphosphate carboxylase/oxygenase large subunit, partial (chloroplast) [Malus baccata]; ribulose-1,5-bisphosphate carboxylase/oxygenase large subunit, partial (chloroplast) [Malus halliana]; ribulose-1,5-bisphosphate carboxylase/oxygenase large subunit, partial (chloroplast) [Malus sp. 515-94C]; ribulose-1,5-bisphosphate carboxylase/oxygenase large subunit, partial (chloroplast) [Ma…	0	auto - discordant peptide type	0	85.7	DNGLLLH	iTRAQ8plex@N-term; Deamidated(N)@2		cleaved H-I@C-term	0.0002742	1085.6	362.875	1085.6	362.875	3	9	1.1.1.1496.5	24.2691	2818.26	2763.14	24.26	0.37	5527.81
1	98.23	98.23	90.55	88.57	83.3	gi|379062287; gi|379062285; gi|379062283; gi|379062281; gi|379062279; gi|379062277; gi|379062275; gi|379062273; gi|379062271; gi|379062269; gi|379062267; gi|379062265; gi|379062263; gi|379062261; gi|379062259; gi|379062257; gi|379062211	ribulose-1,5-bisphosphate carboxylase/oxygenase large subunit, partial (chloroplast) [Malus baccata]; ribulose-1,5-bisphosphate carboxylase/oxygenase large subunit, partial (chloroplast) [Malus halliana]; ribulose-1,5-bisphosphate carboxylase/oxygenase large subunit, partial (chloroplast) [Malus sp. 515-94C]; ribulose-1,5-bisphosphate carboxylase/oxygenase large subunit, partial (chloroplast) [Ma…	0	auto - discordant peptide type	0	84.19	DNGLLLH	iTRAQ8plex@N-term		cleaved H-I@C-term	-0.00581519	1084.61	543.313	1084.62	543.316	2	8	9.1.1.1592.26	21.1968	2533.05	1903.65	21.33	0.49	6553.53
1	98.23	98.23	90.55	88.57	83.3	gi|379062287; gi|379062285; gi|379062283; gi|379062281; gi|379062279; gi|379062277; gi|379062275; gi|379062273; gi|379062271; gi|379062269; gi|379062267; gi|379062265; gi|379062263; gi|379062261; gi|379062259; gi|379062257; gi|379062211	ribulose-1,5-bisphosphate carboxylase/oxygenase large subunit, partial (chloroplast) [Malus baccata]; ribulose-1,5-bisphosphate carboxylase/oxygenase large subunit, partial (chloroplast) [Malus halliana]; ribulose-1,5-bisphosphate carboxylase/oxygenase large subunit, partial (chloroplast) [Malus sp. 515-94C]; ribulose-1,5-bisphosphate carboxylase/oxygenase large subunit, partial (chloroplast) [Ma…	0	auto - discordant peptide type	0	78.97	DNGLLLH	iTRAQ8plex@N-term; Deamidated(N)@2		cleaved H-I@C-term	-0.00973011	1085.59	543.804	1085.6	543.808	2	9	10.1.1.1838.10	23.4988	201.532	201.532			3107.81
1	98.23	98.23	90.55	88.57	83.3	gi|379062287; gi|379062285; gi|379062283; gi|379062281; gi|379062279; gi|379062277; gi|379062275; gi|379062273; gi|379062271; gi|379062269; gi|379062267; gi|379062265; gi|379062263; gi|379062261; gi|379062259; gi|379062257; gi|379062211	ribulose-1,5-bisphosphate carboxylase/oxygenase large subunit, partial (chloroplast) [Malus baccata]; ribulose-1,5-bisphosphate carboxylase/oxygenase large subunit, partial (chloroplast) [Malus halliana]; ribulose-1,5-bisphosphate carboxylase/oxygenase large subunit, partial (chloroplast) [Malus sp. 515-94C]; ribulose-1,5-bisphosphate carboxylase/oxygenase large subunit, partial (chloroplast) [Ma…	0	auto - discordant peptide type	0	78.59	DNGLLLH	iTRAQ8plex@N-term; Deamidated(N)@2		cleaved H-I@C-term	-0.00179863	1085.6	543.808	1085.6	543.808	2	8	2.1.1.1529.12	23.7399	3821.4	2170.26	24.02	0.6	5787.54
1	98.23	98.23	90.55	88.57	83.3	gi|379062287; gi|379062285; gi|379062283; gi|379062281; gi|379062279; gi|379062277; gi|379062275; gi|379062273; gi|379062271; gi|379062269; gi|379062267; gi|379062265; gi|379062263; gi|379062261; gi|379062259; gi|379062257; gi|379062211	ribulose-1,5-bisphosphate carboxylase/oxygenase large subunit, partial (chloroplast) [Malus baccata]; ribulose-1,5-bisphosphate carboxylase/oxygenase large subunit, partial (chloroplast) [Malus halliana]; ribulose-1,5-bisphosphate carboxylase/oxygenase large subunit, partial (chloroplast) [Malus sp. 515-94C]; ribulose-1,5-bisphosphate carboxylase/oxygenase large subunit, partial (chloroplast) [Ma…	0	auto - discordant peptide type	0	73.39	DNGLLLH	iTRAQ8plex@N-term; Deamidated(N)@2		cleaved H-I@C-term	-0.00546501	1085.6	543.806	1085.6	543.808	2	8	6.1.1.1711.24	23.4348	1676.05	1605.97	23.45	0.48	4622.86
1	98.23	98.23	90.55	88.57	83.3	gi|379062287; gi|379062285; gi|379062283; gi|379062281; gi|379062279; gi|379062277; gi|379062275; gi|379062273; gi|379062271; gi|379062269; gi|379062267; gi|379062265; gi|379062263; gi|379062261; gi|379062259; gi|379062257; gi|379062211	ribulose-1,5-bisphosphate carboxylase/oxygenase large subunit, partial (chloroplast) [Malus baccata]; ribulose-1,5-bisphosphate carboxylase/oxygenase large subunit, partial (chloroplast) [Malus halliana]; ribulose-1,5-bisphosphate carboxylase/oxygenase large subunit, partial (chloroplast) [Malus sp. 515-94C]; ribulose-1,5-bisphosphate carboxylase/oxygenase large subunit, partial (chloroplast) [Ma…	0	auto - discordant peptide type	0	67.36	DNGLLLH	iTRAQ8plex@N-term		cleaved H-I@C-term	-0.00330693	1084.62	543.315	1084.62	543.316	2	9	2.1.1.1501.12	22.0599	41653.9	8304.58	21.61	0.31	21907.6
1	98.23	98.23	90.55	88.57	83.3	gi|379062287; gi|379062285; gi|379062283; gi|379062281; gi|379062279; gi|379062277; gi|379062275; gi|379062273; gi|379062271; gi|379062269; gi|379062267; gi|379062265; gi|379062263; gi|379062261; gi|379062259; gi|379062257; gi|379062211	ribulose-1,5-bisphosphate carboxylase/oxygenase large subunit, partial (chloroplast) [Malus baccata]; ribulose-1,5-bisphosphate carboxylase/oxygenase large subunit, partial (chloroplast) [Malus halliana]; ribulose-1,5-bisphosphate carboxylase/oxygenase large subunit, partial (chloroplast) [Malus sp. 515-94C]; ribulose-1,5-bisphosphate carboxylase/oxygenase large subunit, partial (chloroplast) [Ma…	0	auto - discordant peptide type	0	66.69	DNGLLLH	iTRAQ8plex@N-term; Deamidated(N)@2		cleaved H-I@C-term	-0.0031161	1085.6	543.807	1085.6	543.808	2	10	4.1.1.1678.27	23.4135	1595.3	1590.43	23.42	0.67	6336.48
1	98.23	98.23	90.55	88.57	83.3	gi|379062287; gi|379062285; gi|379062283; gi|379062281; gi|379062279; gi|379062277; gi|379062275; gi|379062273; gi|379062271; gi|379062269; gi|379062267; gi|379062265; gi|379062263; gi|379062261; gi|379062259; gi|379062257; gi|379062211	ribulose-1,5-bisphosphate carboxylase/oxygenase large subunit, partial (chloroplast) [Malus baccata]; ribulose-1,5-bisphosphate carboxylase/oxygenase large subunit, partial (chloroplast) [Malus halliana]; ribulose-1,5-bisphosphate carboxylase/oxygenase large subunit, partial (chloroplast) [Malus sp. 515-94C]; ribulose-1,5-bisphosphate carboxylase/oxygenase large subunit, partial (chloroplast) [Ma…	0	auto - discordant peptide type	0	65.65	DNGLLLH	iTRAQ8plex@N-term		cleaved H-I@C-term	-0.00539974	1084.61	362.545	1084.62	362.547	3	9	7.1.1.1673.3	21.5202	58607.3	6089.92	21.76	0.3	7777.98
1	98.23	98.23	90.55	88.57	83.3	gi|379062287; gi|379062285; gi|379062283; gi|379062281; gi|379062279; gi|379062277; gi|379062275; gi|379062273; gi|379062271; gi|379062269; gi|379062267; gi|379062265; gi|379062263; gi|379062261; gi|379062259; gi|379062257; gi|379062211	ribulose-1,5-bisphosphate carboxylase/oxygenase large subunit, partial (chloroplast) [Malus baccata]; ribulose-1,5-bisphosphate carboxylase/oxygenase large subunit, partial (chloroplast) [Malus halliana]; ribulose-1,5-bisphosphate carboxylase/oxygenase large subunit, partial (chloroplast) [Malus sp. 515-94C]; ribulose-1,5-bisphosphate carboxylase/oxygenase large subunit, partial (chloroplast) [Ma…	0	auto - discordant peptide type	0	62.54	DNGLLLH	iTRAQ8plex@N-term		cleaved H-I@C-term	-0.0036264	1084.61	543.315	1084.62	543.316	2	9	7.1.1.1688.21	22.4622	134848	2379.86	21.76	0.24	10036.6
1	98.23	98.23	90.55	88.57	83.3	gi|379062287; gi|379062285; gi|379062283; gi|379062281; gi|379062279; gi|379062277; gi|379062275; gi|379062273; gi|379062271; gi|379062269; gi|379062267; gi|379062265; gi|379062263; gi|379062261; gi|379062259; gi|379062257; gi|379062211	ribulose-1,5-bisphosphate carboxylase/oxygenase large subunit, partial (chloroplast) [Malus baccata]; ribulose-1,5-bisphosphate carboxylase/oxygenase large subunit, partial (chloroplast) [Malus halliana]; ribulose-1,5-bisphosphate carboxylase/oxygenase large subunit, partial (chloroplast) [Malus sp. 515-94C]; ribulose-1,5-bisphosphate carboxylase/oxygenase large subunit, partial (chloroplast) [Ma…	0	auto - discordant peptide type	0	60.79	DNGLLLH	iTRAQ8plex@N-term		cleaved H-I@C-term	-0.00581519	1084.61	543.313	1084.62	543.316	2	8	9.1.1.1597.27	21.5028	2533.05	1654.4	21.33	0.49	5772.14
1	98.23	98.23	90.55	88.57	83.3	gi|379062287; gi|379062285; gi|379062283; gi|379062281; gi|379062279; gi|379062277; gi|379062275; gi|379062273; gi|379062271; gi|379062269; gi|379062267; gi|379062265; gi|379062263; gi|379062261; gi|379062259; gi|379062257; gi|379062211	ribulose-1,5-bisphosphate carboxylase/oxygenase large subunit, partial (chloroplast) [Malus baccata]; ribulose-1,5-bisphosphate carboxylase/oxygenase large subunit, partial (chloroplast) [Malus halliana]; ribulose-1,5-bisphosphate carboxylase/oxygenase large subunit, partial (chloroplast) [Malus sp. 515-94C]; ribulose-1,5-bisphosphate carboxylase/oxygenase large subunit, partial (chloroplast) [Ma…	0	auto - discordant peptide type	0	54.49	DNGLLLH	iTRAQ8plex@N-term; Deamidated(N)@2		cleaved H-I@C-term	-0.00179863	1085.6	543.808	1085.6	543.808	2	9	2.1.1.1531.15	23.8645	3821.4	3194.72	24.02	0.6	9788.57
1	98.23	98.23	90.55	88.57	83.3	gi|379062287; gi|379062285; gi|379062283; gi|379062281; gi|379062279; gi|379062277; gi|379062275; gi|379062273; gi|379062271; gi|379062269; gi|379062267; gi|379062265; gi|379062263; gi|379062261; gi|379062259; gi|379062257; gi|379062211	ribulose-1,5-bisphosphate carboxylase/oxygenase large subunit, partial (chloroplast) [Malus baccata]; ribulose-1,5-bisphosphate carboxylase/oxygenase large subunit, partial (chloroplast) [Malus halliana]; ribulose-1,5-bisphosphate carboxylase/oxygenase large subunit, partial (chloroplast) [Malus sp. 515-94C]; ribulose-1,5-bisphosphate carboxylase/oxygenase large subunit, partial (chloroplast) [Ma…	0	auto - discordant peptide type	0	48.01	DNGLLLH	iTRAQ8plex@N-term; Deamidated(N)@2		cleaved H-I@C-term	-0.00393523	1085.6	362.873	1085.6	362.875	3	9	7.1.1.1705.3	23.464	3615.33	2754.54	23.58	0.48	5866.7
1	98.23	98.23	90.55	88.57	83.3	gi|379062287; gi|379062285; gi|379062283; gi|379062281; gi|379062279; gi|379062277; gi|379062275; gi|379062273; gi|379062271; gi|379062269; gi|379062267; gi|379062265; gi|379062263; gi|379062261; gi|379062259; gi|379062257; gi|379062211	ribulose-1,5-bisphosphate carboxylase/oxygenase large subunit, partial (chloroplast) [Malus baccata]; ribulose-1,5-bisphosphate carboxylase/oxygenase large subunit, partial (chloroplast) [Malus halliana]; ribulose-1,5-bisphosphate carboxylase/oxygenase large subunit, partial (chloroplast) [Malus sp. 515-94C]; ribulose-1,5-bisphosphate carboxylase/oxygenase large subunit, partial (chloroplast) [Ma…	0	auto - discordant peptide type	0	47.79	DNGLLLH	iTRAQ8plex@N-term		cleaved H-I@C-term	-0.00604155	1084.61	362.545	1084.62	362.547	3	8	10.1.1.1799.4	21.1611	6343.72	4762.27	21.09	0.12	5806.94
1	98.23	98.23	90.55	88.57	83.3	gi|379062287; gi|379062285; gi|379062283; gi|379062281; gi|379062279; gi|379062277; gi|379062275; gi|379062273; gi|379062271; gi|379062269; gi|379062267; gi|379062265; gi|379062263; gi|379062261; gi|379062259; gi|379062257; gi|379062211	ribulose-1,5-bisphosphate carboxylase/oxygenase large subunit, partial (chloroplast) [Malus baccata]; ribulose-1,5-bisphosphate carboxylase/oxygenase large subunit, partial (chloroplast) [Malus halliana]; ribulose-1,5-bisphosphate carboxylase/oxygenase large subunit, partial (chloroplast) [Malus sp. 515-94C]; ribulose-1,5-bisphosphate carboxylase/oxygenase large subunit, partial (chloroplast) [Ma…	0	auto - discordant peptide type	0	36.1	DNGLLLH	iTRAQ8plex@N-term; Deamidated(N)@2		cleaved H-I@C-term	-0.00325956	1085.6	543.807	1085.6	543.808	2	9	7.1.1.1703.21	23.3716	5795.6	2696.41	23.57	0.36	11362.4
1	98.23	98.23	90.55	88.57	83.3	gi|379062287; gi|379062285; gi|379062283; gi|379062281; gi|379062279; gi|379062277; gi|379062275; gi|379062273; gi|379062271; gi|379062269; gi|379062267; gi|379062265; gi|379062263; gi|379062261; gi|379062259; gi|379062257; gi|379062211	ribulose-1,5-bisphosphate carboxylase/oxygenase large subunit, partial (chloroplast) [Malus baccata]; ribulose-1,5-bisphosphate carboxylase/oxygenase large subunit, partial (chloroplast) [Malus halliana]; ribulose-1,5-bisphosphate carboxylase/oxygenase large subunit, partial (chloroplast) [Malus sp. 515-94C]; ribulose-1,5-bisphosphate carboxylase/oxygenase large subunit, partial (chloroplast) [Ma…	0	auto - discordant peptide type	0	33.39	DNGLLLH	iTRAQ8plex@N-term		cleaved H-I@C-term	-0.00330693	1084.62	543.315	1084.62	543.316	2	10	2.1.1.1491.16	21.4514	41653.9	20963.6	21.61	0.31	35384.9
1	98.23	98.23	90.55	88.57	83.3	gi|379062287; gi|379062285; gi|379062283; gi|379062281; gi|379062279; gi|379062277; gi|379062275; gi|379062273; gi|379062271; gi|379062269; gi|379062267; gi|379062265; gi|379062263; gi|379062261; gi|379062259; gi|379062257; gi|379062211	ribulose-1,5-bisphosphate carboxylase/oxygenase large subunit, partial (chloroplast) [Malus baccata]; ribulose-1,5-bisphosphate carboxylase/oxygenase large subunit, partial (chloroplast) [Malus halliana]; ribulose-1,5-bisphosphate carboxylase/oxygenase large subunit, partial (chloroplast) [Malus sp. 515-94C]; ribulose-1,5-bisphosphate carboxylase/oxygenase large subunit, partial (chloroplast) [Ma…	0	auto - discordant peptide type	0	26.08	DNGLLLH	iTRAQ8plex@N-term; Deamidated(N)@2		cleaved H-I@C-term	-0.00421189	1085.6	362.873	1085.6	362.875	3	7	1.1.1.1507.4	24.9408	1000.53	993.47	24.99	0.43	2283.03
1	98.23	98.23	90.55	88.57	83.3	gi|379062287; gi|379062285; gi|379062283; gi|379062281; gi|379062279; gi|379062277; gi|379062275; gi|379062273; gi|379062271; gi|379062269; gi|379062267; gi|379062265; gi|379062263; gi|379062261; gi|379062259; gi|379062257; gi|379062211	ribulose-1,5-bisphosphate carboxylase/oxygenase large subunit, partial (chloroplast) [Malus baccata]; ribulose-1,5-bisphosphate carboxylase/oxygenase large subunit, partial (chloroplast) [Malus halliana]; ribulose-1,5-bisphosphate carboxylase/oxygenase large subunit, partial (chloroplast) [Malus sp. 515-94C]; ribulose-1,5-bisphosphate carboxylase/oxygenase large subunit, partial (chloroplast) [Ma…	0	auto - discordant peptide type	0	21.86	DNGLLLH	iTRAQ8plex@N-term		cleaved H-I@C-term	-0.0277927	1084.59	543.303	1084.62	543.316	2	9	2.1.1.1536.14	24.1652	2607.07	2380.74	24.2	1.03	6856.72
1	98.23	98.23	90.55	88.57	83.3	gi|379062287; gi|379062285; gi|379062283; gi|379062281; gi|379062279; gi|379062277; gi|379062275; gi|379062273; gi|379062271; gi|379062269; gi|379062267; gi|379062265; gi|379062263; gi|379062261; gi|379062259; gi|379062257; gi|379062211	ribulose-1,5-bisphosphate carboxylase/oxygenase large subunit, partial (chloroplast) [Malus baccata]; ribulose-1,5-bisphosphate carboxylase/oxygenase large subunit, partial (chloroplast) [Malus halliana]; ribulose-1,5-bisphosphate carboxylase/oxygenase large subunit, partial (chloroplast) [Malus sp. 515-94C]; ribulose-1,5-bisphosphate carboxylase/oxygenase large subunit, partial (chloroplast) [Ma…	0	auto - discordant peptide type	0	19.91	DNGLLLH	iTRAQ8plex@N-term		cleaved H-I@C-term	-0.0036264	1084.61	543.315	1084.62	543.316	2	8	7.1.1.1693.16	22.7572	134848	873.72	21.76	0.24	5567.94
1	98.23	98.23	90.55	88.57	83.3	gi|379062287; gi|379062285; gi|379062283; gi|379062281; gi|379062279; gi|379062277; gi|379062275; gi|379062273; gi|379062271; gi|379062269; gi|379062267; gi|379062265; gi|379062263; gi|379062261; gi|379062259; gi|379062257; gi|379062211	ribulose-1,5-bisphosphate carboxylase/oxygenase large subunit, partial (chloroplast) [Malus baccata]; ribulose-1,5-bisphosphate carboxylase/oxygenase large subunit, partial (chloroplast) [Malus halliana]; ribulose-1,5-bisphosphate carboxylase/oxygenase large subunit, partial (chloroplast) [Malus sp. 515-94C]; ribulose-1,5-bisphosphate carboxylase/oxygenase large subunit, partial (chloroplast) [Ma…	0	auto - discordant peptide type	0	17.39	DNGLLLH	iTRAQ8plex@N-term; Deamidated(N)@2		cleaved H-I@C-term	-0.00357106	1085.6	543.807	1085.6	543.808	2	6	1.1.1.1515.21	25.4584	1985.49	275.8	24.93	0.43	1456.1
1	98.23	98.23	90.55	88.57	83.3	gi|379062287; gi|379062285; gi|379062283; gi|379062281; gi|379062279; gi|379062277; gi|379062275; gi|379062273; gi|379062271; gi|379062269; gi|379062267; gi|379062265; gi|379062263; gi|379062261; gi|379062259; gi|379062257; gi|379062211	ribulose-1,5-bisphosphate carboxylase/oxygenase large subunit, partial (chloroplast) [Malus baccata]; ribulose-1,5-bisphosphate carboxylase/oxygenase large subunit, partial (chloroplast) [Malus halliana]; ribulose-1,5-bisphosphate carboxylase/oxygenase large subunit, partial (chloroplast) [Malus sp. 515-94C]; ribulose-1,5-bisphosphate carboxylase/oxygenase large subunit, partial (chloroplast) [Ma…	0	auto - discordant peptide type	0	16.82	DNGLLLH	iTRAQ8plex@N-term		cleaved H-I@C-term	-0.0335938	1084.58	543.3	1084.62	543.316	2	9	1.1.1.1497.22	24.3585	3488.04	2385.13	24.2	0.43	3891.77
1	98.23	98.23	90.55	88.57	83.3	gi|379062287; gi|379062285; gi|379062283; gi|379062281; gi|379062279; gi|379062277; gi|379062275; gi|379062273; gi|379062271; gi|379062269; gi|379062267; gi|379062265; gi|379062263; gi|379062261; gi|379062259; gi|379062257; gi|379062211	ribulose-1,5-bisphosphate carboxylase/oxygenase large subunit, partial (chloroplast) [Malus baccata]; ribulose-1,5-bisphosphate carboxylase/oxygenase large subunit, partial (chloroplast) [Malus halliana]; ribulose-1,5-bisphosphate carboxylase/oxygenase large subunit, partial (chloroplast) [Malus sp. 515-94C]; ribulose-1,5-bisphosphate carboxylase/oxygenase large subunit, partial (chloroplast) [Ma…	0	auto - discordant peptide type	0	16.69	DNGLLLH	iTRAQ8plex@N-term		cleaved H-I@C-term	-0.00330693	1084.62	543.315	1084.62	543.316	2	8	2.1.1.1500.23	22.0164	41653.9	9478.65	21.61	0.31	10558.8
1	98.23	98.23	90.55	88.57	83.3	gi|379062287; gi|379062285; gi|379062283; gi|379062281; gi|379062279; gi|379062277; gi|379062275; gi|379062273; gi|379062271; gi|379062269; gi|379062267; gi|379062265; gi|379062263; gi|379062261; gi|379062259; gi|379062257; gi|379062211	ribulose-1,5-bisphosphate carboxylase/oxygenase large subunit, partial (chloroplast) [Malus baccata]; ribulose-1,5-bisphosphate carboxylase/oxygenase large subunit, partial (chloroplast) [Malus halliana]; ribulose-1,5-bisphosphate carboxylase/oxygenase large subunit, partial (chloroplast) [Malus sp. 515-94C]; ribulose-1,5-bisphosphate carboxylase/oxygenase large subunit, partial (chloroplast) [Ma…	0	auto - discordant peptide type	0	99	DNGLLLHIH	iTRAQ8plex@N-term		cleaved H-R@C-term	-0.00205669	1334.76	445.927	1334.76	445.928	3	12	6.1.1.1753.5	25.9611	49657.7	17526.5	25.77	0.24	16549.7
1	98.23	98.23	90.55	88.57	83.3	gi|379062287; gi|379062285; gi|379062283; gi|379062281; gi|379062279; gi|379062277; gi|379062275; gi|379062273; gi|379062271; gi|379062269; gi|379062267; gi|379062265; gi|379062263; gi|379062261; gi|379062259; gi|379062257; gi|379062211	ribulose-1,5-bisphosphate carboxylase/oxygenase large subunit, partial (chloroplast) [Malus baccata]; ribulose-1,5-bisphosphate carboxylase/oxygenase large subunit, partial (chloroplast) [Malus halliana]; ribulose-1,5-bisphosphate carboxylase/oxygenase large subunit, partial (chloroplast) [Malus sp. 515-94C]; ribulose-1,5-bisphosphate carboxylase/oxygenase large subunit, partial (chloroplast) [Ma…	0	auto - discordant peptide type	0	99	DNGLLLHIH	iTRAQ8plex@N-term		cleaved H-R@C-term	-0.00205669	1334.76	445.927	1334.76	445.928	3	13	6.1.1.1748.8	25.6602	49657.7	29352.8	25.77	0.24	32469.2
1	98.23	98.23	90.55	88.57	83.3	gi|379062287; gi|379062285; gi|379062283; gi|379062281; gi|379062279; gi|379062277; gi|379062275; gi|379062273; gi|379062271; gi|379062269; gi|379062267; gi|379062265; gi|379062263; gi|379062261; gi|379062259; gi|379062257; gi|379062211	ribulose-1,5-bisphosphate carboxylase/oxygenase large subunit, partial (chloroplast) [Malus baccata]; ribulose-1,5-bisphosphate carboxylase/oxygenase large subunit, partial (chloroplast) [Malus halliana]; ribulose-1,5-bisphosphate carboxylase/oxygenase large subunit, partial (chloroplast) [Malus sp. 515-94C]; ribulose-1,5-bisphosphate carboxylase/oxygenase large subunit, partial (chloroplast) [Ma…	0	auto - discordant peptide type	0	99	DNGLLLHIH	iTRAQ8plex@N-term; Deamidated(N)@2		cleaved H-R@C-term	-0.0058552	1335.74	446.254	1335.75	446.256	3	12	2.1.1.1600.5	28.0396	25320.3	7121.36	27.55	0.3	9847.78
1	98.23	98.23	90.55	88.57	83.3	gi|379062287; gi|379062285; gi|379062283; gi|379062281; gi|379062279; gi|379062277; gi|379062275; gi|379062273; gi|379062271; gi|379062269; gi|379062267; gi|379062265; gi|379062263; gi|379062261; gi|379062259; gi|379062257; gi|379062211	ribulose-1,5-bisphosphate carboxylase/oxygenase large subunit, partial (chloroplast) [Malus baccata]; ribulose-1,5-bisphosphate carboxylase/oxygenase large subunit, partial (chloroplast) [Malus halliana]; ribulose-1,5-bisphosphate carboxylase/oxygenase large subunit, partial (chloroplast) [Malus sp. 515-94C]; ribulose-1,5-bisphosphate carboxylase/oxygenase large subunit, partial (chloroplast) [Ma…	0	auto - discordant peptide type	0	98.87	DNGLLLHIH	iTRAQ8plex@N-term; Deamidated(N)@2		cleaved H-R@C-term	-0.0058552	1335.74	446.254	1335.75	446.256	3	13	2.1.1.1595.6	27.7377	25320.3	13891.4	27.55	0.3	18485.8
1	98.23	98.23	90.55	88.57	83.3	gi|379062287; gi|379062285; gi|379062283; gi|379062281; gi|379062279; gi|379062277; gi|379062275; gi|379062273; gi|379062271; gi|379062269; gi|379062267; gi|379062265; gi|379062263; gi|379062261; gi|379062259; gi|379062257; gi|379062211	ribulose-1,5-bisphosphate carboxylase/oxygenase large subunit, partial (chloroplast) [Malus baccata]; ribulose-1,5-bisphosphate carboxylase/oxygenase large subunit, partial (chloroplast) [Malus halliana]; ribulose-1,5-bisphosphate carboxylase/oxygenase large subunit, partial (chloroplast) [Malus sp. 515-94C]; ribulose-1,5-bisphosphate carboxylase/oxygenase large subunit, partial (chloroplast) [Ma…	0	auto - discordant peptide type	0	98.84	DNGLLLHIH	iTRAQ8plex@N-term; Deamidated(N)@2		cleaved H-R@C-term	-0.0058552	1335.74	446.254	1335.75	446.256	3	13	2.1.1.1590.5	27.4329	25320.3	14094.6	27.55	0.3	16615.6
1	98.23	98.23	90.55	88.57	83.3	gi|379062287; gi|379062285; gi|379062283; gi|379062281; gi|379062279; gi|379062277; gi|379062275; gi|379062273; gi|379062271; gi|379062269; gi|379062267; gi|379062265; gi|379062263; gi|379062261; gi|379062259; gi|379062257; gi|379062211	ribulose-1,5-bisphosphate carboxylase/oxygenase large subunit, partial (chloroplast) [Malus baccata]; ribulose-1,5-bisphosphate carboxylase/oxygenase large subunit, partial (chloroplast) [Malus halliana]; ribulose-1,5-bisphosphate carboxylase/oxygenase large subunit, partial (chloroplast) [Malus sp. 515-94C]; ribulose-1,5-bisphosphate carboxylase/oxygenase large subunit, partial (chloroplast) [Ma…	0	auto - discordant peptide type	0	98.23	DNGLLLHIH	iTRAQ8plex@N-term; Deamidated(N)@2		cleaved H-R@C-term	-0.0058552	1335.74	446.254	1335.75	446.256	3	12	2.1.1.1605.10	28.353	25320.3	1878.29	27.55	0.3	4830.45
1	98.23	98.23	90.55	88.57	83.3	gi|379062287; gi|379062285; gi|379062283; gi|379062281; gi|379062279; gi|379062277; gi|379062275; gi|379062273; gi|379062271; gi|379062269; gi|379062267; gi|379062265; gi|379062263; gi|379062261; gi|379062259; gi|379062257; gi|379062211	ribulose-1,5-bisphosphate carboxylase/oxygenase large subunit, partial (chloroplast) [Malus baccata]; ribulose-1,5-bisphosphate carboxylase/oxygenase large subunit, partial (chloroplast) [Malus halliana]; ribulose-1,5-bisphosphate carboxylase/oxygenase large subunit, partial (chloroplast) [Malus sp. 515-94C]; ribulose-1,5-bisphosphate carboxylase/oxygenase large subunit, partial (chloroplast) [Ma…	0	auto - discordant peptide type	0	76.13	DNGLLLHIH	iTRAQ8plex@N-term		cleaved H-R@C-term	-0.00205669	1334.76	445.927	1334.76	445.928	3	11	6.1.1.1758.7	26.2674	49657.7	6921.48	25.77	0.24	10760.1
1	98.23	98.23	90.55	88.57	83.3	gi|379062287; gi|379062285; gi|379062283; gi|379062281; gi|379062279; gi|379062277; gi|379062275; gi|379062273; gi|379062271; gi|379062269; gi|379062267; gi|379062265; gi|379062263; gi|379062261; gi|379062259; gi|379062257; gi|379062211	ribulose-1,5-bisphosphate carboxylase/oxygenase large subunit, partial (chloroplast) [Malus baccata]; ribulose-1,5-bisphosphate carboxylase/oxygenase large subunit, partial (chloroplast) [Malus halliana]; ribulose-1,5-bisphosphate carboxylase/oxygenase large subunit, partial (chloroplast) [Malus sp. 515-94C]; ribulose-1,5-bisphosphate carboxylase/oxygenase large subunit, partial (chloroplast) [Ma…	0	auto - discordant peptide type	0	99	DNGLLLHIHR	No iTRAQ8plex@N-term; Deamidated(N)@2			0.00138541	1187.64	594.829	1187.64	594.828	2	15	6.1.1.1704.27	23.0148	3731.99	3289.49	23.15	0.48	5821.34
1	98.23	98.23	90.55	88.57	83.3	gi|379062287; gi|379062285; gi|379062283; gi|379062281; gi|379062279; gi|379062277; gi|379062275; gi|379062273; gi|379062271; gi|379062269; gi|379062267; gi|379062265; gi|379062263; gi|379062261; gi|379062259; gi|379062257; gi|379062211	ribulose-1,5-bisphosphate carboxylase/oxygenase large subunit, partial (chloroplast) [Malus baccata]; ribulose-1,5-bisphosphate carboxylase/oxygenase large subunit, partial (chloroplast) [Malus halliana]; ribulose-1,5-bisphosphate carboxylase/oxygenase large subunit, partial (chloroplast) [Malus sp. 515-94C]; ribulose-1,5-bisphosphate carboxylase/oxygenase large subunit, partial (chloroplast) [Ma…	0	auto - discordant peptide type	0	99	DNGLLLHIHR	iTRAQ8plex@N-term; Deamidated(N)@2			-0.00434362	1491.84	498.288	1491.85	498.289	3	14	6.1.1.1715.13	23.6574	27956.7	4883.5	23.15	0.42	10097.5
1	98.23	98.23	90.55	88.57	83.3	gi|379062287; gi|379062285; gi|379062283; gi|379062281; gi|379062279; gi|379062277; gi|379062275; gi|379062273; gi|379062271; gi|379062269; gi|379062267; gi|379062265; gi|379062263; gi|379062261; gi|379062259; gi|379062257; gi|379062211	ribulose-1,5-bisphosphate carboxylase/oxygenase large subunit, partial (chloroplast) [Malus baccata]; ribulose-1,5-bisphosphate carboxylase/oxygenase large subunit, partial (chloroplast) [Malus halliana]; ribulose-1,5-bisphosphate carboxylase/oxygenase large subunit, partial (chloroplast) [Malus sp. 515-94C]; ribulose-1,5-bisphosphate carboxylase/oxygenase large subunit, partial (chloroplast) [Ma…	0	auto - discordant peptide type	0	99	DNGLLLHIHR	iTRAQ8plex@N-term; Deamidated(N)@2			-0.00400879	1491.84	498.288	1491.85	498.289	3	14	7.1.1.1679.13	21.9006	2996	2197.08	22	0.24	7002.22
1	98.23	98.23	90.55	88.57	83.3	gi|379062287; gi|379062285; gi|379062283; gi|379062281; gi|379062279; gi|379062277; gi|379062275; gi|379062273; gi|379062271; gi|379062269; gi|379062267; gi|379062265; gi|379062263; gi|379062261; gi|379062259; gi|379062257; gi|379062211	ribulose-1,5-bisphosphate carboxylase/oxygenase large subunit, partial (chloroplast) [Malus baccata]; ribulose-1,5-bisphosphate carboxylase/oxygenase large subunit, partial (chloroplast) [Malus halliana]; ribulose-1,5-bisphosphate carboxylase/oxygenase large subunit, partial (chloroplast) [Malus sp. 515-94C]; ribulose-1,5-bisphosphate carboxylase/oxygenase large subunit, partial (chloroplast) [Ma…	0	auto - discordant peptide type	0	99	DNGLLLHIHR	iTRAQ8plex@N-term; Deamidated(N)@2			-0.00373413	1491.84	498.288	1491.85	498.289	3	16	7.1.1.1689.19	22.5197	16928.1	14777.8	22.55	0.18	15954.9
1	98.23	98.23	90.55	88.57	83.3	gi|379062287; gi|379062285; gi|379062283; gi|379062281; gi|379062279; gi|379062277; gi|379062275; gi|379062273; gi|379062271; gi|379062269; gi|379062267; gi|379062265; gi|379062263; gi|379062261; gi|379062259; gi|379062257; gi|379062211	ribulose-1,5-bisphosphate carboxylase/oxygenase large subunit, partial (chloroplast) [Malus baccata]; ribulose-1,5-bisphosphate carboxylase/oxygenase large subunit, partial (chloroplast) [Malus halliana]; ribulose-1,5-bisphosphate carboxylase/oxygenase large subunit, partial (chloroplast) [Malus sp. 515-94C]; ribulose-1,5-bisphosphate carboxylase/oxygenase large subunit, partial (chloroplast) [Ma…	0	auto - discordant peptide type	0	99	DNGLLLHIHR	iTRAQ8plex@N-term; Deamidated(N)@2			-0.00373413	1491.84	498.288	1491.85	498.289	3	14	7.1.1.1694.13	22.8124	16928.1	2814.61	22.55	0.18	6783.59
1	98.23	98.23	90.55	88.57	83.3	gi|379062287; gi|379062285; gi|379062283; gi|379062281; gi|379062279; gi|379062277; gi|379062275; gi|379062273; gi|379062271; gi|379062269; gi|379062267; gi|379062265; gi|379062263; gi|379062261; gi|379062259; gi|379062257; gi|379062211	ribulose-1,5-bisphosphate carboxylase/oxygenase large subunit, partial (chloroplast) [Malus baccata]; ribulose-1,5-bisphosphate carboxylase/oxygenase large subunit, partial (chloroplast) [Malus halliana]; ribulose-1,5-bisphosphate carboxylase/oxygenase large subunit, partial (chloroplast) [Malus sp. 515-94C]; ribulose-1,5-bisphosphate carboxylase/oxygenase large subunit, partial (chloroplast) [Ma…	0	auto - discordant peptide type	0	99	DNGLLLHIHR	iTRAQ8plex@N-term; Deamidated(N)@2			-0.000163543	1491.85	498.289	1491.85	498.289	3	14	7.1.1.1699.18	23.1233	4807.3	4075.39	23.21	0.55	9434.58
1	98.23	98.23	90.55	88.57	83.3	gi|379062287; gi|379062285; gi|379062283; gi|379062281; gi|379062279; gi|379062277; gi|379062275; gi|379062273; gi|379062271; gi|379062269; gi|379062267; gi|379062265; gi|379062263; gi|379062261; gi|379062259; gi|379062257; gi|379062211	ribulose-1,5-bisphosphate carboxylase/oxygenase large subunit, partial (chloroplast) [Malus baccata]; ribulose-1,5-bisphosphate carboxylase/oxygenase large subunit, partial (chloroplast) [Malus halliana]; ribulose-1,5-bisphosphate carboxylase/oxygenase large subunit, partial (chloroplast) [Malus sp. 515-94C]; ribulose-1,5-bisphosphate carboxylase/oxygenase large subunit, partial (chloroplast) [Ma…	0	auto - discordant peptide type	0	99	DNGLLLHIHR	iTRAQ8plex@N-term; Deamidated(N)@2			-0.00573807	1491.84	498.288	1491.85	498.289	3	17	10.1.1.1818.7	22.3247	3242.82	2856.23	22.28	0.24	8347.3
1	98.23	98.23	90.55	88.57	83.3	gi|379062287; gi|379062285; gi|379062283; gi|379062281; gi|379062279; gi|379062277; gi|379062275; gi|379062273; gi|379062271; gi|379062269; gi|379062267; gi|379062265; gi|379062263; gi|379062261; gi|379062259; gi|379062257; gi|379062211	ribulose-1,5-bisphosphate carboxylase/oxygenase large subunit, partial (chloroplast) [Malus baccata]; ribulose-1,5-bisphosphate carboxylase/oxygenase large subunit, partial (chloroplast) [Malus halliana]; ribulose-1,5-bisphosphate carboxylase/oxygenase large subunit, partial (chloroplast) [Malus sp. 515-94C]; ribulose-1,5-bisphosphate carboxylase/oxygenase large subunit, partial (chloroplast) [Ma…	0	auto - discordant peptide type	0	99	DNGLLLHIHR	iTRAQ8plex@N-term; Deamidated(N)@2			0.00757519	1491.85	498.292	1491.85	498.289	3	12	10.1.1.1843.19	23.7963	1631.15	678.24	23.4	0.36	4281.56
1	98.23	98.23	90.55	88.57	83.3	gi|379062287; gi|379062285; gi|379062283; gi|379062281; gi|379062279; gi|379062277; gi|379062275; gi|379062273; gi|379062271; gi|379062269; gi|379062267; gi|379062265; gi|379062263; gi|379062261; gi|379062259; gi|379062257; gi|379062211	ribulose-1,5-bisphosphate carboxylase/oxygenase large subunit, partial (chloroplast) [Malus baccata]; ribulose-1,5-bisphosphate carboxylase/oxygenase large subunit, partial (chloroplast) [Malus halliana]; ribulose-1,5-bisphosphate carboxylase/oxygenase large subunit, partial (chloroplast) [Malus sp. 515-94C]; ribulose-1,5-bisphosphate carboxylase/oxygenase large subunit, partial (chloroplast) [Ma…	0	auto - discordant peptide type	0	99	DNGLLLHIHR	No iTRAQ8plex@N-term; Ammonia-loss(N)@2			-0.000833348	1169.63	585.822	1169.63	585.823	2	14	3.1.1.1565.17	27.4462	258121	3568.63	25.69	0.59	6357.63
1	98.23	98.23	90.55	88.57	83.3	gi|379062287; gi|379062285; gi|379062283; gi|379062281; gi|379062279; gi|379062277; gi|379062275; gi|379062273; gi|379062271; gi|379062269; gi|379062267; gi|379062265; gi|379062263; gi|379062261; gi|379062259; gi|379062257; gi|379062211	ribulose-1,5-bisphosphate carboxylase/oxygenase large subunit, partial (chloroplast) [Malus baccata]; ribulose-1,5-bisphosphate carboxylase/oxygenase large subunit, partial (chloroplast) [Malus halliana]; ribulose-1,5-bisphosphate carboxylase/oxygenase large subunit, partial (chloroplast) [Malus sp. 515-94C]; ribulose-1,5-bisphosphate carboxylase/oxygenase large subunit, partial (chloroplast) [Ma…	0	auto - discordant peptide type	0	99	DNGLLLHIHR	iTRAQ8plex@N-term; Deamidated(N)@2			0.000172756	1491.85	746.931	1491.85	746.93	2	18	6.1.1.1688.31	22.0646	30383.4	17195.9	22.19	0.48	29122.4
1	98.23	98.23	90.55	88.57	83.3	gi|379062287; gi|379062285; gi|379062283; gi|379062281; gi|379062279; gi|379062277; gi|379062275; gi|379062273; gi|379062271; gi|379062269; gi|379062267; gi|379062265; gi|379062263; gi|379062261; gi|379062259; gi|379062257; gi|379062211	ribulose-1,5-bisphosphate carboxylase/oxygenase large subunit, partial (chloroplast) [Malus baccata]; ribulose-1,5-bisphosphate carboxylase/oxygenase large subunit, partial (chloroplast) [Malus halliana]; ribulose-1,5-bisphosphate carboxylase/oxygenase large subunit, partial (chloroplast) [Malus sp. 515-94C]; ribulose-1,5-bisphosphate carboxylase/oxygenase large subunit, partial (chloroplast) [Ma…	0	auto - shared MS/MS	0	99	DNGLLLHIHR	iTRAQ8plex@N-term			-0.00767135	1490.85	497.959	1490.86	497.961	3	12	7.1.1.1666.17	21.1171	9583.22	3728.47	21.27	0.24	7790.5
1	98.23	98.23	90.55	88.57	83.3	gi|379062287; gi|379062285; gi|379062283; gi|379062281; gi|379062279; gi|379062277; gi|379062275; gi|379062273; gi|379062271; gi|379062269; gi|379062267; gi|379062265; gi|379062263; gi|379062261; gi|379062259; gi|379062257; gi|379062211	ribulose-1,5-bisphosphate carboxylase/oxygenase large subunit, partial (chloroplast) [Malus baccata]; ribulose-1,5-bisphosphate carboxylase/oxygenase large subunit, partial (chloroplast) [Malus halliana]; ribulose-1,5-bisphosphate carboxylase/oxygenase large subunit, partial (chloroplast) [Malus sp. 515-94C]; ribulose-1,5-bisphosphate carboxylase/oxygenase large subunit, partial (chloroplast) [Ma…	0	auto - discordant peptide type	0	99	DNGLLLHIHR	No iTRAQ8plex@N-term; Ammonia-loss(N)@2			-0.000106483	1169.63	585.822	1169.63	585.823	2	16	4.1.1.1732.26	26.6946	8165.52	5432.94	26.77	0.24	7860.81
1	98.23	98.23	90.55	88.57	83.3	gi|379062287; gi|379062285; gi|379062283; gi|379062281; gi|379062279; gi|379062277; gi|379062275; gi|379062273; gi|379062271; gi|379062269; gi|379062267; gi|379062265; gi|379062263; gi|379062261; gi|379062259; gi|379062257; gi|379062211	ribulose-1,5-bisphosphate carboxylase/oxygenase large subunit, partial (chloroplast) [Malus baccata]; ribulose-1,5-bisphosphate carboxylase/oxygenase large subunit, partial (chloroplast) [Malus halliana]; ribulose-1,5-bisphosphate carboxylase/oxygenase large subunit, partial (chloroplast) [Malus sp. 515-94C]; ribulose-1,5-bisphosphate carboxylase/oxygenase large subunit, partial (chloroplast) [Ma…	0	auto - shared MS/MS	0	99	DNGLLLHIHR	iTRAQ8plex@N-term			0.000532688	1490.86	746.439	1490.86	746.438	2	18	6.1.1.1654.31	20.0239	53978.4	39032.5	20.15	0.6	76754.5
1	98.23	98.23	90.55	88.57	83.3	gi|379062287; gi|379062285; gi|379062283; gi|379062281; gi|379062279; gi|379062277; gi|379062275; gi|379062273; gi|379062271; gi|379062269; gi|379062267; gi|379062265; gi|379062263; gi|379062261; gi|379062259; gi|379062257; gi|379062211	ribulose-1,5-bisphosphate carboxylase/oxygenase large subunit, partial (chloroplast) [Malus baccata]; ribulose-1,5-bisphosphate carboxylase/oxygenase large subunit, partial (chloroplast) [Malus halliana]; ribulose-1,5-bisphosphate carboxylase/oxygenase large subunit, partial (chloroplast) [Malus sp. 515-94C]; ribulose-1,5-bisphosphate carboxylase/oxygenase large subunit, partial (chloroplast) [Ma…	0	auto - shared MS/MS	0	99	DNGLLLHIHR	iTRAQ8plex@N-term			-0.00384613	1490.86	497.96	1490.86	497.961	3	15	5.1.1.1635.12	21.1047	16356.6	9924.26	21.26	0.3	16515.8
1	98.23	98.23	90.55	88.57	83.3	gi|379062287; gi|379062285; gi|379062283; gi|379062281; gi|379062279; gi|379062277; gi|379062275; gi|379062273; gi|379062271; gi|379062269; gi|379062267; gi|379062265; gi|379062263; gi|379062261; gi|379062259; gi|379062257; gi|379062211	ribulose-1,5-bisphosphate carboxylase/oxygenase large subunit, partial (chloroplast) [Malus baccata]; ribulose-1,5-bisphosphate carboxylase/oxygenase large subunit, partial (chloroplast) [Malus halliana]; ribulose-1,5-bisphosphate carboxylase/oxygenase large subunit, partial (chloroplast) [Malus sp. 515-94C]; ribulose-1,5-bisphosphate carboxylase/oxygenase large subunit, partial (chloroplast) [Ma…	0	auto - discordant peptide type	0	99	DNGLLLHIHR	No iTRAQ8plex@N-term; Deamidated(N)@2			-0.00279936	1187.64	594.826	1187.64	594.828	2	17	5.1.1.1666.27	23.0017	5500.17	5233.21	22.83	0.48	10348.1
1	98.23	98.23	90.55	88.57	83.3	gi|379062287; gi|379062285; gi|379062283; gi|379062281; gi|379062279; gi|379062277; gi|379062275; gi|379062273; gi|379062271; gi|379062269; gi|379062267; gi|379062265; gi|379062263; gi|379062261; gi|379062259; gi|379062257; gi|379062211	ribulose-1,5-bisphosphate carboxylase/oxygenase large subunit, partial (chloroplast) [Malus baccata]; ribulose-1,5-bisphosphate carboxylase/oxygenase large subunit, partial (chloroplast) [Malus halliana]; ribulose-1,5-bisphosphate carboxylase/oxygenase large subunit, partial (chloroplast) [Malus sp. 515-94C]; ribulose-1,5-bisphosphate carboxylase/oxygenase large subunit, partial (chloroplast) [Ma…	0	auto - discordant peptide type	0	99	DNGLLLHIHR	iTRAQ8plex@N-term; Deamidated(N)@2			-0.00357214	1491.84	498.288	1491.85	498.289	3	17	5.1.1.1671.17	23.287	55271.9	21762.8	22.89	0.48	25166
1	98.23	98.23	90.55	88.57	83.3	gi|379062287; gi|379062285; gi|379062283; gi|379062281; gi|379062279; gi|379062277; gi|379062275; gi|379062273; gi|379062271; gi|379062269; gi|379062267; gi|379062265; gi|379062263; gi|379062261; gi|379062259; gi|379062257; gi|379062211	ribulose-1,5-bisphosphate carboxylase/oxygenase large subunit, partial (chloroplast) [Malus baccata]; ribulose-1,5-bisphosphate carboxylase/oxygenase large subunit, partial (chloroplast) [Malus halliana]; ribulose-1,5-bisphosphate carboxylase/oxygenase large subunit, partial (chloroplast) [Malus sp. 515-94C]; ribulose-1,5-bisphosphate carboxylase/oxygenase large subunit, partial (chloroplast) [Ma…	0	auto - discordant peptide type	0	99	DNGLLLHIHR	iTRAQ8plex@N-term; Deamidated(N)@2			-0.00357214	1491.84	498.288	1491.85	498.289	3	14	5.1.1.1677.17	23.652	55271.9	3031.83	22.89	0.48	8149.2
1	98.23	98.23	90.55	88.57	83.3	gi|379062287; gi|379062285; gi|379062283; gi|379062281; gi|379062279; gi|379062277; gi|379062275; gi|379062273; gi|379062271; gi|379062269; gi|379062267; gi|379062265; gi|379062263; gi|379062261; gi|379062259; gi|379062257; gi|379062211	ribulose-1,5-bisphosphate carboxylase/oxygenase large subunit, partial (chloroplast) [Malus baccata]; ribulose-1,5-bisphosphate carboxylase/oxygenase large subunit, partial (chloroplast) [Malus halliana]; ribulose-1,5-bisphosphate carboxylase/oxygenase large subunit, partial (chloroplast) [Malus sp. 515-94C]; ribulose-1,5-bisphosphate carboxylase/oxygenase large subunit, partial (chloroplast) [Ma…	0	auto - discordant peptide type	0	99	DNGLLLHIHR	iTRAQ8plex@N-term; Deamidated(N)@2			-0.00573807	1491.84	498.288	1491.85	498.289	3	12	10.1.1.1828.3	22.8822	3242.82	727.68	22.28	0.24	2865.29
1	98.23	98.23	90.55	88.57	83.3	gi|379062287; gi|379062285; gi|379062283; gi|379062281; gi|379062279; gi|379062277; gi|379062275; gi|379062273; gi|379062271; gi|379062269; gi|379062267; gi|379062265; gi|379062263; gi|379062261; gi|379062259; gi|379062257; gi|379062211	ribulose-1,5-bisphosphate carboxylase/oxygenase large subunit, partial (chloroplast) [Malus baccata]; ribulose-1,5-bisphosphate carboxylase/oxygenase large subunit, partial (chloroplast) [Malus halliana]; ribulose-1,5-bisphosphate carboxylase/oxygenase large subunit, partial (chloroplast) [Malus sp. 515-94C]; ribulose-1,5-bisphosphate carboxylase/oxygenase large subunit, partial (chloroplast) [Ma…	0	auto - discordant peptide type	0	99	DNGLLLHIHR	iTRAQ8plex@N-term; Deamidated(N)@2			-0.0199077	1491.83	498.283	1491.85	498.289	3	13	6.1.1.1720.20	23.9716	4326.11	3562.75	24.12	0.67	8904.69
1	98.23	98.23	90.55	88.57	83.3	gi|379062287; gi|379062285; gi|379062283; gi|379062281; gi|379062279; gi|379062277; gi|379062275; gi|379062273; gi|379062271; gi|379062269; gi|379062267; gi|379062265; gi|379062263; gi|379062261; gi|379062259; gi|379062257; gi|379062211	ribulose-1,5-bisphosphate carboxylase/oxygenase large subunit, partial (chloroplast) [Malus baccata]; ribulose-1,5-bisphosphate carboxylase/oxygenase large subunit, partial (chloroplast) [Malus halliana]; ribulose-1,5-bisphosphate carboxylase/oxygenase large subunit, partial (chloroplast) [Malus sp. 515-94C]; ribulose-1,5-bisphosphate carboxylase/oxygenase large subunit, partial (chloroplast) [Ma…	0	auto - discordant peptide type	0	99	DNGLLLHIHR	iTRAQ8plex@N-term; Deamidated(N)@2			-0.00357214	1491.84	498.288	1491.85	498.289	3	17	5.1.1.1664.16	22.8633	55271.9	55260.1	22.89	0.48	46940.2
[truncated: 131,967 more rows]
